# Supplementary material for: Dual RNA-seq reveals viral infections in asthmatic children without respiratory illness which are associated with changes in the airway transcriptome
Source: Genome Biol. 2017 Jan 19;18:12. doi: 10.1186/s13059-016-1140-8 (PMC5244706; doi:10.1186/s13059-016-1140-8)
Supplement: Additional file 1: — Table S1. Clinical characteristics of subjects. Table S2. Gene count table for 48 RNA-seq nasal brushing subjects from GALA cohort. Table S3. Virus-High DESeq differential expression analysis. Table S4. DAVID enrichment for Virus High DEGs. Table S5. Gene count table for HRV in vitro stimulation dataset. Table S6. HRV in vitro DEGs. Table S7. Virus Low Differential Expression Analysis. Table S8. WGCNA gene2module. Table S9. DAVId for modules. Table S10. immune cell enrichments for modules. (XLS 18739 kb) [file 13059_2016_1140_MOESM1_ESM.xls]

## Sheet: STable 1
Table S1. Clinical characteristics of subjects. ΔFEV1, asthma symptoms and medications only reported for asthmatics. No significant differences were observed between virus and no-virus subjects with regards to asthma prevalence, age, gender, FEV1, ΔFEV1, or asthma symptoms. ICS = Inhaled corticosteroid, LABA = long acting beta-agonist, SABA = short acting beta-agonist, Combo = LABA + ICS. FEV1= f…
Characteristics	qPCR (N=161)		RNA-seq (N=48)
	Virus	No Virus	Virus High (N=14)	Virus Low	No Virus
	(N=21)	(N=139)a		(N=11)b	(N=22)a
Asthma (%)	42.9	59.7	42.3	36.4	59.1
Age (years)
Mean	13.9	14.9	13.7	14.8	15.5
Median	14.2	14.5	13.7	15.2	15.6
Range	10.7 – 18.9	10.5 – 21.0	11.2 – 16.6	10.7 – 20.9	10.6 – 20.5
Female (%)	57.1	43.9	50	63.6	45.5
FEV1 Pred (%)
Mean	96.6	91.2	95.8	95.1	90
Median	94.1	90.3	94	95.7	89.1
Range	68.5 – 126.9	60.4 - 135.7	67.9 – 126.9	68.5 – 122.3	71.5 – 117.2
ΔFEV1
Mean	9.5	11.8	9.6	10.8	9.6
Median	10.1	10.7	9.7	11	10.1
Range	4.9 – 15.3	-13.8 – 50.3	4.9 – 14.5	5.8 – 15.3	-13.8 – 26.1
Season recruited (%)
Spring	66.7	60.4	85.7	36.4	59.1
Summer	4.8	22.3	0	9.1	22.7
Fall	23.8	10.8	14.3	36.4	18.2
Winter	4.8	6.5	0	18.2	0
Symptoms (%)
Wheezing/cough	55.6	33.7	66.7	50	38.5
Medication (%)
ICS	22.2	2.4	16.7	25	0
Leukotriene Inhibitor	11.1	9.6	16.7	25	7.7
LABA	0	1.2	0	0	0
SABA	0	15.7	16.7	0	0
Combo	0	1.2	0	0	7.7
a no clinical data available for one of the subjects
b includes Control-7 (with detected HCoV), even though this sample is excluded from analysis

## Sheet: STable 2
																						Table S2. Gene count table for 48 RNA-seq nasal brushing subjects from GALA cohort.
Gene	Asthma-18	Asthma-15	Asthma-4	Asthma-3	Asthma-11	Asthma-19	Asthma-21	Asthma-16	Asthma-13	Asthma-17	Asthma-6	Asthma-8	Asthma-22	Asthma-7	Asthma-9	Asthma-5	Asthma-12	Asthma-1	Asthma-23	Asthma-10	Control-18	Control-19	Asthma-20	Control-16	Control-4	Control-12	Asthma-2	Control-24	Control-9	Control-23	Control-3	Control-15	Control-11	Control-2	Control-5	Control-6	Control-13	Control-1	Control-21	Control-8	Control-25	Control-22	Control-14	Control-10	Asthma-14	Control-17	Control-20	Control-7
A1BG	2	0	4	5	3	1	3	0	1	7	5	4	8	6	2	1	1	11	0	9	1	2	2	0	4	2	10	4	6	3	11	11	6	8	5	4	7	4	4	3	1	1	6	4	6	1	7	8
A1BG-AS1	0	4	5	0	1	4	0	0	3	0	4	3	0	0	0	1	7	1	1	0	1	2	0	1	0	2	9	0	0	1	13	3	2	4	5	3	0	2	0	2	0	0	1	2	0	1	3	1
A1CF	1	0	0	0	0	0	1	0	0	0	0	0	0	0	0	2	0	1	0	0	0	1	0	0	1	0	0	0	2	0	0	0	0	0	0	0	0	0	0	0	0	1	0	0	0	2	0	0
A2M	246	85	1006	111	347	116	125	168	332	45	119	547	82	414	143	121	451	216	125	807	400	446	129	425	200	409	809	510	527	239	638	894	1631	664	265	695	243	893	242	685	168	561	435	188	125	360	347	436
A2M-AS1	32	1	2	3	5	8	3	3	5	9	3	7	1	11	6	2	5	2	4	5	14	9	17	9	1	1	2	22	5	14	6	13	11	3	7	6	11	6	11	10	5	4	5	8	9	5	7	8
A2ML1	38	158	172	11	131	81	190	557	82	87	91	119	110	24	75	161	111	33	60	162	108	146	49	121	164	272	24	100	139	30	36	117	166	69	58	70	38	143	137	143	45	126	94	109	185	320	130	56
A2MP1	0	0	3	0	0	0	0	0	0	1	2	0	0	0	0	1	0	0	0	0	0	0	0	0	1	0	0	0	0	1	0	1	0	1	1	0	0	1	0	0	0	1	0	0	0	0	1	1
A4GALT	2182	4302	3684	1376	2699	2065	5708	4672	2834	3071	3303	2401	3006	3545	5444	2484	2440	1723	3059	3230	1871	2213	2632	2390	2333	1512	2594	2518	4715	1148	1988	2602	3793	2581	2508	2940	3091	1754	4513	2584	2845	2365	4006	2451	4639	3124	3603	2132
A4GNT	0	0	0	0	0	0	0	1	0	0	0	0	0	0	0	0	0	0	0	0	0	0	1	0	0	0	3	0	0	0	0	0	0	0	0	0	0	0	0	0	0	0	0	0	0	0	0	0
AA06	0	0	0	0	0	0	0	1	0	0	0	0	0	0	0	0	0	0	0	0	0	0	0	0	0	0	0	0	0	0	0	0	0	0	0	0	0	0	0	0	0	0	0	0	0	0	0	0
AAAS	226	189	312	97	303	167	207	146	219	216	90	212	154	266	272	146	228	151	190	238	260	212	306	225	117	220	149	268	252	203	99	346	315	198	306	307	275	136	251	242	316	199	232	211	318	186	273	183
AACS	614	586	430	234	704	501	785	555	613	605	392	600	642	434	665	370	438	490	575	471	407	479	507	399	399	452	349	602	408	366	358	551	520	340	399	400	453	388	572	455	563	337	646	468	652	380	509	412
AACSP1	1	2	3	0	0	2	1	2	1	1	1	1	1	3	0	2	1	0	3	2	1	4	13	3	0	1	0	3	3	2	1	6	1	2	0	0	2	6	3	0	7	2	7	2	0	1	0	2
AADAC	55	109	16	7	25	69	101	231	17	93	20	60	73	30	31	9	50	20	16	19	13	25	20	26	12	9	9	15	7	17	3	43	19	12	22	12	40	12	25	37	51	5	72	90	63	19	54	11
AADACL2	33	2	4	0	19	7	8	2	7	11	2	20	5	15	8	2	6	9	2	7	30	7	26	5	1	2	3	8	1	6	1	8	7	3	10	10	10	3	14	16	27	1	7	4	16	4	12	8
AADACL3	0	0	0	0	0	1	1	0	0	0	0	0	0	0	0	0	0	0	0	0	0	0	0	0	0	0	0	0	0	0	0	0	0	0	0	1	0	0	1	1	0	0	0	0	0	0	0	0
AADACL4	0	0	0	0	0	0	0	0	0	0	0	1	0	0	0	0	1	0	0	0	0	0	0	0	0	0	0	0	0	0	0	0	0	0	0	0	0	1	0	0	0	0	0	0	0	0	0	1
AADAT	119	24	51	17	88	45	53	28	133	47	4	120	20	43	74	25	67	25	49	137	119	76	126	58	5	70	19	57	31	87	9	123	71	15	74	43	67	44	95	106	110	69	81	61	43	74	76	107
AAED1	209	47	58	126	140	97	122	27	216	68	38	238	101	83	96	36	62	119	105	159	165	132	145	62	96	115	133	174	26	104	112	117	60	116	140	64	94	82	109	141	157	101	126	151	72	103	151	78
AAGAB	497	423	674	393	464	360	547	482	542	469	476	569	441	477	564	303	521	426	536	580	546	391	488	496	354	486	561	549	514	341	573	522	642	586	672	523	457	409	536	578	600	549	746	599	617	534	491	415
AAK1	621	464	505	332	474	289	525	498	502	421	310	525	435	555	470	272	368	345	398	664	306	301	479	384	341	364	461	355	413	302	538	645	557	547	462	462	608	357	417	475	468	310	543	496	582	463	596	456
AAMDC	120	97	62	30	134	67	89	77	119	119	48	92	107	66	107	44	98	71	94	105	98	88	153	95	27	83	31	125	52	91	42	101	86	59	82	86	96	56	128	112	112	85	92	71	125	74	137	72
AAMP	1204	853	1485	888	1523	1047	1397	1367	1503	1123	1028	1431	880	1141	1474	866	1127	1097	1304	1479	1362	1239	1344	1405	1009	1345	1209	1328	1363	806	1255	1330	1596	1352	1379	1355	1139	1109	1416	1413	1150	1157	1359	1436	1364	1275	1584	1162
AANAT	1	1	2	1	0	2	0	0	0	0	6	0	0	2	0	1	2	4	6	2	1	2	1	1	0	0	0	0	4	1	8	5	3	4	5	0	2	0	0	2	0	1	0	0	3	0	0	0
AAR2	460	357	529	311	523	335	393	371	475	393	352	523	381	457	479	296	342	331	446	448	435	353	481	412	351	437	467	452	409	288	451	518	477	431	584	409	424	347	569	451	512	337	511	445	480	462	535	420
AARD	0	0	1	0	1	0	0	0	0	1	3	1	0	0	0	3	1	0	0	0	0	0	1	0	0	0	0	0	1	0	0	0	0	0	1	0	0	0	1	0	2	0	0	0	0	0	0	0
AARS	1056	866	831	637	1013	708	737	641	1018	743	701	1088	683	759	1030	556	729	893	682	861	1014	816	867	714	574	680	727	976	679	752	559	852	982	872	1516	596	725	612	943	762	769	535	803	690	754	611	740	705
AARS2	213	167	227	118	176	106	195	160	194	175	174	165	144	153	243	88	128	126	126	155	125	143	177	161	120	142	171	148	212	115	144	176	236	216	264	172	177	117	113	105	167	126	214	174	181	163	135	117
AARSD1	11	4	20	6	14	12	3	4	14	5	2	7	3	10	10	8	16	7	7	7	10	8	9	9	2	7	6	13	14	4	5	6	13	9	9	11	7	6	12	8	14	5	5	3	11	11	22	7
AASDH	141	93	117	58	148	69	76	55	192	86	54	124	56	101	187	54	117	58	59	130	127	95	129	89	32	103	52	89	84	106	83	172	97	77	135	95	91	46	128	84	166	88	116	93	149	150	123	43
AASDHPPT	393	165	288	153	295	178	226	191	336	205	160	358	228	283	384	85	307	194	164	346	349	293	410	237	107	259	204	236	275	186	244	361	304	247	442	233	264	198	314	268	417	180	299	284	281	333	314	186
AASS	179	62	109	71	145	69	74	95	175	78	42	176	95	94	144	61	144	68	66	180	131	100	191	120	87	141	49	115	57	121	131	190	119	110	137	62	138	100	114	97	205	148	207	137	174	154	109	95
AATF	448	321	450	344	499	345	348	405	563	312	376	481	348	320	415	234	354	318	387	438	416	336	432	362	441	386	446	456	318	277	525	446	536	449	629	342	307	355	507	439	389	279	391	397	316	411	467	350
AATK	5	6	29	17	10	9	5	16	10	6	14	0	7	39	8	22	3	10	13	11	2	10	11	4	17	33	17	7	7	6	60	16	21	42	10	19	11	40	3	23	26	7	12	24	26	2	6	8
AATK-AS1	1	1	0	0	0	0	0	0	0	0	0	0	1	0	0	1	0	0	0	0	0	0	0	1	0	0	0	0	0	0	0	0	0	0	0	0	3	0	0	0	0	0	0	0	0	0	0	0
ABAT	551	273	451	295	715	289	367	265	546	225	198	655	255	395	449	266	392	331	287	376	376	446	436	462	100	336	224	451	231	353	281	434	561	289	353	371	519	279	419	432	607	326	358	437	591	223	273	539
ABCA1	155	203	721	722	156	119	212	277	224	92	564	134	79	451	266	196	282	302	191	148	90	177	150	162	222	218	1568	143	285	65	1454	279	392	834	888	337	169	305	348	195	146	139	342	315	277	495	250	187
ABCA10	7	1	3	1	4	1	12	8	1	3	4	0	6	13	3	0	2	1	7	1	2	5	4	2	1	0	3	1	1	4	10	12	3	6	10	5	12	2	8	1	11	1	9	1	10	4	2	5
ABCA11P	52	49	65	21	52	46	51	49	49	43	31	73	33	46	64	26	61	38	46	73	64	46	59	46	9	58	52	66	48	48	28	62	62	48	84	50	41	34	37	56	63	31	52	40	87	85	35	47
ABCA12	85	92	154	96	321	381	183	376	430	44	140	378	126	277	168	59	323	82	253	329	132	119	108	175	297	415	213	209	67	190	317	463	271	190	121	97	175	237	133	363	200	214	520	467	272	322	311	115
ABCA13	8425	2767	6116	2756	5836	3354	3774	2708	6522	2342	1958	11155	3353	8048	3962	2108	5951	3739	3495	6542	7991	6754	10111	2285	2151	5910	2852	4518	3090	7979	5520	13505	4921	4725	4807	5430	8739	3395	3832	8350	10506	3994	7312	8460	9840	4386	6223	5152
ABCA17P	3	0	2	1	1	1	0	0	0	3	0	5	0	3	2	1	1	0	0	7	6	0	1	1	0	4	0	2	5	2	0	6	1	1	0	1	2	0	1	3	1	1	0	0	0	2	1	2
ABCA2	803	507	410	153	486	242	297	112	335	378	115	616	316	492	438	200	323	301	268	525	794	621	683	297	119	410	301	495	244	617	351	786	462	424	376	390	499	257	521	364	693	234	399	461	452	255	486	507
ABCA3	288	153	78	32	137	59	125	51	155	111	22	123	80	67	156	39	115	57	85	162	176	136	165	85	29	80	33	161	76	173	12	152	108	49	66	110	100	77	141	135	108	76	102	133	99	100	115	132
ABCA4	93	87	67	8	106	65	72	60	89	53	15	78	54	66	138	39	74	14	64	90	114	80	102	84	23	56	17	75	71	83	15	64	71	26	29	60	94	41	116	65	107	53	93	81	93	64	142	62
ABCA5	488	381	291	118	311	155	509	257	402	431	139	408	474	461	309	89	306	265	439	279	440	476	587	153	59	247	141	367	192	388	222	634	370	276	445	189	555	116	235	248	665	134	467	395	628	193	457	122
ABCA6	4	2	21	3	5	0	16	0	2	8	2	2	2	9	3	3	3	6	6	8	1	0	1	2	2	4	1	0	24	6	6	13	19	11	23	1	7	0	3	1	4	1	2	3	22	4	6	2
ABCA7	831	829	979	432	1130	211	850	585	1081	475	407	1215	730	1055	863	579	968	559	892	919	822	275	1144	437	555	500	753	1104	818	765	637	985	965	618	788	904	1110	383	1057	1350	1091	799	701	1050	917	807	929	562
ABCA8	0	1	3	0	1	1	2	0	3	2	0	0	0	1	0	0	0	0	1	0	1	2	0	0	0	1	1	1	1	0	1	0	3	1	1	1	0	2	0	0	0	1	0	1	1	0	1	1
ABCA9	4	1	3	2	2	0	3	0	1	1	0	1	4	8	2	2	3	0	13	0	3	4	10	0	0	1	3	2	0	5	0	14	2	10	15	0	11	0	4	2	4	0	4	6	3	0	1	3
ABCB1	9	6	61	27	10	8	14	6	15	2	26	28	3	23	4	10	24	27	25	34	31	40	11	14	14	44	55	29	27	21	51	30	53	53	54	47	33	34	8	16	13	16	13	11	12	20	7	22
ABCB10	411	168	212	115	247	190	248	191	366	210	128	371	199	263	290	108	285	148	182	273	306	271	356	197	118	224	160	287	190	258	156	320	233	163	290	182	282	139	244	242	420	154	334	292	333	226	247	216
ABCB11	432	109	482	55	583	420	306	112	746	73	47	585	149	437	390	185	525	152	528	1201	391	648	491	300	32	653	57	854	327	328	59	1047	423	171	234	325	1226	315	389	690	592	360	412	562	536	399	271	1145
ABCB4	7	14	5	7	5	5	16	12	12	6	4	7	2	7	3	2	8	3	7	12	6	5	4	10	2	6	11	9	1	5	13	16	8	12	4	7	6	8	9	18	14	14	5	8	10	9	3	3
ABCB5	6	2	10	0	6	0	0	1	2	0	0	3	1	1	4	0	2	0	2	3	6	3	10	3	4	3	2	0	5	2	0	9	0	9	0	0	3	4	5	4	4	3	12	9	2	1	7	2
ABCB6	348	269	479	88	496	359	334	379	502	280	158	388	330	369	438	214	395	155	365	419	327	391	487	261	127	352	208	364	328	266	164	446	516	174	301	323	453	326	412	495	405	260	419	320	351	286	348	389
ABCB7	258	170	260	114	241	165	223	216	297	172	120	239	154	193	296	143	203	130	213	225	245	190	277	177	123	218	155	250	223	144	184	224	286	147	194	211	203	168	248	199	205	200	301	255	232	291	237	208
ABCB8	279	246	395	192	417	282	380	306	403	299	300	337	263	377	377	246	306	229	283	338	459	403	435	392	345	323	362	414	338	270	296	392	479	338	340	448	380	300	318	392	415	249	438	298	371	294	272	260
ABCB9	35	45	74	29	29	29	76	46	46	35	57	49	38	45	74	46	36	49	48	50	25	42	35	61	22	44	56	36	62	29	34	49	62	33	49	34	71	36	29	53	44	38	36	52	57	22	43	49
ABCC1	1181	1110	996	494	1031	775	1206	1397	1073	751	847	1006	909	1233	1394	823	920	520	969	960	813	905	1083	666	840	758	1173	889	645	497	1040	1080	1254	832	837	834	1030	908	1266	1186	904	751	1240	1260	1286	959	1524	860
ABCC10	289	267	375	160	336	239	271	155	275	284	201	286	259	333	275	226	277	176	200	314	391	258	336	228	163	245	258	236	264	207	200	324	405	293	371	271	328	214	327	337	363	217	332	342	330	238	323	260
ABCC11	11	1	7	6	2	10	4	1	16	0	2	7	4	8	0	2	5	14	4	16	4	4	6	1	1	9	10	1	15	5	7	6	15	3	2	4	1	6	7	24	12	5	3	17	5	14	2	1
ABCC12	1	1	0	0	0	0	0	0	0	0	0	0	1	0	1	0	0	0	0	0	0	0	0	1	1	0	0	0	0	1	0	0	0	1	0	0	0	1	0	0	0	0	0	0	0	0	0	0
ABCC13	0	0	1	3	0	1	0	1	0	0	0	0	1	0	0	0	0	0	0	0	2	0	1	0	0	2	1	0	0	0	1	16	4	4	0	8	1	0	2	3	0	0	0	0	1	1	1	0
ABCC2	41	11	39	10	35	28	15	5	47	11	3	51	8	27	47	18	35	10	16	37	35	26	67	22	4	14	6	54	6	29	12	37	34	13	14	26	65	22	44	43	45	26	32	40	42	22	26	58
ABCC3	181	94	209	135	249	137	84	133	232	93	132	253	80	188	183	141	316	81	83	345	147	241	252	169	185	220	248	133	249	126	311	263	250	209	119	169	123	234	137	196	115	339	108	97	139	404	199	206
ABCC4	649	314	611	95	528	199	302	157	304	235	68	499	170	369	582	116	735	108	183	643	305	397	467	577	137	507	246	386	902	333	360	605	797	331	401	619	606	258	695	471	458	354	399	311	252	786	597	532
ABCC5	1240	640	778	118	621	558	618	513	528	406	232	819	279	794	723	330	654	141	458	817	714	487	1143	442	110	571	272	459	510	805	167	735	647	388	652	450	535	503	987	711	945	508	964	691	929	737	912	676
ABCC5-AS1	4	1	4	0	5	1	5	2	1	0	0	1	1	3	2	1	0	5	3	7	3	1	5	3	2	3	1	3	0	3	0	1	3	5	0	1	4	1	2	5	3	4	0	1	10	1	1	0
ABCC6	189	83	126	80	264	104	108	60	316	108	27	418	85	253	233	76	121	148	123	155	373	234	333	132	32	289	82	235	59	215	68	304	276	91	251	126	268	127	167	239	195	142	259	211	131	148	531	157
ABCC6P1	14	4	15	9	19	0	12	3	15	13	7	36	8	23	8	5	9	4	12	16	25	16	18	3	3	16	9	20	0	3	1	26	18	2	22	13	15	13	10	19	34	10	8	17	15	1	26	15
ABCC6P2	69	20	16	10	60	21	20	17	59	27	3	63	24	22	32	7	18	16	11	38	15	31	16	15	8	36	3	45	6	22	1	48	30	3	40	17	36	9	60	58	104	14	37	10	22	17	49	15
ABCC8	0	0	1	0	1	0	1	2	0	0	0	0	1	2	0	0	0	0	0	1	2	0	0	0	1	0	0	0	0	0	0	0	0	0	0	0	0	0	0	0	1	0	0	1	0	0	0	0
ABCC9	34	82	13	13	13	14	96	13	35	76	9	19	58	24	27	2	10	2	35	7	37	41	86	9	1	19	4	31	30	18	4	42	11	13	18	5	152	3	6	13	19	6	66	13	16	9	114	11
ABCD1	78	110	278	456	152	78	121	104	123	95	336	101	78	184	161	102	124	443	79	129	76	105	96	126	193	126	632	75	181	36	564	155	289	331	383	203	157	156	133	146	72	90	168	108	108	131	124	130
ABCD2	216	22	51	12	50	46	43	11	100	31	9	112	17	40	47	13	79	29	14	77	137	48	92	37	2	45	12	69	5	93	19	77	42	21	64	37	34	40	65	68	149	19	65	102	61	35	70	38
ABCD3	1584	938	1605	369	1456	861	1266	1543	2050	1042	481	1742	1130	1438	1710	509	1933	681	770	1674	1727	1425	1743	1222	342	1442	551	1364	1568	1032	661	1729	1986	897	1287	1309	1734	779	1467	1764	1991	1137	1813	1500	2270	1874	1780	752
ABCD4	292	270	356	215	341	214	302	260	350	328	235	306	236	314	358	118	271	173	276	269	309	342	447	288	153	300	290	329	264	275	289	331	356	283	356	255	353	204	309	256	386	246	310	321	381	191	330	247
ABCE1	474	241	360	169	330	237	346	234	512	353	196	475	304	317	421	118	334	225	231	449	432	402	415	303	193	344	260	344	357	254	445	416	386	327	360	334	277	250	358	351	414	264	435	404	344	424	432	198
ABCF1	649	567	898	711	752	523	642	644	730	605	647	776	593	737	762	570	694	668	722	706	668	524	666	695	802	624	922	724	684	370	963	685	741	869	1056	668	563	596	704	617	473	594	818	721	514	863	789	563
ABCF2	517	419	634	371	544	345	530	561	632	441	433	602	373	469	579	340	443	370	515	569	514	470	551	516	536	539	514	557	525	331	551	622	615	418	648	510	491	412	515	472	453	414	532	572	500	580	519	419
ABCF3	672	525	678	377	778	450	617	587	658	548	423	616	399	622	755	359	581	468	525	620	637	547	660	557	423	471	588	635	585	351	526	595	725	514	883	487	521	520	738	591	582	420	683	627	598	652	694	411
ABCG1	753	904	1076	568	621	603	1108	1113	513	756	928	485	863	680	615	448	732	472	1072	629	640	550	815	432	490	501	1201	680	669	460	799	963	1023	699	1267	609	730	614	1089	608	837	315	1183	1005	877	668	602	834
ABCG2	3	6	11	1	0	4	2	1	5	0	2	19	5	17	8	2	11	6	1	12	1	12	8	1	1	7	7	5	6	3	1	4	9	2	0	8	1	2	2	0	0	5	4	12	7	20	7	3
ABCG4	0	0	0	0	0	0	2	0	0	0	0	0	0	0	0	0	1	0	0	1	0	0	0	0	0	0	0	1	0	1	0	0	0	1	1	0	0	0	0	0	0	0	0	0	0	0	0	0
ABCG5	0	0	3	0	2	0	0	0	2	1	2	2	0	0	1	1	2	0	0	1	1	1	1	3	1	3	0	6	1	3	1	7	0	0	0	0	1	0	1	5	4	4	0	15	3	3	2	0
ABCG8	0	0	0	0	2	0	0	1	1	0	0	0	0	0	1	0	0	0	1	0	0	0	0	0	0	0	0	0	0	0	0	0	0	0	0	2	0	0	0	0	0	0	0	0	1	0	0	0
ABHD1	5	2	1	1	0	1	1	4	1	2	0	2	1	1	0	1	0	0	2	1	2	0	2	1	3	3	1	0	3	2	1	9	6	0	0	1	1	0	0	1	0	1	3	4	0	0	3	0
ABHD10	485	197	219	79	340	253	218	197	334	282	110	358	220	234	319	152	310	115	205	310	290	263	423	272	84	247	131	269	245	298	138	344	316	169	289	219	239	193	376	251	484	193	321	323	381	274	271	230
ABHD11	465	399	453	363	624	460	672	569	704	472	491	584	515	504	641	335	403	398	703	557	511	425	703	432	499	566	506	587	371	359	323	658	547	327	595	335	595	482	646	693	735	344	607	781	581	428	693	396
ABHD12	495	423	483	333	463	257	365	468	489	396	430	377	360	442	440	285	339	337	417	444	420	374	488	370	265	375	741	404	457	298	483	442	597	477	591	439	346	392	677	573	380	410	498	478	395	436	554	342
ABHD12B	386	145	80	42	235	294	160	70	477	159	26	601	100	106	225	125	261	127	90	164	380	327	103	150	15	375	87	206	56	204	58	460	89	142	17	121	160	127	502	320	679	126	303	432	368	158	255	184
ABHD13	285	127	193	128	227	77	187	177	220	136	109	250	139	228	236	64	192	141	103	212	193	170	256	80	62	130	221	158	190	120	316	172	214	169	362	140	199	91	212	204	263	137	260	217	316	218	278	85
ABHD14A	199	113	118	39	174	117	65	56	137	156	20	187	110	91	127	69	101	65	96	114	242	107	179	107	51	138	39	177	103	111	57	207	124	55	105	149	161	89	219	108	156	68	121	146	120	114	115	133
ABHD14A-ACY1	3	0	1	0	2	0	0	0	0	0	0	1	0	3	0	1	0	0	0	0	0	0	0	0	0	0	0	1	0	0	0	1	1	0	0	0	0	0	0	0	1	0	0	0	1	1	0	0
ABHD14B	629	559	438	137	644	482	469	402	581	604	172	504	446	447	587	399	484	229	417	549	525	571	628	555	186	595	182	539	512	416	124	550	817	270	467	425	488	355	773	548	469	422	334	544	584	516	564	482
ABHD15	333	269	303	121	338	241	297	369	416	275	208	413	182	293	372	154	326	160	206	405	342	227	363	264	152	241	251	261	342	250	181	349	359	219	321	236	282	255	419	350	394	246	392	269	335	369	315	201
ABHD16A	651	481	779	712	909	534	873	627	949	564	878	801	662	699	821	501	632	1013	773	898	813	773	798	680	845	747	1170	762	699	483	934	803	683	903	1066	672	759	607	872	752	709	568	862	735	853	587	898	613
ABHD16B	81	25	56	33	91	51	38	78	116	38	46	120	30	74	82	26	55	39	46	79	101	60	77	48	33	71	55	85	38	44	23	99	97	38	54	50	75	50	109	90	95	36	90	70	49	57	66	45
ABHD2	7719	6497	4433	1376	5561	5417	8023	11339	7087	4910	2294	6678	7354	5859	7708	3932	4582	2531	4390	6028	5506	4435	5854	3551	3856	4779	2219	5679	3693	3638	2476	5928	4409	2832	3397	3144	4480	3366	5215	4941	6572	3246	7746	8390	6625	5862	5982	3217
ABHD3	245	171	234	226	202	162	330	304	245	201	257	227	259	232	231	121	172	226	211	227	178	231	227	155	171	178	405	227	122	176	437	247	318	248	207	193	213	123	212	218	313	146	285	259	293	143	294	136
ABHD4	303	410	451	239	453	225	521	428	384	318	577	462	287	320	395	261	343	404	538	389	266	427	355	565	257	340	620	291	574	241	269	368	470	479	666	370	212	303	309	318	281	351	410	260	513	495	468	307
ABHD5	337	375	591	177	453	285	517	847	281	350	401	530	402	484	549	250	436	331	328	403	305	401	353	347	358	451	409	495	504	192	382	463	650	345	460	336	435	352	410	555	416	437	648	542	604	605	487	214
ABHD6	381	196	242	146	378	224	191	158	357	229	117	404	261	271	309	134	293	237	250	429	347	309	392	231	136	310	132	363	106	225	137	413	249	111	268	290	366	212	253	240	424	161	282	304	284	263	294	267
ABHD8	157	105	187	57	188	82	162	200	93	171	122	186	143	193	168	96	120	55	149	156	144	114	154	128	96	97	106	120	178	67	115	170	231	87	240	126	154	88	203	180	118	139	161	183	203	144	189	133
ABI1	1532	884	1324	1106	1150	772	1286	1329	1378	889	1110	1401	864	1272	1426	692	1293	1101	865	1209	858	919	1245	979	844	1111	1450	1032	914	797	1579	1328	1251	1402	1925	929	1010	939	1135	1238	1364	932	1742	1498	1452	1307	1448	854
ABI2	866	317	362	217	576	313	404	276	652	403	177	756	470	413	592	183	427	340	417	659	737	530	820	424	183	430	227	524	302	759	246	661	429	354	774	393	448	359	496	483	758	283	573	623	396	370	580	455
ABI3	35	35	140	325	65	26	42	31	70	20	308	106	49	173	43	69	35	299	96	130	102	139	32	82	119	159	458	140	154	30	465	108	214	417	333	152	73	164	28	61	46	70	55	50	51	55	35	70
ABI3BP	30	7	10	2	7	2	0	4	10	13	0	16	8	15	13	3	24	3	6	3	7	23	9	30	0	8	3	2	13	15	12	16	17	15	15	20	14	4	5	8	4	3	3	3	10	21	35	11
ABL1	1074	842	1362	639	1134	799	971	916	1110	624	839	1131	785	1124	1102	640	986	752	992	1191	1000	1004	1084	962	621	962	1083	1157	1013	615	1055	1217	1392	1017	1436	949	1051	851	1140	1351	681	1011	1278	1146	1053	1072	1225	977
ABL2	278	166	295	203	232	157	295	150	253	135	194	296	213	221	229	138	282	311	160	187	261	192	280	189	168	202	387	260	199	263	366	312	187	340	387	222	259	192	254	236	248	177	273	267	276	260	243	181
ABLIM1	4756	3941	5875	1108	4676	3617	6059	7726	5486	2067	2045	5088	4676	4216	5539	2734	4805	2538	4382	3773	3956	4170	4180	4418	2253	3340	1957	3965	4269	2434	1631	4608	4976	2808	4960	2789	3175	3139	4004	4924	3897	3190	6808	4501	5246	5513	5314	2493
ABLIM2	19	33	94	1	39	17	76	58	35	22	32	31	21	31	36	18	33	12	25	33	25	55	17	69	16	23	15	18	28	17	11	43	45	16	13	84	34	46	32	43	23	31	40	13	33	21	27	40
ABLIM3	3	1	36	66	11	6	47	56	19	8	79	15	0	19	1	8	24	39	12	8	17	5	2	17	33	6	86	14	44	7	54	6	29	82	115	12	9	16	27	8	0	26	9	5	13	59	19	16
ABO	23	320	57	28	207	154	346	84	192	198	119	75	239	62	439	155	270	34	78	235	180	52	100	164	79	43	25	123	91	53	12	71	122	28	82	100	68	175	275	37	71	74	381	353	415	156	50	229
ABP1	16	7	1	4	9	27	29	42	7	23	15	5	21	12	2	3	15	11	4	1	5	26	4	4	9	16	5	1	10	5	0	15	12	2	6	18	7	1	9	7	16	9	12	27	7	3	3	1
ABR	1343	1623	1920	1112	1453	1007	2107	1607	1608	1454	2004	1594	1604	1811	1708	1011	1139	1371	1428	1324	1421	1196	1349	1265	1302	1366	1901	1201	1524	970	2407	1709	1987	1727	2084	1587	1480	1197	1288	1270	1363	990	1702	1617	1873	1406	1329	1244
ABRA	0	0	0	0	0	1	1	0	0	0	0	0	0	1	1	0	0	1	0	1	0	0	0	0	0	0	0	0	0	0	0	1	0	0	0	0	0	1	0	1	0	0	0	0	0	0	0	0
ABRACL	173	172	300	210	228	173	333	523	257	209	229	225	228	228	331	168	280	230	230	205	180	210	175	163	204	233	298	249	237	107	445	190	336	261	281	191	200	220	269	233	223	234	338	278	445	295	382	152
ABT1	378	326	375	241	354	227	311	345	349	367	304	380	279	385	390	200	291	277	362	412	333	272	413	282	260	328	274	301	441	199	336	309	410	357	428	349	287	288	423	360	364	304	397	345	452	327	427	302
ABTB1	190	100	234	97	183	126	166	199	196	167	95	203	111	275	145	181	148	91	101	185	203	189	216	162	111	226	186	221	194	157	160	219	183	216	188	189	201	253	237	201	239	111	203	286	216	128	224	161
ABTB2	15	57	41	118	22	24	115	110	17	33	77	51	54	42	41	20	28	82	35	42	27	36	29	51	63	37	97	31	37	9	80	45	44	73	32	66	69	59	50	34	13	37	102	35	35	39	20	27
ACAA1	422	389	688	355	455	309	591	493	533	508	424	483	460	497	551	365	480	412	457	499	468	466	559	531	399	484	556	495	684	321	505	587	639	531	556	416	416	463	507	645	520	425	591	536	573	470	579	337
ACAA2	47	63	63	76	63	35	48	38	96	90	70	60	72	50	23	29	52	67	43	79	69	58	80	32	36	38	114	87	46	37	123	98	77	113	111	52	40	64	72	40	67	31	23	40	28	24	29	52
ACACA	1782	828	1295	391	1717	970	1071	628	1679	597	304	2057	664	1334	1560	785	1557	577	1004	1688	1605	1359	1672	1240	680	1340	490	1769	886	1573	510	1742	1473	898	1205	1076	1389	1075	1313	1439	1659	879	1291	1571	1738	1383	1094	1356
ACACB	446	168	409	119	279	161	241	114	290	157	85	427	126	396	336	129	308	147	248	330	338	283	377	269	72	232	216	405	208	372	131	565	378	205	397	280	400	187	346	323	418	218	413	432	384	298	287	323
ACAD10	322	228	334	77	399	259	305	196	358	256	118	329	174	302	305	184	297	154	249	385	333	288	392	275	82	286	157	307	172	267	134	302	315	222	245	380	329	205	290	329	428	228	259	377	393	273	241	303
ACAD11	47	17	24	10	30	29	36	21	66	29	8	56	35	21	30	14	55	25	12	43	51	34	51	33	11	38	12	45	5	51	27	52	23	23	39	40	31	32	21	49	63	21	41	41	32	32	36	33
ACAD8	348	269	868	351	568	420	361	697	808	255	411	493	278	688	485	326	517	397	487	521	457	532	395	311	459	842	441	615	479	188	910	582	1011	562	536	816	751	436	440	768	417	749	681	745	442	407	527	329
ACAD9	366	333	482	182	464	253	295	339	447	383	233	343	328	299	522	188	391	232	277	406	335	336	417	377	177	400	289	417	364	234	325	466	485	292	438	471	341	284	419	387	414	268	375	354	479	298	404	326
ACADL	9	2	5	2	11	1	3	4	11	16	0	2	0	3	0	1	9	1	4	8	6	5	17	3	1	8	3	5	0	8	2	13	7	9	9	7	5	3	2	12	4	4	11	4	4	11	8	13
ACADM	1012	305	462	154	585	328	372	326	550	319	100	611	297	371	650	221	472	216	263	605	510	389	896	369	145	457	217	480	291	506	272	536	549	261	385	326	352	330	505	445	743	267	592	537	418	301	412	389
ACADS	309	219	361	126	410	248	305	317	338	283	136	362	233	302	331	224	299	206	259	328	317	348	338	262	132	319	179	358	236	225	168	258	434	233	320	286	304	207	354	381	339	261	348	361	459	288	307	274
ACADSB	519	311	417	89	372	234	338	493	396	270	131	450	204	392	553	190	492	145	225	454	362	340	365	316	93	424	182	395	270	334	194	469	510	248	280	326	376	253	389	418	449	301	474	488	575	435	317	378
ACADVL	1534	1655	3050	1129	1889	1586	2211	1718	1680	2201	2012	1819	1832	2601	2080	1335	2174	1265	1822	1817	1598	1799	1925	2085	1754	1563	1793	1473	1531	1165	2356	2902	2285	1720	2056	2271	2703	1285	1650	1803	2957	1604	3067	2151	2773	1721	1774	1778
ACAN	0	0	1	4	0	0	0	0	0	1	1	0	0	0	0	3	1	1	2	3	0	2	2	0	2	0	3	1	0	0	2	0	0	5	3	0	1	0	3	0	0	0	0	0	0	0	0	1
ACAP1	69	73	208	289	188	80	99	49	110	89	208	158	110	290	66	63	122	227	172	138	183	210	181	144	103	167	391	150	112	98	265	209	290	372	217	301	171	222	100	127	164	137	145	84	103	94	136	136
ACAP2	893	444	752	502	488	327	699	506	663	419	441	842	367	625	804	231	923	566	371	724	559	564	614	384	254	601	634	461	518	486	880	935	719	729	956	532	648	433	735	581	819	463	789	684	686	983	718	472
ACAP3	275	244	461	149	394	169	295	318	217	211	152	270	147	458	348	181	365	104	269	242	229	250	265	198	111	174	234	165	175	221	213	345	328	268	253	235	364	175	348	351	460	306	459	342	418	299	317	233
ACAT1	568	154	163	83	465	239	238	140	303	237	71	365	129	206	232	136	351	135	199	371	366	285	237	309	86	330	114	336	94	279	172	394	229	208	200	273	266	259	436	388	326	208	270	362	244	275	324	130
ACAT2	305	188	249	89	500	299	172	205	353	198	87	616	194	236	435	154	310	323	242	410	397	276	449	310	195	368	152	448	205	290	154	305	280	235	171	238	370	206	381	399	307	275	318	330	304	287	198	203
ACBD3	1048	701	791	647	922	560	873	833	965	743	707	1091	718	803	829	549	725	654	847	894	861	692	951	653	647	727	809	911	634	573	1130	902	922	866	920	576	837	703	906	917	896	669	1014	1047	990	709	929	555
ACBD4	96	100	78	35	97	60	104	117	74	88	55	84	84	102	101	42	85	39	90	74	75	92	76	60	35	74	43	79	51	58	36	115	122	47	117	72	105	56	96	97	141	73	113	95	93	48	81	96
ACBD5	585	386	654	369	568	355	632	518	663	444	465	770	400	520	683	337	481	448	540	545	454	416	565	367	311	489	502	491	358	275	540	603	660	494	587	408	460	388	578	501	592	367	676	547	831	529	681	331
ACBD6	243	106	269	80	261	192	183	190	279	176	69	257	113	213	267	140	230	87	202	358	243	167	275	211	81	260	130	274	218	118	104	208	334	180	238	202	229	207	321	325	261	184	265	264	284	235	214	249
ACBD7	312	46	127	39	326	87	88	20	56	92	14	207	46	114	212	40	137	94	105	216	151	204	174	109	30	183	43	84	31	112	42	379	128	45	118	130	216	89	165	210	237	98	110	192	123	123	160	127
ACCS	66	60	115	67	112	140	81	54	137	106	26	109	38	248	83	50	103	52	94	79	174	162	104	130	27	103	24	217	84	107	38	212	92	56	116	89	178	76	178	141	285	109	159	103	128	63	137	98
ACCSL	0	0	0	0	0	0	0	0	0	0	1	1	0	0	0	0	0	0	0	0	0	0	0	0	0	0	0	0	0	0	0	0	1	0	0	0	0	0	0	0	0	0	0	0	0	0	0	0
ACD	114	91	133	88	146	111	164	123	134	153	86	108	131	130	145	67	83	112	114	150	137	95	167	86	81	116	120	117	111	122	109	103	146	116	146	110	155	84	113	127	136	98	119	126	169	84	118	122
ACE	335	166	381	137	442	199	124	241	324	71	216	285	144	231	274	145	266	139	200	419	361	303	413	252	99	298	427	360	257	182	177	320	437	296	157	375	281	139	421	346	192	260	471	386	342	239	394	313
ACE2	80	24	160	347	186	61	58	57	195	18	239	151	31	102	124	65	95	429	61	157	143	115	112	129	157	150	258	113	150	77	303	154	133	279	418	137	88	125	143	139	98	93	108	81	80	109	134	68
ACER1	0	0	0	1	1	1	0	1	1	0	0	0	0	0	0	0	0	0	0	2	0	0	0	1	0	0	0	0	0	1	0	2	0	0	0	0	1	0	0	0	0	2	0	0	0	1	0	0
ACER2	187	220	281	109	231	212	344	385	257	149	312	195	177	305	362	154	200	134	221	93	153	169	166	203	152	193	193	193	162	89	153	241	231	147	167	176	138	86	200	216	210	165	323	342	305	229	189	117
ACER3	193	122	233	152	152	129	242	185	243	151	223	141	146	217	181	55	145	134	122	222	100	160	202	164	133	173	159	230	205	98	437	197	260	206	171	213	127	191	150	213	185	145	309	198	256	201	168	138
ACHE	5	2	13	132	2	0	18	2	7	14	360	3	25	30	10	11	7	137	31	3	2	1	2	9	140	6	213	5	30	2	166	2	6	62	62	9	15	9	7	5	2	7	6	2	4	2	5	3
ACIN1	1287	860	1585	1055	1226	744	932	849	1259	863	1094	1232	814	1405	1279	789	1057	1142	1117	1091	1082	1017	1288	1041	869	940	1330	969	934	921	1554	1558	1372	1361	1775	1173	1340	956	1145	1140	1223	904	1215	1048	1204	1149	1287	1010
ACLY	1608	1515	1627	910	1760	1198	1549	1068	1790	1323	1235	1879	1375	1584	1830	928	1495	1391	1394	1673	1558	1210	1656	1347	1050	1524	1472	1589	1171	1187	1572	1708	1757	1455	1599	1289	1647	1080	1346	1706	1341	1096	1734	1600	1480	1303	1259	1239
ACMSD	0	1	2	0	0	0	0	0	0	1	0	2	0	1	0	0	1	1	1	0	1	0	0	0	0	0	0	0	0	2	0	0	0	1	2	0	0	1	1	0	0	2	2	0	1	0	1	1
ACN9	143	48	62	12	102	69	73	59	110	95	17	106	54	81	113	49	94	30	45	104	120	71	98	57	42	65	32	81	77	37	42	114	110	70	84	100	90	54	121	112	137	60	139	81	159	81	111	63
ACO1	379	309	356	66	525	280	314	333	521	226	70	466	303	295	500	239	405	97	269	458	538	411	370	354	118	478	106	468	332	243	158	511	506	138	142	319	302	229	399	421	345	335	362	476	398	451	440	286
ACO2	1611	1314	1416	674	1927	1343	1176	1116	1867	1247	726	1792	1214	1273	1631	801	1297	984	1259	1491	1703	1576	2029	1674	1051	1316	878	1618	1220	1167	1099	1818	1542	915	1464	1375	1446	957	1709	1802	1421	1009	1443	1685	1421	1578	1621	1347
ACOT1	103	30	34	22	100	79	33	47	89	51	23	79	154	4	40	40	21	40	55	66	95	46	22	33	22	13	40	75	50	94	11	66	49	37	66	30	15	46	61	64	75	77	68	50	35	92	17	56
ACOT11	82	79	130	54	112	63	94	99	99	91	63	115	98	64	87	73	109	45	54	108	152	115	128	93	78	93	142	135	82	134	49	148	107	77	86	114	130	67	107	90	124	65	82	73	122	147	133	93
ACOT12	0	0	0	0	0	0	0	0	0	0	0	0	0	0	0	0	0	0	0	0	0	0	0	0	0	0	0	0	0	0	0	0	0	0	0	0	0	0	0	0	0	0	0	0	0	0	0	0
ACOT13	337	194	331	179	413	266	272	390	467	299	191	334	267	355	394	191	359	273	400	357	297	274	348	263	213	336	230	370	274	188	312	339	329	278	356	188	236	265	372	283	351	269	419	363	512	307	346	230
ACOT2	204	139	252	101	220	142	168	240	198	155	112	238	310	160	214	129	152	142	168	177	163	187	176	171	103	133	103	191	228	120	125	223	256	113	205	221	194	128	216	209	225	137	240	177	214	174	201	171
ACOT4	34	59	97	54	84	34	107	65	43	68	47	51	60	47	68	44	32	40	99	41	45	29	43	33	85	51	53	50	68	31	61	63	62	75	54	36	41	66	54	52	48	28	54	50	69	61	48	32
ACOT6	2	0	1	0	3	0	0	0	0	0	0	0	0	0	0	0	0	0	1	1	1	0	0	0	0	2	0	3	0	0	0	1	0	1	2	0	0	2	2	0	0	1	0	1	0	0	0	0
ACOT7	173	153	273	210	253	172	236	141	206	261	288	211	205	260	254	98	260	240	223	308	223	188	235	256	255	241	307	248	215	116	311	223	255	303	262	406	220	261	239	274	220	272	239	193	254	221	202	223
ACOT8	132	141	145	82	178	102	150	145	166	177	95	132	119	154	171	69	102	94	127	134	157	198	188	140	103	125	90	151	160	124	70	169	146	89	173	156	112	92	156	134	136	128	164	122	198	151	167	127
ACOT9	297	207	275	596	353	239	379	292	341	261	439	328	298	370	285	230	233	456	324	316	266	310	322	215	514	329	626	312	194	198	693	338	313	559	457	272	304	292	307	310	301	236	407	439	389	215	373	158
ACOX1	884	931	973	377	886	760	1181	1078	1063	827	573	971	954	811	1020	592	943	598	991	1021	773	867	909	744	705	962	663	888	783	619	714	829	1033	701	792	820	819	785	895	922	809	816	1320	1093	1063	1005	967	679
ACOX2	99	17	119	22	96	71	35	26	92	21	12	74	25	30	110	28	162	32	31	80	104	94	79	86	24	133	46	84	117	62	26	133	136	65	98	87	85	98	107	145	96	78	112	67	47	87	88	111
ACOX3	350	456	500	288	468	492	589	638	354	389	415	415	458	573	701	385	520	505	508	402	389	367	390	283	312	487	391	445	529	209	468	498	559	555	549	442	434	321	480	340	409	336	659	771	541	528	499	380
ACOXL	1	2	4	5	5	3	2	8	7	1	1	3	1	1	2	2	4	0	6	6	6	5	9	2	2	2	2	3	7	2	1	13	1	5	0	2	1	6	5	4	3	2	4	4	2	5	0	5
ACP1	833	576	685	362	824	561	680	573	1037	694	391	861	559	713	857	399	824	506	603	854	805	794	859	677	348	738	456	836	637	491	546	891	867	602	708	730	798	540	885	1013	936	736	845	984	840	829	804	632
ACP2	705	735	1428	1406	1032	680	912	945	1059	722	1771	737	756	986	1060	670	646	1484	1100	995	820	679	844	710	1508	795	1583	902	1299	301	1785	821	1242	1602	1741	1157	988	804	756	1026	657	653	1124	998	1049	706	1013	717
ACP5	183	226	737	217	315	141	313	295	182	312	452	241	376	582	190	172	337	292	360	336	243	241	159	222	223	347	749	276	580	101	544	286	902	488	524	451	302	584	245	317	193	309	331	318	282	212	323	260
ACP6	373	270	156	49	199	188	359	429	277	254	81	217	241	234	198	188	207	123	187	221	275	217	323	161	85	231	75	313	215	163	91	304	189	78	157	127	243	158	318	191	303	165	334	270	294	208	221	224
ACPL2	169	129	184	38	124	76	110	120	157	115	123	137	114	103	204	83	122	107	83	117	94	98	113	115	56	111	85	89	97	117	75	140	171	91	138	93	110	80	120	126	127	101	137	100	181	135	126	112
ACPP	89	169	136	59	80	93	146	205	101	93	54	85	95	139	139	92	74	102	92	57	59	96	62	63	101	104	131	69	111	39	202	91	106	131	46	86	78	73	73	80	71	66	135	135	134	83	97	47
ACPT	0	2	0	1	0	1	0	1	1	1	0	1	0	0	0	0	0	0	1	0	0	0	0	0	0	0	0	0	0	0	0	0	0	2	2	0	0	1	1	1	1	0	2	1	0	0	0	1
ACR	3	0	1	0	3	1	0	0	2	0	0	2	0	1	6	1	3	4	0	7	1	6	6	0	1	2	0	2	0	2	0	2	5	4	7	1	3	2	7	9	1	0	6	2	0	1	3	3
ACRBP	9	21	23	20	11	5	10	2	13	3	11	13	5	20	24	7	6	8	17	18	10	11	14	20	5	10	20	19	12	7	17	37	36	20	65	29	17	3	8	20	10	7	8	13	16	12	10	25
ACRC	2	1	5	1	2	0	1	3	3	1	5	1	2	15	1	4	2	6	6	3	0	3	5	4	1	4	4	0	2	0	4	11	4	3	6	3	3	5	3	0	5	2	1	4	10	2	1	1
ACRV1	0	0	1	0	6	1	0	0	2	1	0	6	0	0	0	1	5	0	3	0	4	4	1	2	0	1	2	8	1	2	0	9	0	2	0	0	1	2	0	1	3	1	7	1	6	1	0	3
ACSBG1	324	91	75	64	204	129	102	33	254	132	8	245	98	122	191	66	124	94	100	222	414	203	528	84	54	170	24	249	21	313	12	236	84	78	120	79	106	82	168	149	325	77	153	171	135	133	173	193
ACSBG2	2	0	1	0	5	3	0	0	1	1	1	2	3	3	2	1	2	0	3	0	0	0	1	0	0	2	0	3	1	1	0	3	0	1	1	0	4	3	4	0	2	1	1	0	4	0	1	0
ACSF2	332	251	349	55	416	237	192	341	323	285	116	285	210	294	336	195	260	104	261	335	342	320	434	325	52	333	125	277	226	270	60	261	511	138	247	285	270	196	409	326	357	233	328	295	487	267	367	302
ACSF3	329	261	322	163	332	210	229	249	395	264	288	327	332	447	350	198	189	223	320	299	314	327	414	278	218	266	200	593	285	238	225	391	360	232	399	285	322	244	377	287	320	215	299	247	382	190	323	251
ACSL1	507	428	959	1393	1227	603	419	594	1162	314	764	1135	261	978	686	691	1022	1436	337	1182	919	626	513	868	1113	1214	1396	831	523	356	2968	764	1020	1515	878	889	638	1019	596	1075	393	608	860	720	486	1112	821	496
ACSL3	1398	1121	2018	1073	2212	1153	1824	1547	2043	942	1076	1567	1388	1698	2223	822	1558	1520	1240	1870	1403	1240	1540	1260	1171	1250	1698	1638	1876	820	2047	1841	1953	1623	2327	1223	1663	1405	1385	2068	1357	988	2261	1978	1850	1299	1100	866
ACSL4	425	302	384	458	448	231	308	302	396	497	471	449	414	349	443	195	424	503	196	467	317	266	448	389	298	348	553	321	394	209	1056	496	422	631	643	379	352	237	288	340	397	243	419	260	565	386	481	314
ACSL5	873	648	1369	1258	1235	560	785	618	1335	482	1162	1133	504	982	1067	844	890	1275	887	1120	1148	1191	1113	968	2155	1031	1547	1343	1043	640	3671	1174	1413	1442	1310	988	1091	842	804	1058	811	775	1037	1002	1071	879	1289	846
ACSL6	30	6	6	10	6	3	3	0	2	8	18	12	5	6	4	3	4	13	12	21	15	22	25	9	5	14	44	12	12	15	33	10	5	14	12	20	8	3	7	6	19	7	5	8	8	15	5	16
ACSM1	5	2	6	11	7	3	19	8	12	8	12	66	21	8	1	6	26	25	12	3	54	2	8	25	2	60	14	60	6	1	31	4	27	6	10	11	5	7	2	7	7	9	57	8	4	12	11	6
ACSM2A	0	0	0	0	0	0	0	1	0	0	0	0	0	0	0	0	0	0	0	0	0	1	0	0	0	0	0	0	0	0	0	0	0	0	0	0	0	0	0	0	2	0	0	0	0	0	0	0
ACSM2B	0	0	0	0	0	0	0	0	0	0	0	0	0	0	0	0	0	0	0	0	0	0	0	0	0	0	0	0	0	0	0	0	0	0	0	0	0	0	1	0	0	0	0	0	0	0	0	0
ACSM3	40	5	14	10	53	10	13	6	16	40	10	31	7	24	37	12	34	21	7	18	17	20	65	23	10	15	9	23	11	48	28	14	18	39	45	20	36	18	50	22	37	20	15	12	23	16	18	48
ACSM4	0	0	0	0	0	0	0	0	0	0	0	0	0	1	0	0	1	0	0	0	1	2	0	0	0	2	0	0	0	3	0	0	1	0	7	0	1	0	0	1	0	0	0	0	0	0	1	152
ACSM5	1	0	13	3	4	0	0	0	3	0	3	1	0	5	5	0	10	3	0	4	4	2	2	1	0	3	5	4	4	0	7	4	15	13	3	2	1	11	0	5	0	3	6	1	5	1	2	1
ACSS1	941	581	547	268	766	494	551	248	837	744	257	798	464	677	855	437	585	391	592	773	999	606	908	542	186	565	250	823	556	802	209	852	715	389	915	580	788	359	512	515	1193	437	764	714	804	457	602	771
ACSS2	537	534	765	418	896	444	702	711	659	370	477	738	425	574	806	347	685	649	800	778	639	570	537	656	376	725	592	655	543	340	551	599	1012	537	757	581	588	461	703	796	488	523	599	555	614	739	581	554
ACSS3	229	52	119	35	139	113	52	32	250	39	5	167	24	50	143	33	169	70	69	161	205	173	152	191	10	204	58	232	107	144	29	108	117	93	99	125	118	108	207	197	196	131	140	120	151	144	145	208
ACTA1	11	6	15	18	15	3	15	34	18	7	21	17	17	4	17	3	16	9	7	15	11	12	11	12	24	7	7	3	13	8	18	10	12	19	16	13	8	5	13	17	9	2	17	15	9	29	19	7
ACTA2	47	34	81	74	56	44	31	13	113	44	42	56	21	25	40	44	33	138	64	74	91	63	138	55	60	64	61	44	40	28	108	72	25	42	202	83	29	19	55	50	81	13	45	27	39	43	60	23
ACTB	14764	19067	27388	44341	28260	19844	30070	36482	27232	23406	62768	22853	38236	21552	25529	21649	18300	47027	32229	25133	22436	23491	20632	24492	63870	23132	49954	24727	19417	12413	59581	18398	28582	44787	33647	27343	17568	28556	22149	24760	17961	15310	27895	24334	17281	27246	24669	14801
ACTBL2	1	1	7	40	2	9	6	4	33	6	22	2	2	6	2	10	8	20	4	0	7	8	4	5	31	6	46	7	5	0	48	2	3	29	8	9	3	4	0	7	2	8	14	1	13	3	16	0
ACTC1	5	4	3	3	9	0	3	14	6	2	6	10	6	4	5	2	9	0	6	5	5	1	8	0	6	1	3	2	2	0	9	2	11	5	8	3	6	5	5	8	6	0	11	10	4	8	7	0
ACTG1	17842	22282	24322	26938	31964	26378	40184	57324	27470	25308	62192	23954	43772	21223	30819	17958	19839	42752	28913	27803	27164	30913	23584	31693	63201	23538	31074	28949	24239	14538	37265	20775	28201	34627	19697	26156	22541	27345	24972	26181	20814	18351	35243	27592	21342	34261	26946	16481
ACTG1P4	35	14	47	32	60	16	42	109	59	34	44	49	36	39	68	20	56	28	23	58	21	30	58	18	44	10	19	20	21	12	70	53	54	46	43	27	42	24	52	47	42	11	64	51	33	91	70	13
ACTG2	2	0	1	8	6	2	4	7	9	2	10	8	11	6	4	4	11	4	3	11	3	7	13	3	7	2	2	7	0	2	6	1	5	1	3	5	6	2	3	6	5	0	4	13	3	19	3	0
ACTL10	56	50	85	30	84	41	86	90	74	61	59	44	39	73	92	30	77	64	56	48	44	25	42	38	59	44	61	63	78	11	87	62	67	52	59	51	42	40	61	57	60	34	86	50	70	80	87	28
ACTL6A	361	275	396	208	362	286	341	275	368	335	212	390	268	265	359	206	381	224	270	323	322	311	383	388	197	316	274	357	319	244	328	356	418	305	327	329	303	255	341	314	359	293	393	300	359	377	402	233
ACTL6B	0	0	0	1	0	0	0	0	1	0	0	0	0	0	0	0	0	1	1	1	0	0	1	0	0	0	0	0	0	6	0	1	2	0	0	0	0	0	1	2	0	0	1	1	0	1	2	0
ACTL7A	0	0	0	0	0	0	0	0	0	0	0	0	0	2	0	0	1	0	0	0	0	0	0	0	0	0	0	0	0	0	0	0	0	0	0	0	0	0	0	0	1	0	0	0	0	0	0	0
ACTL7B	1	0	0	2	3	0	0	0	0	0	0	0	0	0	1	0	0	1	0	1	0	1	0	0	0	0	0	1	1	0	0	3	3	0	0	0	0	0	0	0	0	0	1	0	3	0	0	1
ACTL8	0	0	0	0	0	0	0	0	0	0	0	0	0	0	0	0	0	0	0	0	0	0	0	0	0	0	0	0	0	0	0	1	0	0	0	0	0	0	0	0	0	0	0	0	0	0	0	0
ACTL9	0	1	0	0	0	0	0	0	0	0	1	0	1	0	0	0	0	0	1	0	0	0	0	0	0	0	1	0	0	0	0	0	0	0	0	0	0	0	0	0	0	0	0	0	0	0	0	0
ACTN1	1405	1008	1463	950	1554	965	1144	934	1624	1049	1366	1684	1544	1124	1398	901	1380	1146	1060	1223	1328	1164	1408	1256	1257	1181	1403	1235	681	759	2032	1652	1402	886	1433	1360	1368	904	1145	1402	1160	658	1479	1318	1228	1155	1256	1073
ACTN1-AS1	0	1	3	0	4	4	0	0	4	0	1	0	0	3	0	0	1	0	0	0	1	0	7	0	1	4	0	1	0	0	0	5	0	0	0	1	4	0	0	0	1	0	2	0	1	0	0	2
ACTN2	0	1	1	3	2	5	4	2	1	4	2	1	6	0	1	2	2	8	5	1	4	3	0	3	13	4	1	1	1	4	2	2	2	4	2	0	1	6	2	1	0	3	0	3	1	0	0	3
ACTN3	5	9	6	3	4	9	16	2	4	7	12	3	8	3	8	8	2	8	14	0	9	10	3	11	12	7	9	10	6	13	1	4	3	10	6	20	3	11	0	2	1	10	0	3	4	2	3	5
ACTN4	7974	8798	9613	6029	9779	7240	10817	10909	11093	6603	10133	9421	8590	7710	10896	5750	7507	8819	8573	8742	8597	9238	8388	8049	9659	7794	9548	7697	7500	4938	8359	8386	8950	8417	10904	7057	6973	7416	9347	9713	6693	6244	10419	9959	8162	9978	10573	5449
ACTR10	592	338	507	312	546	358	501	467	690	472	314	633	391	600	598	253	494	442	387	606	559	536	622	423	342	562	420	594	438	359	707	547	616	561	535	452	575	365	602	574	661	414	577	585	640	492	617	313
ACTR1A	874	923	1143	826	972	723	1184	1152	1012	990	956	964	873	960	1160	684	798	875	928	982	887	832	794	1008	843	862	1229	886	1039	511	1295	919	929	1072	1202	880	769	752	904	875	833	803	1185	847	1027	1050	948	680
ACTR1B	906	772	829	357	878	655	885	742	866	984	404	992	860	778	916	540	607	590	911	765	1051	990	1003	747	543	958	461	889	778	742	481	874	899	542	863	765	888	480	865	872	1052	650	897	934	1067	591	956	750
ACTR2	2386	1526	2372	1627	2276	1391	2284	2334	2732	1563	1621	2370	1961	1974	2395	1209	1890	1840	1694	2310	2001	1938	1857	1741	1890	2100	2322	2041	1927	1252	4359	2196	2620	2528	2551	1950	1708	1615	1840	2263	2190	1602	2531	2395	2037	2455	2272	1256
ACTR3	1534	1145	1401	2003	1475	998	2112	1806	1904	1792	2323	1530	2098	1623	1496	1027	1158	2212	1398	1425	1338	1309	1443	1397	2307	1315	2445	1330	1438	949	4155	1434	1454	2248	2116	1423	1178	1243	1151	1171	1325	734	1932	1409	1642	1239	1672	857
ACTR3B	159	66	52	21	83	72	78	62	124	105	24	140	61	99	103	32	86	50	56	104	119	107	145	78	47	84	31	96	61	83	24	119	89	40	90	90	70	60	106	84	154	70	91	114	93	64	84	100
ACTR3BP2	0	0	1	0	0	0	0	0	0	0	0	0	0	0	0	0	0	0	0	0	0	0	0	0	0	0	0	0	0	0	0	0	0	1	0	0	0	0	0	0	0	0	0	0	0	0	0	0
ACTR3BP5	0	0	0	0	0	0	0	0	0	0	0	0	0	0	0	0	0	0	0	0	0	0	0	0	0	1	0	0	0	0	0	0	0	0	0	0	0	0	0	0	0	0	0	0	0	1	0	0
ACTR3C	61	24	43	28	59	48	36	22	68	41	10	98	29	61	72	26	50	26	39	38	51	47	52	44	31	36	53	55	32	34	33	41	73	44	48	26	52	23	51	63	42	24	28	49	46	30	36	31
ACTR5	58	50	129	39	70	43	74	66	94	45	39	77	62	47	110	36	84	41	106	90	72	80	106	82	42	70	73	80	68	57	61	135	83	76	65	69	70	53	123	95	87	77	80	69	130	64	85	58
ACTR6	235	93	311	176	262	86	154	129	248	168	109	225	176	268	244	59	237	162	80	217	194	201	354	148	67	213	159	184	150	132	268	330	216	213	366	229	223	105	202	175	315	124	225	248	261	167	261	115
ACTR8	249	246	363	177	254	180	356	215	344	195	203	338	184	290	335	198	331	168	236	324	256	259	256	248	209	274	310	241	228	169	310	319	363	268	335	220	266	219	289	260	284	245	398	338	381	327	322	218
ACTRT1	0	1	0	0	0	0	0	0	0	0	0	0	0	0	0	0	0	0	0	0	0	0	0	0	0	0	0	0	0	0	0	0	0	0	0	0	0	0	0	0	0	0	0	0	0	0	0	0
ACTRT2	0	0	0	0	0	0	0	0	0	0	0	0	0	0	0	0	0	0	1	0	0	0	0	0	0	0	0	0	0	0	0	0	0	0	0	0	1	0	0	0	0	0	0	0	0	0	0	0
ACTRT3	23	4	19	16	18	19	17	18	24	23	11	24	10	21	9	7	21	17	19	12	14	16	25	7	9	13	10	15	18	17	16	19	13	12	11	17	19	6	30	13	8	7	27	32	46	27	16	5
ACVR1	738	419	421	315	553	382	558	418	523	440	460	619	483	494	571	282	440	418	444	641	482	358	516	330	277	403	496	491	335	328	469	589	425	398	461	364	437	321	497	453	493	315	647	638	576	468	557	285
ACVR1B	1421	745	987	619	988	654	805	662	1135	687	641	1246	554	755	1151	542	842	765	708	1154	1119	937	1402	789	514	950	780	988	728	969	768	1203	961	712	1274	811	816	574	1104	930	1181	769	1064	963	784	1188	1342	875
ACVR1C	3	3	3	7	4	1	5	1	1	1	1	4	1	1	7	0	3	4	0	4	9	3	1	0	0	3	6	3	1	2	8	1	3	7	1	0	0	0	5	1	2	2	7	5	4	1	1	5
ACVR2A	266	232	218	145	191	139	216	301	281	138	109	250	177	188	272	119	219	197	150	199	206	190	224	145	114	183	161	163	187	152	283	186	210	177	257	159	161	174	234	198	215	168	259	188	234	282	238	111
ACVR2B	203	83	156	53	104	81	107	57	191	102	31	185	95	102	75	43	98	55	97	137	131	122	171	92	31	122	77	95	64	105	72	166	68	63	145	86	119	53	114	95	151	48	104	125	117	144	100	88
ACVR2B-AS1	21	14	4	9	16	5	6	14	10	10	1	16	5	5	7	4	11	11	5	13	18	3	14	8	0	9	3	9	8	5	17	18	16	12	20	7	8	9	9	24	14	7	14	16	5	21	14	12
ACVRL1	29	12	70	73	25	22	17	9	28	7	44	58	42	119	45	22	63	54	97	50	47	49	42	60	78	82	115	67	28	20	80	81	100	50	74	64	76	64	30	69	12	37	31	82	48	26	19	43
ACY1	24	37	57	8	17	22	23	18	43	31	12	42	16	40	69	9	22	23	30	33	29	66	36	29	26	39	13	31	36	18	9	43	63	33	25	19	41	22	36	42	35	16	36	39	36	27	58	32
ACY3	14	14	21	17	71	23	6	15	42	9	12	24	5	23	16	17	35	30	35	72	70	29	21	11	11	76	30	61	32	9	45	50	43	36	18	35	67	36	34	61	18	72	13	47	11	15	39	8
ACYP1	112	25	61	19	73	31	29	23	43	76	18	87	44	105	82	23	58	37	70	41	60	39	137	43	24	58	19	62	18	53	12	119	36	30	87	32	80	26	55	60	207	53	108	87	62	33	64	54
ACYP2	175	38	86	49	159	81	91	77	154	64	27	168	52	144	140	40	100	66	78	119	130	94	145	80	26	122	33	126	70	64	72	163	127	66	126	76	109	75	195	187	206	88	116	141	141	85	147	82
ADA	11	10	42	81	34	7	14	8	24	13	73	12	29	50	19	31	17	57	39	40	9	27	5	23	42	26	147	29	45	13	151	26	75	189	116	46	37	31	13	16	14	37	13	16	36	15	22	27
ADAD1	1	0	0	0	0	0	0	0	0	0	0	0	0	0	1	0	0	0	0	0	0	0	0	0	0	0	0	0	0	0	0	0	0	0	0	0	0	1	0	0	0	0	0	0	0	0	0	0
ADAD2	15	8	14	1	13	9	15	16	18	15	1	6	9	4	12	1	8	6	2	12	27	11	19	9	5	14	3	9	7	19	0	22	20	9	13	2	12	10	30	12	37	7	20	15	23	41	21	12
ADAL	46	45	108	31	110	77	74	74	100	67	27	108	53	106	157	49	79	41	77	95	87	74	127	98	26	93	38	93	64	80	46	117	105	48	91	108	107	71	66	89	161	72	95	61	157	98	76	97
ADAM10	1131	1040	1352	673	1057	754	1199	1441	1263	695	1109	1035	985	1092	1299	561	1089	739	802	974	896	695	872	750	736	828	1053	942	1101	580	1362	1182	1246	1092	1407	904	902	695	962	894	901	736	1342	1055	1310	876	1273	687
ADAM11	1	1	4	2	1	2	0	0	1	4	3	5	0	4	1	1	1	3	1	3	0	2	3	0	0	2	1	1	2	1	1	3	1	3	5	1	5	3	3	4	6	3	3	6	2	0	0	4
ADAM12	19	9	14	3	10	5	14	10	15	21	9	15	41	9	5	9	10	12	13	19	6	13	10	3	23	6	29	9	6	13	35	17	23	19	12	22	23	2	13	8	7	9	14	10	22	7	8	12
ADAM15	2048	2157	2675	876	3081	2626	2605	3698	2626	2215	1639	2225	2064	2319	3218	1787	2483	1628	2292	2386	1887	1659	2059	2470	2342	2186	1087	1604	2699	943	1435	2555	4378	1484	1900	2286	2160	1851	2938	3080	2332	2060	2812	2796	3993	3322	2480	1631
ADAM17	308	220	407	356	263	194	326	279	356	205	409	294	297	330	298	197	326	310	274	316	235	231	374	231	323	233	585	234	368	150	665	282	310	460	616	263	240	251	315	289	312	170	451	305	285	374	365	209
ADAM18	0	0	0	0	0	0	0	0	0	0	0	0	0	0	0	0	0	0	0	0	0	0	0	0	0	0	0	0	0	0	0	0	0	0	0	0	1	0	0	0	0	0	0	0	0	0	0	0
ADAM19	10	66	123	1532	57	37	147	120	42	71	906	64	419	202	26	140	57	975	180	57	23	77	15	71	303	174	973	75	75	23	1499	69	165	1097	337	223	63	232	17	74	42	40	95	100	58	24	22	65
ADAM1A	21	6	15	9	13	12	22	11	12	9	9	5	12	12	8	9	25	7	10	16	21	21	32	14	5	8	9	15	8	24	13	20	11	14	20	18	7	14	8	10	24	15	30	14	10	21	8	13
ADAM2	0	0	0	0	0	0	0	0	0	0	0	0	0	0	0	0	0	0	1	1	0	0	1	0	0	0	0	0	0	0	0	0	0	0	1	0	2	0	0	0	0	0	0	0	0	0	0	0
ADAM20	3	0	0	0	2	2	5	0	0	0	0	0	1	3	1	0	0	0	0	4	2	0	1	0	1	1	0	1	0	5	0	1	0	4	1	0	1	0	0	0	2	2	0	1	0	0	0	0
ADAM20P1	0	1	0	0	1	2	1	0	0	1	0	0	0	1	0	0	0	1	2	0	0	0	0	1	0	0	1	0	3	2	1	1	3	2	0	0	3	2	0	1	0	0	2	0	0	0	1	0
ADAM21	0	0	0	0	2	0	1	5	0	0	2	0	1	0	0	0	0	0	2	0	0	0	0	0	0	0	0	0	2	0	1	1	0	1	0	2	2	0	0	0	0	1	0	2	0	6	0	0
ADAM21P1	0	0	0	0	0	0	0	0	0	0	0	0	0	0	0	0	0	0	1	0	0	0	0	0	0	0	0	0	0	0	0	0	0	0	1	0	0	0	0	0	0	0	0	1	0	0	0	0
ADAM22	55	17	16	7	35	21	27	5	32	22	3	36	9	22	41	8	16	13	14	29	17	18	69	18	6	10	5	27	11	33	2	32	10	18	19	17	28	9	31	16	40	16	23	20	15	19	36	15
ADAM23	22	15	4	1	4	3	31	16	4	20	20	6	21	1	20	4	5	0	6	31	3	8	18	6	2	1	1	3	5	15	1	9	4	2	1	7	4	2	9	8	6	7	9	9	28	63	4	7
ADAM28	1364	1990	2678	2056	1266	761	1405	846	1313	1710	2154	1071	1031	1328	1888	1198	1470	2519	1689	1627	1185	1394	2517	1125	1499	1256	2787	1015	2518	957	4257	1429	2432	2407	3376	2211	1916	903	927	1386	1292	969	2082	1422	1920	1251	2542	1941
ADAM29	0	0	0	0	0	2	0	0	1	0	0	0	0	0	0	0	0	0	0	1	0	0	0	0	0	0	3	0	1	0	0	0	0	0	0	0	0	0	2	1	0	0	0	0	0	0	0	0
ADAM30	0	0	0	2	0	0	0	0	0	0	0	0	0	0	0	0	0	0	0	0	0	0	0	0	1	0	0	1	0	0	0	0	0	0	0	0	0	0	0	0	0	0	0	0	0	0	0	0
ADAM32	10	13	36	4	50	18	2	2	32	11	0	33	5	15	23	0	27	23	6	26	54	10	22	9	2	17	6	28	4	15	4	65	22	11	27	20	30	18	35	59	26	26	20	7	21	1	35	7
ADAM33	0	0	0	1	1	0	0	0	0	0	0	3	0	0	1	0	1	1	0	1	0	0	0	0	1	1	0	0	2	0	0	0	0	0	2	0	0	1	0	0	2	1	0	0	0	1	1	0
ADAM3A	0	0	0	1	0	0	0	0	0	0	0	0	0	0	0	0	0	0	0	0	1	0	0	0	0	0	0	0	0	0	0	0	0	0	0	0	0	0	0	0	0	0	0	0	0	0	0	0
ADAM5	0	0	0	0	0	0	0	0	0	0	0	0	0	0	0	0	0	0	0	0	0	0	0	0	0	0	0	0	0	0	0	0	0	0	0	0	0	0	0	0	0	0	0	0	0	0	0	0
ADAM6	0	0	0	0	0	1	0	0	0	0	0	0	0	0	0	0	0	0	0	0	0	0	0	0	0	0	0	0	0	0	0	1	0	0	0	0	0	0	0	0	0	0	0	0	0	0	0	0
ADAM7	0	0	0	0	0	0	1	1	0	0	0	0	0	0	0	0	1	0	1	1	1	0	0	0	0	0	0	0	0	0	0	1	0	0	1	0	0	0	0	0	0	0	0	0	0	0	0	0
ADAM8	188	362	553	725	190	228	697	453	150	510	1364	193	946	730	199	286	201	476	571	140	161	146	162	164	726	375	1057	183	135	50	956	250	387	626	582	328	274	403	141	191	198	160	476	529	354	102	247	135
ADAM9	1461	1917	1853	1210	1522	1122	2356	2674	2127	1804	1784	1343	1885	1943	2168	1233	1703	1338	1744	1542	1040	1530	1301	1215	1868	1494	1993	1243	1675	574	2194	1656	2066	1987	1958	1322	1195	1062	1181	1811	1383	964	2573	1838	2716	1620	1970	838
ADAMDEC1	17	5	188	200	22	2	17	12	29	2	122	51	10	125	15	16	50	111	27	74	21	44	21	19	41	52	266	34	101	18	296	78	235	147	419	45	28	97	19	72	27	42	32	38	22	19	33	43
ADAMTS1	3	4	5	17	2	3	11	7	1	5	56	1	27	0	3	60	10	16	10	1	0	0	4	3	26	3	29	2	2	1	50	1	0	36	6	9	2	9	4	2	4	0	12	3	3	4	1	2
ADAMTS10	2	2	8	1	2	0	3	1	14	2	5	8	1	22	7	3	6	1	3	4	7	10	5	6	1	12	5	5	1	7	3	6	21	6	3	4	15	3	11	12	8	10	13	10	4	2	9	9
ADAMTS12	5	1	12	1	8	0	3	0	1	5	0	2	0	5	4	0	0	0	0	5	5	1	5	1	0	1	0	7	0	11	0	3	5	1	24	7	2	3	2	0	2	0	2	11	0	0	3	8
ADAMTS13	31	30	37	23	18	8	17	6	11	28	7	33	17	44	23	8	20	14	14	15	59	30	35	38	10	25	5	19	19	31	7	59	40	16	60	15	49	5	37	22	70	24	31	26	26	24	17	45
ADAMTS14	23	8	9	29	10	4	27	0	5	19	43	22	24	24	8	2	15	23	13	4	17	8	56	22	5	9	64	8	1	32	31	28	3	21	21	6	12	8	6	3	35	6	7	20	32	1	7	10
ADAMTS15	16	4	8	2	2	1	4	1	4	1	1	18	1	10	3	1	12	3	1	13	8	6	5	4	5	2	3	4	0	6	1	6	3	0	7	17	4	5	6	8	9	2	1	7	2	14	4	9
ADAMTS16	1	0	2	0	0	1	0	1	0	0	1	8	1	1	3	0	1	1	0	0	7	4	1	6	0	1	1	0	2	3	4	2	2	0	6	0	6	1	1	1	4	1	2	1	2	2	1	1
ADAMTS17	73	121	97	22	49	77	106	97	40	44	48	72	65	51	79	37	50	37	54	109	36	56	51	55	34	52	30	33	62	36	57	100	81	37	35	56	54	37	60	34	43	47	85	41	94	33	48	37
ADAMTS18	0	1	4	3	0	0	0	0	0	1	0	1	0	0	1	0	0	0	1	1	3	2	0	0	3	1	2	2	0	0	2	1	0	2	1	1	0	1	0	0	0	0	0	0	4	1	0	2
ADAMTS19	2	1	0	0	3	0	0	0	0	0	0	0	0	0	0	0	0	0	0	1	0	1	2	2	0	0	0	0	0	2	0	1	0	0	0	1	1	0	6	0	2	1	4	1	0	2	1	2
ADAMTS2	5	0	19	80	4	0	5	0	0	2	37	1	0	9	0	8	4	30	3	5	0	2	4	0	3	1	69	1	5	0	68	4	4	139	8	10	4	16	1	2	1	0	0	1	2	6	1	2
ADAMTS20	0	0	0	0	0	0	1	0	0	0	0	0	0	0	0	1	0	0	0	0	0	0	0	0	0	0	0	0	0	0	0	0	0	0	1	0	0	0	0	0	0	0	0	0	0	0	0	0
ADAMTS3	38	2	5	11	11	17	2	0	16	16	12	6	6	9	7	3	22	19	6	7	14	26	21	18	12	19	12	12	0	23	43	23	3	16	6	23	25	3	11	13	19	7	7	3	15	11	15	10
ADAMTS4	2	1	6	1	3	2	0	0	2	0	4	1	0	4	4	0	8	0	0	1	3	2	5	12	2	6	1	1	1	1	5	4	7	1	5	15	2	2	3	0	4	1	2	0	1	9	3	4
ADAMTS5	0	0	0	0	1	1	0	0	0	1	0	0	0	0	0	0	0	1	1	0	0	1	1	0	0	0	0	0	0	0	1	0	0	1	0	0	0	0	0	0	0	0	1	0	0	0	2	0
ADAMTS6	1	0	5	5	4	3	1	5	0	0	14	1	4	1	0	0	3	5	5	2	5	0	0	2	2	2	1	0	1	1	2	2	6	8	5	2	2	0	15	1	7	1	2	6	5	1	0	6
ADAMTS7	3	17	5	2	6	5	31	10	4	10	5	9	17	14	11	8	5	4	5	3	1	1	8	0	4	2	7	6	3	1	4	10	10	2	15	5	7	3	7	3	24	11	16	1	14	6	6	3
ADAMTS8	43	12	12	5	12	17	24	11	26	10	8	45	14	11	32	3	23	14	14	47	22	23	18	19	22	19	12	47	6	25	5	19	14	9	39	22	26	7	26	20	13	6	6	50	19	4	12	31
ADAMTS9	27	76	24	17	20	19	175	85	11	113	90	17	229	22	28	16	27	21	62	14	3	10	58	8	73	6	47	13	14	18	35	30	8	24	42	5	23	15	38	5	22	6	46	25	46	32	7	36
ADAMTS9-AS2	2	1	0	0	2	0	0	0	0	2	0	0	6	2	2	0	0	0	0	0	0	0	6	0	0	0	0	0	0	3	0	1	2	0	0	0	0	0	4	0	0	0	0	2	2	1	0	0
ADAMTSL1	1	0	0	3	0	0	1	1	2	0	2	0	1	5	0	0	1	1	4	1	2	0	1	0	0	2	3	0	0	0	1	0	0	1	2	1	0	1	2	1	0	0	0	1	2	2	0	0
ADAMTSL2	0	0	2	0	2	0	1	0	1	1	0	1	1	0	0	0	0	0	0	0	0	2	0	0	0	0	0	1	6	2	0	3	1	3	2	0	4	1	0	4	0	0	0	0	1	0	1	0
ADAMTSL3	116	248	103	151	55	60	180	116	111	189	278	93	104	108	146	124	96	199	111	72	72	157	74	114	123	66	120	38	72	52	194	69	177	300	137	164	63	53	76	95	106	44	117	92	215	79	117	65
ADAMTSL4	8	15	62	229	14	11	53	12	15	23	217	23	46	84	17	25	18	95	27	24	21	16	12	15	61	26	235	6	29	10	240	26	26	186	96	28	35	39	12	11	15	11	37	34	36	6	17	11
ADAMTSL5	47	37	41	27	24	11	18	18	19	43	49	35	24	30	40	18	28	32	25	28	30	23	55	46	46	14	30	18	46	24	36	52	49	74	64	22	26	10	55	25	28	10	24	31	44	37	43	29
ADAP1	189	182	233	188	351	190	259	237	301	271	242	320	205	288	219	128	179	227	227	289	336	216	228	189	223	251	247	291	283	154	236	342	299	287	449	212	213	205	233	282	284	165	170	242	260	271	300	217
ADAP2	42	12	149	345	78	35	43	53	69	17	160	99	52	84	37	30	45	192	50	70	49	56	66	61	66	70	358	63	73	45	394	81	159	394	262	88	52	110	43	89	52	52	72	71	38	38	50	91
ADAR	3995	2381	6316	9017	4705	3005	4153	3099	5558	2240	7522	5005	2525	5210	4516	3225	3924	10363	4005	5237	4042	3523	3672	3490	6612	4595	9426	4241	3394	2503	10738	5013	5545	9584	9102	5024	4015	4557	4039	5012	3671	3470	4598	4885	4023	4199	4499	3705
ADARB1	50	46	53	39	55	23	62	47	44	97	48	63	51	84	35	29	36	48	46	54	58	64	70	54	19	46	47	68	33	49	60	81	80	52	59	49	44	35	43	37	47	41	67	25	40	27	62	33
ADARB2	82	20	88	22	119	54	27	35	29	54	22	81	92	99	50	33	19	28	39	91	64	57	37	41	12	65	27	68	44	24	21	64	173	14	50	60	144	27	35	45	45	47	84	57	102	38	51	37
ADARB2-AS1	1	0	3	0	2	0	0	0	0	0	0	0	1	0	0	0	1	0	0	0	0	0	0	0	5	0	1	2	0	0	0	0	3	0	0	1	1	0	1	0	0	0	0	0	5	0	6	0
ADAT1	329	200	295	94	375	239	273	187	385	210	137	306	208	237	283	167	280	168	196	409	309	288	397	233	143	326	184	297	229	234	218	461	315	285	366	288	304	198	268	260	375	175	294	329	259	245	278	237
ADAT2	9	12	33	16	20	14	13	5	21	19	7	36	9	47	28	15	31	9	18	40	37	33	31	13	12	37	25	21	21	20	10	36	23	23	43	19	27	17	30	35	41	48	38	37	31	32	21	15
ADAT3	38	22	37	11	47	14	34	59	42	12	23	53	22	44	41	16	27	26	43	59	27	34	89	24	22	40	61	37	23	13	50	58	36	22	44	54	39	28	50	60	31	33	57	44	52	47	54	35
ADC	98	41	41	51	73	58	66	20	94	39	33	104	66	73	68	36	59	97	92	95	105	73	147	49	33	61	55	97	23	88	50	150	48	70	123	38	81	46	85	57	120	42	71	73	67	47	73	72
ADCK1	66	66	109	48	67	47	75	93	62	71	68	71	38	63	83	40	66	31	96	60	86	44	86	64	67	74	48	62	62	38	35	81	141	64	130	53	79	44	82	45	67	45	85	62	81	64	66	46
ADCK2	321	255	369	73	431	263	340	487	496	355	211	186	256	347	513	197	362	224	288	460	373	321	425	375	296	364	220	305	481	244	236	365	518	303	397	352	381	243	431	417	301	304	358	352	549	410	386	314
ADCK3	631	308	474	106	514	364	275	193	549	306	99	597	180	350	537	200	458	200	215	430	537	548	469	450	108	609	157	463	229	329	137	647	504	240	476	430	418	312	493	385	421	371	428	364	453	509	593	398
ADCK4	730	368	501	291	724	443	654	326	727	521	285	802	484	597	551	272	433	455	474	588	883	675	921	521	395	542	333	625	432	534	282	840	507	376	822	588	791	396	626	596	777	388	574	527	566	358	539	557
ADCK5	57	54	92	39	115	61	122	95	83	51	43	80	67	111	79	59	77	48	54	88	68	76	86	72	44	87	71	74	88	100	69	107	101	77	101	103	93	57	93	87	99	83	110	86	136	62	63	61
ADCY1	1	4	9	4	8	2	11	2	4	1	3	5	1	7	8	0	7	0	2	5	1	2	1	5	2	2	2	0	2	3	3	18	4	1	0	4	8	1	5	6	5	0	4	3	16	2	4	8
ADCY10	0	0	0	8	6	7	3	1	2	0	3	0	0	4	0	0	6	1	2	17	3	4	7	1	4	1	9	1	3	2	6	4	0	2	3	1	5	6	5	6	8	6	5	5	3	5	2	4
ADCY10P1	0	1	6	3	4	0	4	1	1	4	0	2	6	7	1	3	5	3	1	0	4	7	9	6	1	2	2	0	4	16	1	5	6	6	10	0	7	6	2	2	26	4	6	0	8	2	7	4
ADCY2	507	249	624	93	637	234	209	226	528	143	79	644	174	252	443	316	493	282	198	351	843	453	410	354	51	481	167	533	568	455	44	543	530	350	515	500	394	227	246	388	367	386	460	332	400	262	428	474
ADCY3	183	140	178	236	93	105	140	105	156	171	217	158	122	170	150	88	126	218	111	155	151	154	165	151	184	154	443	146	150	126	424	138	188	311	256	207	145	144	126	112	168	104	143	142	173	192	130	141
ADCY4	13	41	37	28	15	21	93	35	9	53	89	19	75	35	11	21	19	34	35	17	21	39	6	23	5	7	47	7	9	13	16	26	30	31	42	9	11	17	21	23	16	37	57	23	39	10	7	14
ADCY5	12	9	13	52	6	7	15	3	4	18	49	8	45	26	3	24	19	37	4	12	9	16	34	16	12	9	31	6	13	16	38	15	8	44	9	39	19	25	12	17	22	2	20	17	34	6	29	51
ADCY6	621	723	905	336	555	519	873	517	629	640	729	707	731	755	752	453	630	451	693	633	748	614	625	587	365	718	575	598	672	493	365	721	870	631	858	567	636	515	605	632	701	645	936	732	895	565	667	608
ADCY7	73	143	215	425	133	64	277	104	133	122	575	133	140	233	135	128	139	424	151	169	125	218	131	143	179	175	798	128	161	118	654	222	273	498	417	278	140	161	98	102	127	164	143	144	205	106	144	96
ADCY8	0	0	0	1	0	0	0	0	0	1	0	1	0	0	1	0	1	0	0	0	0	0	1	0	0	1	0	0	0	0	0	0	0	0	0	0	0	0	0	0	0	0	0	0	0	0	0	0
ADCY9	954	533	449	311	669	414	605	331	551	643	500	790	719	599	551	275	459	505	438	702	619	618	817	409	394	398	428	505	402	496	325	718	390	385	765	381	560	287	648	442	529	253	544	520	554	582	688	478
ADCYAP1	1	1	10	3	10	21	12	14	0	3	6	0	6	6	8	5	3	1	0	1	0	0	8	0	9	1	2	0	0	1	8	1	0	0	0	3	11	0	14	2	5	0	25	1	21	4	7	0
ADCYAP1R1	0	0	0	0	0	1	0	0	0	0	0	0	1	1	0	0	0	0	0	0	0	1	1	0	0	0	0	0	1	0	0	0	0	1	0	0	0	0	0	0	1	0	0	0	0	0	0	0
ADD1	2838	1648	2688	1455	2681	1630	2015	1776	2679	1720	1572	2645	1621	2286	2589	1304	2143	1461	2054	2701	2433	2190	2468	1842	1276	2505	2215	2559	1832	1569	2239	2494	2789	1992	2736	2150	2174	1829	2461	2425	2209	1821	2456	2715	2079	2214	2585	1985
ADD2	2	0	2	11	3	2	2	1	1	0	7	2	1	3	1	1	2	7	2	1	3	3	1	4	2	1	7	3	2	2	12	5	1	9	11	3	3	2	0	1	2	1	0	1	0	0	1	6
ADD3	1380	719	1264	922	1142	594	966	721	1301	587	787	1481	648	1006	1154	522	1082	1372	815	1249	1031	1010	1239	973	472	1151	1203	951	1068	1118	1165	1406	1263	1305	2093	991	987	756	901	1070	1313	703	979	1110	1041	1014	1208	899
ADGB	900	168	184	87	545	275	203	63	467	199	13	632	163	334	295	111	286	175	262	356	462	440	635	214	71	351	91	517	35	431	72	567	136	158	298	270	479	198	321	295	642	174	322	458	304	199	285	399
ADH1A	117	35	175	5	92	26	56	198	92	29	3	104	12	153	137	31	201	4	20	119	44	42	111	35	2	19	5	12	63	23	11	78	201	13	54	35	117	32	229	109	118	17	103	115	174	136	129	53
ADH1B	110	132	205	5	92	108	140	306	103	108	21	145	67	171	216	137	188	17	78	124	121	143	105	111	16	93	14	134	284	69	12	106	198	51	81	148	113	94	227	144	114	118	98	152	191	154	154	160
ADH1C	8038	9588	16542	554	7110	9006	10645	16959	5544	7122	1212	8303	3955	10601	12657	9287	9052	1553	6306	8726	7688	10727	7015	8834	431	7674	1721	9306	16432	5194	939	6542	14957	3127	4731	9226	9290	5766	14240	9486	9928	9801	8832	9433	12800	8261	9475	12244
ADH4	2	2	0	0	1	5	7	7	5	5	0	4	3	4	8	1	2	0	1	7	3	6	2	1	0	1	2	9	0	2	4	2	9	1	4	0	2	2	1	0	9	0	1	6	3	4	1	2
ADH5	1006	652	813	454	937	604	883	758	755	906	512	967	641	769	910	457	800	445	725	924	837	774	1032	775	372	821	641	917	903	696	509	769	955	778	907	769	693	676	1003	853	988	739	827	1016	979	865	946	811
ADH6	833	122	34	24	172	52	104	52	140	94	1	142	102	65	105	28	162	22	63	137	265	86	481	147	28	59	2	154	14	213	11	225	46	28	30	39	93	47	176	150	280	60	132	148	78	100	103	59
ADH7	6559	2467	3769	536	4768	3197	3064	4237	4560	1608	332	7881	1492	3790	5150	2290	4991	1033	1298	4256	5007	4680	5622	3951	457	2818	578	2033	3173	3585	279	4798	4158	2082	3318	2551	2121	3439	5991	4586	7928	2486	3273	4242	4731	5237	5566	3305
ADHFE1	78	43	54	17	62	41	34	38	40	35	13	63	61	79	41	40	69	30	50	69	51	70	102	49	9	59	36	41	30	77	19	127	60	39	108	38	87	38	60	63	113	43	82	36	88	33	42	79
ADI1	1174	1616	1514	280	1546	893	1693	2028	1122	1339	681	1081	1151	1280	1835	822	1236	519	1433	980	962	920	1265	945	450	809	467	1115	1366	484	636	1173	2016	535	1036	946	1068	735	1128	1256	1100	956	1784	1514	2147	1118	1231	766
ADIG	0	0	0	0	0	0	0	0	0	0	0	0	0	0	0	0	0	0	0	0	0	0	0	0	0	0	0	0	0	0	0	0	0	0	0	0	0	0	0	0	0	0	0	0	0	0	0	0
ADIPOQ	0	0	1	0	0	0	0	1	0	0	0	0	0	1	0	0	0	0	2	0	0	0	0	0	0	0	0	0	0	0	1	0	0	1	0	0	1	0	0	1	0	0	0	0	1	2	1	0
ADIPOQ-AS1	0	3	1	0	1	4	14	0	0	9	1	0	7	5	9	4	5	3	4	0	0	0	0	0	0	0	0	0	1	0	0	0	0	0	0	0	3	4	0	1	8	0	3	0	0	0	0	1
ADIPOR1	2503	1726	2248	1164	2630	1824	1977	2071	2767	1842	1485	2831	1860	1837	2335	1406	1796	1695	2094	2289	2393	2277	2707	2068	1857	2157	1638	2502	1841	1689	1782	2404	2151	1645	2428	1754	2236	1772	2613	2688	2115	1779	2307	2520	2124	2100	2348	1882
ADIPOR2	820	735	1041	448	823	529	662	876	890	578	714	990	510	716	993	443	660	640	619	847	616	474	755	780	449	743	811	741	710	550	713	772	711	663	925	541	645	617	715	726	637	736	967	702	824	840	739	569
ADIRF	954	688	473	302	422	575	585	1537	431	504	290	500	272	337	793	373	676	148	287	978	449	427	533	923	442	347	177	349	466	410	191	474	743	381	216	464	333	395	892	517	723	701	599	538	668	1493	639	414
ADK	228	161	220	87	209	131	175	231	210	155	81	198	136	190	280	118	203	90	145	182	171	197	262	205	105	169	123	177	166	122	155	184	226	201	245	180	167	128	231	262	224	175	181	243	229	265	233	137
ADM	28	118	205	455	104	105	79	128	65	59	638	75	119	211	169	117	59	424	166	72	28	42	45	40	491	135	434	52	146	12	723	66	249	268	120	116	158	169	77	120	26	93	114	121	78	76	61	38
ADM2	113	126	40	58	56	77	107	43	49	125	91	40	168	73	88	31	17	90	46	19	45	25	41	11	79	37	55	47	95	19	83	37	93	59	105	22	32	49	18	18	87	23	75	47	51	20	39	18
ADM5	3	8	13	10	7	9	8	7	7	3	17	5	5	9	6	0	24	7	19	1	3	0	11	11	5	5	18	1	7	2	9	13	0	7	5	13	4	5	3	3	4	4	11	2	8	4	2	2
ADNP	1383	758	1230	623	1236	696	1052	892	1228	683	658	1337	620	1011	1292	501	1162	691	704	1400	1080	918	1272	909	528	996	878	979	964	814	969	1357	1149	955	1493	958	941	755	1107	1121	1133	784	1340	1126	1141	1495	1493	856
ADNP2	378	281	396	287	316	235	262	268	298	246	308	361	252	322	465	173	314	239	243	444	327	340	369	269	267	300	418	292	354	208	498	379	458	401	446	348	335	280	335	420	287	273	466	449	415	327	441	283
ADO	190	146	279	134	148	120	213	240	156	174	158	251	152	267	221	78	188	135	108	229	159	152	226	156	138	149	217	182	184	108	258	196	202	195	314	173	151	157	223	194	183	131	243	206	226	267	208	139
ADORA1	0	2	3	1	3	0	9	2	1	5	10	7	5	1	0	0	0	0	2	0	0	0	1	2	2	1	0	0	1	2	0	6	1	0	2	0	2	0	3	0	1	0	0	0	3	2	0	1
ADORA2A	5	19	82	105	32	15	15	22	23	38	57	18	23	80	9	27	33	51	49	30	33	27	23	16	66	39	55	41	70	5	190	32	97	75	37	51	27	41	13	32	7	16	28	25	23	12	26	17
ADORA2A-AS1	1	0	4	3	0	1	2	2	0	0	0	0	0	0	4	3	1	1	2	0	0	0	0	2	2	0	1	0	4	0	17	1	4	5	7	2	2	3	0	4	0	0	1	0	3	1	0	2
ADORA2B	540	399	687	89	410	238	267	166	421	389	305	392	240	486	492	276	262	235	268	349	466	380	430	414	327	348	225	315	718	217	123	499	448	297	528	368	453	203	329	284	485	248	433	379	555	322	437	223
ADORA3	6	12	64	10	16	2	20	31	17	32	26	8	24	22	16	5	11	12	11	12	9	8	1	16	3	7	25	9	22	12	21	18	29	38	30	5	17	9	10	26	14	13	21	8	11	12	8	4
ADPGK	481	214	507	827	456	243	370	234	484	326	570	467	293	525	447	327	368	589	356	441	386	394	507	365	526	428	931	462	393	326	995	534	453	799	1000	403	387	349	424	415	587	319	434	442	556	289	396	360
ADPGK-AS1	4	2	3	5	2	0	0	0	2	1	3	0	1	2	1	0	2	8	1	1	6	6	4	1	1	8	10	4	2	1	12	4	4	4	17	8	5	5	7	2	2	4	1	3	4	3	1	1
ADPRH	107	61	177	268	180	111	101	101	133	71	166	172	91	144	110	58	205	379	99	220	201	147	131	153	202	155	219	185	135	86	365	142	222	258	304	232	147	129	170	262	132	160	137	179	153	145	202	121
ADPRHL1	278	72	91	27	245	147	105	67	264	64	9	265	51	85	153	52	147	69	107	240	299	169	289	159	49	200	35	266	41	262	36	266	106	96	82	122	173	98	267	253	225	110	119	230	85	143	151	133
ADPRHL2	244	252	611	487	331	209	367	294	328	299	473	378	212	411	256	228	399	519	338	313	377	378	580	391	412	296	501	253	300	356	690	612	357	588	591	485	488	292	361	440	515	357	435	400	448	315	312	355
ADPRM	55	15	46	53	37	31	61	23	39	53	25	42	38	49	52	26	36	42	32	41	44	30	60	37	16	48	51	34	36	19	80	63	53	50	53	39	48	44	40	56	44	27	65	47	53	46	68	29
ADRA1A	0	0	0	0	0	0	0	0	0	0	0	0	0	0	0	0	0	0	3	0	0	0	0	0	0	0	0	1	0	0	0	0	0	0	1	0	0	0	0	0	0	0	0	0	1	0	0	0
ADRA1B	13	4	0	0	0	2	0	0	0	0	0	4	1	1	0	0	0	2	0	0	7	0	4	0	3	2	2	2	1	2	3	0	1	2	0	1	1	2	0	1	6	1	2	0	1	2	0	11
ADRA1D	1	0	3	1	0	0	3	0	0	6	0	2	2	0	0	0	0	0	0	0	4	1	1	3	0	1	0	2	0	0	1	0	0	2	2	2	0	0	2	0	0	0	0	0	0	0	1	1
ADRA2A	632	1001	43	3	228	230	598	80	97	840	59	71	919	36	202	110	69	24	206	45	182	53	232	29	43	72	25	104	24	100	4	71	24	26	11	69	101	41	54	38	313	111	403	359	177	25	74	69
ADRA2B	4	6	17	2	1	0	0	1	86	2	184	41	1	6	2	3	5	0	5	5	4	3	18	3	3	2	3	54	1	2	5	6	4	4	6	9	0	8	5	50	7	2	4	5	18	1	3	5
ADRA2C	10	17	0	2	7	3	12	1	13	39	6	3	33	17	10	4	14	1	24	20	2	4	31	6	7	5	0	1	1	2	3	9	4	3	2	4	17	1	23	20	9	6	8	6	29	19	10	5
ADRB1	256	145	101	74	152	79	104	85	222	77	58	207	55	76	213	87	198	115	105	233	219	113	194	113	123	120	69	128	92	140	54	104	123	104	201	53	101	114	171	219	167	81	176	248	119	205	162	129
ADRB2	86	12	263	182	105	91	31	19	149	34	168	117	35	154	73	72	84	145	111	101	115	81	83	64	242	186	322	198	149	38	416	126	457	200	190	198	133	131	81	90	78	145	90	95	67	168	63	43
ADRB3	0	1	0	0	1	0	0	0	0	0	1	0	0	0	0	0	0	0	1	1	1	0	1	0	0	1	0	0	0	0	0	0	0	1	0	0	0	0	0	0	0	0	1	0	0	0	1	0
ADRBK1	1155	1238	2001	1258	1279	1010	1656	1472	1387	1471	1634	1350	1675	1989	1447	910	1343	1319	1491	1339	1306	1222	1089	1268	1293	1404	1928	1113	1467	661	2032	1519	2045	1635	1912	1554	1553	1228	1303	1372	1302	1273	1937	1743	1596	1437	1277	1002
ADRBK2	242	140	210	195	181	102	183	131	200	166	240	218	230	271	138	121	131	161	202	170	172	192	231	184	139	170	329	202	108	174	393	267	195	255	252	188	223	152	133	178	174	97	253	176	197	99	171	151
ADRM1	1003	858	1305	949	1148	911	1005	957	1076	983	938	1116	883	998	1127	748	1055	891	1003	1149	1142	1031	1030	996	1163	1034	1145	1057	1070	601	1245	950	1329	990	1056	1183	1120	970	1243	1177	892	841	1077	1140	1011	972	1055	901
ADSL	302	225	270	172	362	197	236	176	286	323	155	291	231	236	346	173	210	213	268	251	296	236	286	250	230	302	225	286	249	229	267	339	304	294	354	296	258	223	300	209	319	215	243	230	279	244	323	243
ADSS	1362	614	760	542	912	566	735	768	902	681	487	1208	496	596	925	293	745	630	532	1042	1020	821	1308	589	470	922	713	843	706	927	727	992	734	705	949	588	639	706	1034	838	1270	514	1000	786	877	1025	1281	502
ADSSL1	476	178	64	54	356	254	206	131	374	214	54	407	149	97	325	118	189	92	171	301	402	280	408	249	97	217	98	329	88	275	55	254	154	92	164	147	202	142	360	247	442	197	263	348	184	189	301	177
ADTRP	61	37	395	80	358	133	100	42	334	5	26	314	22	403	135	79	239	163	128	270	277	285	138	182	127	383	177	606	332	150	270	367	630	137	209	350	218	236	67	414	91	303	225	164	156	107	231	114
AEBP1	46	20	29	30	14	4	17	8	2	42	41	16	52	22	14	16	9	15	20	30	15	21	56	11	44	17	57	5	16	19	21	53	21	44	42	17	15	10	16	6	19	14	35	14	5	9	29	21
AEBP2	332	154	253	202	281	147	244	180	276	168	150	343	159	227	210	111	222	181	146	324	231	204	287	188	100	218	240	215	146	211	339	278	253	237	387	194	252	206	244	263	258	177	275	320	300	272	281	173
AEN	103	154	153	128	133	104	144	117	122	130	146	204	138	120	135	81	102	152	149	137	114	92	141	145	182	105	170	125	156	78	162	144	125	226	309	147	128	148	132	125	122	121	164	183	189	103	141	94
AES	7994	4426	5855	3461	7553	4335	4850	5991	6318	5723	3816	7472	4130	5505	7148	3754	4906	3722	5624	6688	6791	5874	8038	5510	4332	5063	3905	6276	5765	4486	3609	6439	7505	4926	5365	5254	5922	4895	8752	7325	6794	4650	6880	6207	6987	6912	7827	5602
AFAP1	464	678	546	216	406	312	463	741	567	441	433	552	389	573	687	238	369	356	316	433	501	292	474	394	306	385	563	426	575	292	387	505	439	438	509	548	342	371	483	531	480	414	573	431	552	445	461	505
AFAP1-AS1	1	5	1	1	0	3	1	1	0	2	5	1	2	4	4	4	1	3	2	1	8	1	1	1	0	2	4	3	2	1	3	4	1	1	1	0	1	0	1	2	2	1	0	0	0	6	0	3
AFAP1L1	116	24	101	46	81	34	33	17	79	16	2	68	8	60	33	45	92	53	37	89	106	97	76	48	30	135	83	132	83	65	18	87	24	26	50	43	40	64	55	115	56	103	97	75	12	62	71	42
AFAP1L2	81	41	34	31	37	47	34	81	43	27	38	38	48	31	48	30	17	52	27	60	55	71	75	43	23	37	65	62	13	63	58	44	38	35	64	32	36	29	28	52	64	34	50	55	39	39	49	41
AFF1	1311	1113	1363	1226	806	857	1336	1121	1056	701	1128	1073	823	1294	1290	667	995	1548	1055	1293	885	939	981	847	705	963	1448	705	719	896	1562	1307	1074	1477	1937	896	1016	794	946	1163	1098	849	1801	1213	1250	1074	1255	804
AFF2	7	10	5	2	2	2	31	3	5	23	6	15	25	9	3	7	1	9	13	6	0	5	6	2	6	2	6	1	1	9	6	0	1	6	1	5	2	3	8	3	5	0	4	7	6	2	2	6
AFF3	28	11	16	14	34	27	14	7	43	11	4	35	26	43	19	8	57	11	39	75	42	20	35	21	7	29	10	27	4	20	8	65	29	23	18	14	47	38	39	47	37	21	29	51	41	20	14	14
AFF4	1474	1191	1831	1221	1192	786	1779	1772	1518	872	1503	1564	1469	1814	1526	715	1370	1254	998	1214	1030	1060	1284	935	878	1178	2060	997	1426	788	2136	1568	1290	1679	2040	1033	1282	954	1064	1116	1188	862	1924	1587	1648	1347	1330	805
AFG3L1P	34	38	90	62	47	37	52	29	52	34	57	68	28	107	57	34	64	43	55	82	55	42	74	66	14	50	66	37	53	61	121	78	80	99	81	46	46	53	36	68	55	52	71	76	52	63	47	41
AFG3L2	823	635	885	360	718	575	720	705	828	530	463	850	454	679	961	450	838	473	640	882	687	653	773	770	506	751	578	734	647	457	716	799	969	714	907	658	663	611	1030	873	734	709	823	724	901	853	954	668
AFM	0	0	0	0	0	0	0	0	0	0	0	0	0	0	0	0	0	0	0	0	0	0	0	0	0	0	0	0	0	0	0	0	0	0	0	0	0	0	0	0	0	0	0	0	0	0	0	0
AFMID	118	102	193	60	149	91	146	140	204	155	55	180	76	158	176	149	201	74	168	117	192	142	194	192	88	150	83	209	208	123	66	186	191	123	116	124	157	140	155	166	205	119	118	144	263	145	168	129
AFP	0	0	0	1	0	0	0	0	2	0	0	0	0	0	0	0	0	0	0	3	0	0	0	0	0	0	1	0	0	0	0	0	1	0	0	0	0	0	0	0	0	0	0	0	0	0	0	0
AFTPH	1086	629	800	491	847	511	763	779	956	626	567	996	650	764	937	424	792	615	567	755	842	768	927	622	465	754	660	773	620	523	808	919	842	664	1000	528	752	493	793	799	868	553	1039	892	772	850	989	532
AGA	274	203	344	136	428	247	218	270	424	135	87	232	170	234	280	126	370	171	163	309	318	179	319	161	115	239	137	261	254	174	206	258	307	275	169	228	270	148	295	351	244	240	325	269	312	429	391	162
AGAP1	1027	897	931	312	1200	646	734	592	1058	692	524	1230	818	1024	979	532	972	472	1049	1069	904	844	900	664	640	941	665	827	803	567	760	954	1065	692	956	761	934	698	1150	1145	958	646	1006	1008	1153	824	1194	766
AGAP11	14	23	4	12	3	2	11	6	6	7	5	5	5	11	13	5	22	10	6	12	10	14	21	21	1	8	7	7	4	18	3	37	8	10	13	10	13	7	10	1	36	19	20	19	17	34	7	6
AGAP2	17	9	81	113	28	25	27	10	33	17	85	34	22	94	14	38	23	81	61	43	23	52	30	32	40	70	175	47	45	24	139	63	96	108	112	100	32	58	18	38	25	29	35	22	14	14	21	27
AGAP3	574	451	537	329	502	383	557	508	525	506	522	527	395	634	652	272	454	377	382	544	515	413	609	379	397	385	559	477	444	358	470	549	509	429	722	433	466	395	472	473	548	433	681	489	565	493	517	354
AGAP4	7	7	16	5	11	3	2	0	10	13	6	7	8	6	3	3	16	13	14	7	1	21	7	3	5	10	6	5	6	15	9	20	9	9	32	4	9	6	8	4	23	13	10	6	8	4	10	5
AGAP5	6	12	15	11	6	4	7	2	20	10	14	8	6	14	11	4	13	17	9	14	12	16	29	14	2	6	15	2	4	9	11	9	14	14	20	6	10	5	4	6	27	5	13	5	29	14	12	4
AGAP6	29	17	45	31	32	22	15	14	20	20	22	35	16	66	32	7	40	29	20	20	37	43	54	24	8	23	30	16	3	30	34	83	40	26	66	20	56	13	24	19	53	31	35	34	51	12	32	22
AGAP7	2	2	5	2	5	2	4	1	1	2	4	0	2	8	5	1	3	5	3	2	1	3	8	1	1	5	3	1	0	3	1	8	6	4	2	14	2	3	2	1	3	2	7	12	2	11	6	0
AGAP8	2	0	12	7	0	2	5	3	2	1	0	2	1	19	5	1	2	2	2	6	8	1	24	3	1	3	4	2	0	2	2	21	7	3	0	10	9	1	4	0	2	0	4	4	9	2	1	1
AGAP9	4	2	15	1	4	0	2	1	2	2	1	6	0	5	7	2	10	1	2	1	3	5	11	2	0	3	3	3	1	3	5	4	5	3	4	3	6	0	6	2	15	0	10	3	10	3	7	1
AGBL1	1	0	1	2	0	0	2	1	3	1	6	1	0	4	3	4	0	1	0	0	0	2	1	1	0	0	0	0	0	0	4	1	0	4	5	3	0	0	1	0	3	0	0	3	3	0	1	2
AGBL2	478	137	250	100	434	251	280	57	366	213	25	556	173	411	286	135	438	209	239	319	537	558	799	262	38	399	78	488	22	697	137	1150	268	178	414	269	814	211	285	421	841	245	350	564	466	217	256	523
AGBL3	62	29	13	26	55	23	33	16	64	20	3	56	15	47	38	5	32	11	28	58	85	45	34	23	7	34	10	39	8	41	11	90	29	20	14	15	40	12	59	29	93	26	32	35	23	23	32	17
AGBL4	121	18	10	8	42	29	25	7	42	30	4	74	22	23	18	17	9	28	17	29	58	46	59	19	16	33	7	66	4	50	1	41	14	8	33	30	28	19	32	22	49	19	31	67	16	17	29	18
AGBL5	985	396	575	181	909	603	552	422	818	628	172	956	477	652	765	311	704	434	702	834	885	905	977	644	261	689	237	828	347	509	235	1112	750	295	639	611	1015	474	872	1105	911	610	745	891	880	631	665	908
AGER	11	17	49	24	15	7	16	10	17	9	19	15	11	76	28	14	28	25	24	22	17	36	30	21	8	38	55	19	9	19	18	79	66	42	44	29	41	28	16	18	54	29	49	24	29	7	25	10
AGFG1	469	372	436	577	430	246	531	496	530	382	539	519	426	559	513	234	443	416	370	547	418	376	522	352	409	434	712	390	489	235	1255	519	448	607	688	459	424	414	464	478	409	327	649	512	469	490	546	225
AGFG2	446	384	991	303	476	382	480	625	479	303	359	519	294	588	622	361	530	219	437	585	482	397	486	411	426	423	502	460	640	212	477	441	873	479	492	458	427	396	626	491	415	502	648	608	512	623	615	321
AGGF1	496	225	444	222	413	220	289	333	496	281	218	523	254	374	420	192	376	270	251	442	313	382	421	285	183	307	383	393	346	269	310	462	424	338	457	280	364	217	441	444	467	301	407	432	384	472	487	239
AGK	287	225	243	276	268	206	205	218	279	187	238	267	161	245	271	161	260	253	223	273	248	206	331	203	137	279	285	307	181	177	282	260	305	331	338	315	249	176	281	236	316	240	290	253	228	243	291	204
AGL	863	440	550	184	507	328	603	413	629	403	132	715	352	527	766	191	714	211	236	807	606	467	756	448	200	472	233	503	355	502	317	717	604	417	470	434	468	351	616	664	873	317	631	747	650	694	556	342
AGMAT	27	19	35	16	67	20	31	23	20	23	17	50	17	28	31	20	48	24	36	35	65	19	29	42	20	43	22	33	31	18	37	44	102	31	36	25	36	41	35	38	24	37	29	43	54	20	26	33
AGMO	1	1	2	1	1	7	1	1	5	1	0	1	0	2	1	0	1	0	0	4	1	0	0	0	0	0	0	5	1	6	0	0	11	0	0	0	0	1	4	0	4	1	2	0	4	0	1	3
AGO1	768	459	715	274	643	421	562	448	845	384	316	707	385	495	709	370	511	417	540	689	577	524	628	518	246	662	513	765	499	509	428	683	656	530	783	508	519	495	637	690	571	443	677	669	493	668	712	505
AGO2	186	158	291	208	122	131	273	153	210	102	167	242	170	272	272	140	248	160	194	230	106	153	182	205	226	172	299	205	195	120	386	311	178	267	229	230	219	206	176	249	175	162	287	199	239	288	179	182
AGO3	47	52	66	56	44	31	48	17	50	35	87	38	42	71	66	25	52	62	25	30	54	51	40	50	46	40	65	35	42	40	97	75	38	85	94	26	58	44	39	32	58	23	67	35	64	27	59	24
AGO4	699	360	644	237	406	317	450	422	469	312	354	469	345	632	545	290	543	303	439	411	445	423	542	311	136	499	432	437	326	315	459	638	661	466	588	451	548	433	434	414	540	371	677	605	580	591	499	468
AGPAT1	714	604	601	246	805	533	600	525	743	617	386	671	623	544	731	386	433	375	632	568	646	563	752	623	369	558	412	654	543	468	335	681	661	394	577	501	639	366	643	655	556	388	582	654	619	472	637	511
AGPAT2	1031	659	906	625	1080	769	760	794	1185	753	842	1127	487	847	968	601	1025	646	691	1148	1141	763	1283	995	1218	855	912	1228	1005	688	846	974	1010	892	599	855	794	766	1545	1303	1027	966	1155	1143	917	1426	1662	834
AGPAT3	1832	1289	1629	1121	2041	1368	1657	1497	2162	1286	1200	2004	1385	1558	1502	1031	1193	1383	1351	1714	1954	1433	1869	1054	1472	1556	1359	2068	1308	1150	1498	1762	1731	1450	1744	1262	1603	1091	1684	1876	1715	918	1410	1534	1719	1181	1725	1333
AGPAT4	174	106	121	49	199	100	115	28	202	138	78	353	130	156	132	80	89	168	97	161	244	184	197	113	161	221	57	269	16	121	99	204	74	89	215	101	164	103	131	175	108	97	110	159	179	59	123	80
AGPAT4-IT1	2	0	8	10	5	0	0	0	1	2	1	3	2	6	0	1	1	4	6	1	3	5	13	0	3	1	3	1	0	5	2	2	1	6	7	0	2	5	0	3	3	3	0	2	4	1	3	2
AGPAT5	311	79	198	98	325	129	153	126	318	156	91	292	127	169	173	63	189	139	94	273	267	228	318	162	150	189	167	235	103	214	189	262	178	89	247	136	205	143	225	246	292	116	201	224	175	204	228	126
AGPAT6	712	686	852	513	767	481	790	676	827	612	614	605	610	702	771	450	560	563	770	728	638	625	784	565	658	669	766	714	553	376	869	719	761	680	781	625	690	496	639	721	652	603	917	805	813	765	808	490
AGPAT9	136	141	86	36	89	113	148	352	156	75	47	138	114	91	82	63	94	43	91	106	113	80	92	92	117	115	96	95	85	95	90	64	75	65	33	37	46	128	114	78	115	67	224	147	88	210	81	35
AGPHD1	62	41	41	6	42	30	41	38	52	36	14	48	33	20	51	21	40	25	37	57	34	42	70	39	8	59	6	32	22	29	8	45	61	39	57	48	52	26	59	60	59	48	55	65	67	51	48	56
AGPS	795	539	381	263	574	371	611	566	654	518	409	505	557	394	630	262	395	346	353	512	504	362	525	296	291	401	374	445	299	307	444	609	518	422	533	359	433	296	442	404	612	227	692	558	694	363	457	269
AGR2	21269	25149	12798	6837	24659	23680	20184	17789	20164	27122	14642	17745	20061	17602	25156	18424	13490	15145	16300	12009	12758	10492	13812	24269	18858	11578	6993	15824	29248	10226	11034	13074	11189	10202	8061	9904	10521	13087	13285	13356	22336	14035	33255	20721	24549	11002	17333	6812
AGR3	1150	513	330	314	1110	620	659	233	947	1000	231	940	894	798	769	206	564	385	679	522	621	496	1371	355	247	530	271	945	135	500	271	1043	449	420	1119	342	1112	371	661	747	1506	310	935	823	1073	413	692	438
AGRN	2357	2258	4251	2304	3220	1649	2560	2476	2926	1831	2731	2818	2206	2159	3423	1978	2923	3029	2430	2931	2343	2498	2650	2607	2012	2386	3815	2368	3344	1367	2311	2976	3975	2872	4248	3662	2473	1647	3837	3535	2640	1895	2606	2953	3137	3211	2906	1917
AGRP	0	1	0	0	1	1	1	0	0	1	2	0	0	3	0	0	0	1	0	1	3	0	0	2	1	2	1	0	1	0	1	0	0	5	0	0	0	1	0	0	0	3	2	1	3	0	1	7
AGSK1	7	4	8	1	1	1	1	0	7	1	0	3	0	2	0	2	5	0	1	0	5	1	2	5	0	6	0	1	1	7	3	3	1	1	1	4	3	0	7	1	3	2	8	4	3	0	6	1
AGT	1	1	2	0	5	4	7	0	7	1	2	3	3	3	6	0	8	1	1	10	6	5	10	7	0	14	6	1	0	2	0	4	7	4	3	8	1	9	5	8	1	0	7	4	3	4	9	0
AGTPBP1	313	156	286	87	358	157	215	211	309	168	72	349	152	311	208	96	252	143	203	286	251	243	253	123	88	237	130	260	149	170	203	281	267	157	222	179	265	156	223	292	278	149	236	292	266	234	241	158
AGTR1	0	0	0	0	0	0	0	0	0	0	0	0	0	0	0	0	0	0	0	0	1	0	0	0	0	0	0	0	0	0	0	0	0	0	0	0	0	0	0	0	0	0	0	0	2	0	1	0
AGTR2	0	0	0	0	0	0	0	0	0	0	0	0	1	0	0	0	0	0	0	0	0	0	0	0	0	0	0	0	0	0	0	0	0	0	0	0	0	0	0	0	0	0	0	0	0	0	0	0
AGTRAP	606	292	535	606	898	430	350	315	597	484	399	669	411	423	580	328	392	388	522	573	819	511	786	588	665	536	505	580	365	496	606	643	570	553	707	507	611	436	603	628	674	402	441	537	522	265	610	508
AGXT	2	0	6	1	0	1	0	0	0	0	0	2	0	11	0	0	0	2	0	0	0	0	4	1	1	1	0	6	1	1	1	2	4	0	1	6	4	1	0	0	1	0	1	0	1	1	0	1
AGXT2	0	0	0	0	0	0	0	0	0	0	0	0	0	0	0	0	0	0	1	0	0	0	0	0	0	2	0	0	0	1	0	0	0	0	0	0	0	0	0	0	0	0	0	0	0	0	0	0
AGXT2L1	0	0	0	0	1	0	0	0	0	0	0	0	0	0	0	0	0	0	0	0	1	0	0	0	0	0	0	0	0	0	0	0	1	1	0	0	0	0	0	0	0	0	0	0	0	0	0	0
AGXT2L2	198	205	203	175	172	85	138	152	133	199	174	115	187	264	195	153	136	214	197	125	170	173	161	169	126	157	278	119	162	141	333	242	203	278	300	170	205	130	131	139	244	146	216	156	240	107	206	144
AHCTF1	587	332	460	243	379	319	422	236	521	232	219	501	307	375	399	214	420	330	298	504	523	413	579	364	227	443	380	432	323	405	388	513	384	376	449	411	330	317	407	431	607	300	499	421	440	504	505	328
AHCTF1P1	124	18	87	16	108	22	23	62	123	21	14	113	16	61	71	15	112	14	19	101	13	21	111	17	19	27	18	36	25	23	81	113	75	30	122	21	75	23	92	76	123	10	118	115	91	126	90	24
AHCY	916	694	703	385	922	632	897	493	956	1161	438	937	821	582	903	490	691	415	713	950	1068	909	1198	934	782	846	510	1062	868	662	483	888	964	662	738	941	776	608	794	839	863	667	823	780	936	773	1043	833
AHCYL1	1548	1113	1582	876	1457	1018	1509	1576	1726	1161	899	1584	1234	1334	1702	807	1587	1183	1283	1595	1369	1462	1736	1282	862	1524	1081	1492	1184	1175	1557	1769	1661	1411	1442	1347	1650	1105	1652	1558	1701	1129	1542	1592	1728	1686	1834	1366
AHCYL2	1347	1119	1933	532	1415	1274	1718	1853	2170	883	1256	1716	1342	1672	1774	1035	1449	1413	1432	1659	1467	1242	1184	1139	1279	1705	1364	1724	1320	788	1776	1646	2153	1498	1810	1289	1600	1147	1285	2025	1414	1420	2224	2209	2103	881	1541	872
AHDC1	512	305	424	137	478	292	485	434	505	305	295	625	279	444	446	245	447	334	323	509	500	395	516	353	217	339	262	397	311	374	228	563	263	225	491	251	371	268	491	461	551	260	576	474	353	569	477	311
AHI1	324	197	338	87	244	179	229	247	307	182	109	249	150	341	358	116	299	132	194	219	286	221	295	222	74	206	206	230	154	224	158	435	253	160	179	234	319	131	221	212	472	213	403	263	350	235	214	152
AHNAK	15839	10222	10740	4560	11089	7366	12714	10290	13716	5953	4031	20149	7846	12155	11523	6503	13295	4737	6325	17547	11362	10887	14757	9107	8000	9204	6680	8200	7767	14838	5633	22110	10037	10974	5369	8818	9223	8060	12189	14195	15394	8475	12062	15372	17191	17835	13730	12829
AHNAK2	2418	1172	242	549	564	631	1226	731	393	784	797	1542	899	473	844	168	488	427	573	690	1126	564	1339	506	783	584	532	314	663	1494	165	907	120	1157	308	287	224	284	760	729	970	337	956	877	829	1706	1261	501
AHR	1893	1218	2444	1340	1758	1107	1698	1940	2203	1101	1674	2062	1930	2358	2237	1114	1412	1881	1210	1742	1379	1245	1290	1285	1247	1448	2560	1405	2017	778	2710	1706	1905	3460	2710	1566	1405	1351	1504	1598	1670	1378	2636	2142	2020	1928	1964	835
AHRR	7	14	20	5	3	8	11	12	13	2	14	16	3	16	6	5	12	8	16	17	5	1	16	10	11	21	23	3	20	6	12	19	18	18	17	3	19	26	3	7	0	4	28	22	6	2	16	6
AHSA1	2186	855	1343	842	2101	1211	1261	837	2308	1365	722	1929	1198	1354	1807	815	1272	1168	1406	1715	1961	1407	1948	1265	1282	1461	1002	1748	727	1231	1020	1721	1328	1067	2188	1279	1482	1081	1540	1533	2118	965	1551	1627	1447	1044	1554	1315
AHSA2	74	84	214	68	73	45	92	20	119	87	38	118	38	247	126	33	104	98	91	54	135	167	316	132	15	114	95	59	38	247	76	409	172	140	331	117	370	43	49	96	360	155	265	127	310	52	112	106
AHSG	3	6	0	0	0	0	3	5	0	8	1	0	12	0	1	0	0	0	7	0	0	0	0	0	0	0	0	0	0	0	0	0	0	1	0	0	1	0	0	0	2	0	1	2	3	0	0	0
AHSP	0	0	0	0	0	2	0	0	5	1	0	0	0	0	0	0	0	0	0	2	1	0	0	0	0	0	0	0	0	0	0	0	1	0	0	0	0	0	0	0	0	1	0	0	0	0	0	0
AICDA	0	0	4	0	1	0	0	0	0	0	1	0	0	2	0	2	1	0	5	1	0	0	0	0	0	2	0	0	0	0	5	0	5	0	0	5	0	5	0	0	0	0	0	0	0	0	0	1
AIDA	117	86	67	108	90	60	94	44	83	102	114	109	130	76	64	58	45	118	82	80	112	98	93	86	93	105	105	100	96	61	128	74	70	141	116	90	70	85	83	83	83	77	101	83	106	63	98	57
AIF1	24	34	196	439	90	31	43	86	81	27	340	67	34	192	48	121	91	231	57	169	50	93	49	83	277	114	625	123	177	35	957	104	241	461	398	152	56	209	53	123	49	76	83	72	47	64	62	108
AIF1L	30	79	144	27	57	61	92	81	88	36	35	183	83	71	82	30	47	70	69	81	43	71	31	120	90	164	59	81	134	57	43	73	103	74	48	43	55	66	78	144	65	90	121	54	62	136	133	37
AIFM1	411	326	455	158	465	316	404	400	510	389	220	424	333	340	471	318	376	275	358	426	439	315	429	355	216	332	275	451	482	276	296	425	462	284	417	361	416	324	449	450	473	273	489	478	458	349	369	350
AIFM2	175	136	214	214	228	156	187	257	251	170	263	225	186	251	253	167	205	258	216	272	169	183	203	225	192	201	335	223	239	112	302	248	318	304	253	274	216	209	196	212	223	155	241	230	255	193	201	229
AIFM3	9	13	25	10	15	11	21	9	12	15	9	21	29	32	9	10	22	5	8	19	4	19	13	17	2	8	16	7	6	15	6	33	28	14	23	10	17	5	18	16	50	6	29	23	30	4	10	24
AIG1	319	178	212	127	231	128	138	138	289	188	82	231	160	174	242	134	210	175	179	221	231	271	259	224	139	200	144	254	208	164	147	256	301	188	187	216	235	122	263	231	327	154	231	254	356	204	314	222
AIM1	1477	1411	2052	1395	1754	1100	1671	2039	1745	851	1487	2158	1211	1832	2487	1107	2303	1678	1155	2252	1402	1316	1297	1648	1482	1593	1850	1481	1759	993	2281	2090	1825	1877	1762	1666	1280	1412	1732	1702	1365	1337	1949	1789	2008	3571	2281	1167
AIM1L	50	46	111	49	67	57	206	325	85	76	220	99	63	95	86	55	78	90	58	57	43	98	40	154	330	60	206	53	100	30	117	81	58	119	90	56	58	180	53	67	30	101	150	67	68	236	97	32
AIM2	2	4	87	264	14	16	28	7	33	0	207	8	6	29	7	9	25	146	52	58	8	19	6	20	51	11	313	15	40	11	302	12	34	240	158	46	20	71	10	21	5	11	22	15	16	12	8	12
AIMP1	449	309	377	269	442	314	362	361	426	378	300	414	278	374	447	176	379	286	377	484	347	313	438	304	310	362	295	449	347	311	409	401	449	484	476	300	347	346	382	465	474	304	440	447	397	425	442	286
AIMP2	191	171	196	79	211	138	162	179	198	159	148	219	162	178	221	104	201	111	164	209	191	159	222	156	144	206	140	211	183	96	138	195	312	151	175	200	179	117	242	221	231	159	203	178	147	195	198	152
AIP	232	272	338	283	254	164	338	263	215	372	314	163	334	294	343	178	147	239	282	216	196	204	271	244	223	183	359	195	397	142	318	324	356	305	514	240	240	184	197	194	172	178	213	171	298	164	322	163
AIPL1	0	4	0	0	1	0	0	0	1	0	0	0	0	0	0	0	0	0	3	1	0	1	0	0	0	0	0	0	0	1	0	0	0	0	0	0	0	2	0	1	0	1	0	0	1	0	2	0
AIRE	0	0	0	0	0	2	0	0	0	0	0	0	0	0	1	1	0	1	0	0	0	0	0	0	0	2	0	0	0	0	0	1	0	0	0	0	0	2	0	0	0	0	1	0	0	0	0	1
AIRN	0	0	0	0	1	0	0	0	0	1	0	0	0	1	1	0	0	0	0	1	0	0	0	0	1	0	0	1	0	0	0	0	0	0	0	0	1	0	0	0	3	0	0	2	0	0	0	0
AJAP1	169	32	93	12	32	56	41	39	55	28	13	81	5	57	150	23	66	18	16	116	36	48	47	42	35	93	23	72	38	27	27	44	117	47	12	81	71	49	105	44	148	122	116	77	80	63	119	62
AJUBA	243	122	161	84	142	70	156	205	71	150	281	121	114	83	243	64	148	151	81	186	156	106	314	90	164	83	162	107	200	141	103	146	170	186	239	208	121	110	191	83	150	74	172	100	80	280	116	153
AK1	767	272	533	199	620	566	458	444	484	413	135	735	280	561	605	341	458	206	684	766	674	758	629	470	217	621	290	618	501	508	286	605	757	389	305	386	738	356	1011	995	996	566	728	693	578	441	629	618
AK2	619	750	1005	557	762	545	988	737	690	984	875	643	1034	775	884	588	610	741	920	714	654	655	707	709	735	667	819	695	832	468	1003	612	901	1028	1098	802	666	658	659	663	774	641	788	776	880	696	846	644
AK3	719	330	623	264	723	484	629	856	669	447	278	719	496	589	908	291	632	250	394	876	557	567	682	499	202	491	436	469	540	291	539	598	820	394	629	560	639	462	746	797	747	511	970	768	947	846	700	405
AK4	48	151	29	67	37	39	65	29	21	68	145	62	210	45	77	25	39	120	96	59	40	36	42	133	95	59	102	36	44	19	137	42	38	87	110	61	68	27	28	70	27	35	59	44	46	43	79	36
AK5	0	1	8	0	2	2	2	0	1	0	0	0	3	0	0	1	2	0	0	0	3	0	0	2	1	1	0	0	1	1	0	0	4	0	0	0	0	0	4	0	1	1	0	0	2	0	0	4
AK7	2381	562	581	446	1615	1104	964	220	2022	706	111	2144	680	937	1086	456	1287	914	1103	1456	1869	1399	2032	1028	411	1239	381	1781	178	1300	411	1883	662	470	1000	792	1781	803	1507	1472	2189	727	1227	1631	942	949	1284	1450
AK8	907	176	271	107	433	414	240	50	665	422	56	731	294	291	351	141	255	331	297	469	759	542	757	454	207	342	140	597	56	490	118	732	242	188	181	253	639	243	447	387	874	135	282	578	276	351	368	563
AKAP1	689	639	860	188	604	389	630	647	666	537	464	712	399	632	734	423	598	313	523	719	474	543	644	474	378	609	382	512	655	373	337	616	865	482	735	467	555	437	637	582	524	517	727	692	900	781	687	444
AKAP10	315	219	400	250	318	201	267	270	353	242	260	374	210	329	335	174	266	284	229	320	275	291	404	245	177	289	328	259	277	253	349	406	356	308	625	296	318	231	284	273	398	253	359	367	390	276	344	234
AKAP11	1037	429	757	388	630	385	561	409	932	381	426	956	490	705	751	276	782	510	413	882	714	598	782	468	212	686	660	594	520	644	829	1003	732	654	820	502	748	438	570	725	945	460	796	852	877	739	724	458
AKAP12	109	297	316	265	194	193	396	444	148	214	382	162	695	370	278	147	78	529	493	191	99	128	204	210	86	106	402	102	168	62	234	201	101	419	526	85	204	115	84	95	103	83	586	197	388	79	115	109
AKAP13	1913	1947	2014	1647	1487	1031	2401	1945	1800	1089	1886	1860	1760	2375	1967	1191	1530	1555	1410	2124	1450	1393	1433	1173	1194	1477	2432	1359	1880	1284	2768	2364	1683	2570	2452	1311	1375	1212	1601	1739	1323	1341	2033	1794	1897	1630	1991	1539
AKAP14	758	138	241	109	711	372	243	112	666	297	23	842	188	468	443	194	556	181	445	566	564	498	1112	368	161	477	110	636	59	477	146	743	253	152	226	244	582	311	508	761	1013	321	479	666	599	355	557	429
AKAP17A	9	2	6	0	5	2	2	3	15	2	1	8	2	7	9	0	14	6	2	11	4	1	16	3	3	2	3	6	3	3	17	15	10	4	11	4	9	1	11	7	14	4	16	7	11	14	6	0
AKAP2	0	0	0	0	0	0	0	0	0	0	4	0	1	1	0	2	1	2	1	1	0	0	0	0	0	2	1	0	0	0	10	3	2	1	2	0	0	3	0	0	0	0	9	0	1	0	0	0
AKAP3	68	35	42	24	44	26	35	58	75	37	24	51	30	44	45	32	35	97	47	69	58	39	92	39	41	40	29	70	26	58	32	54	46	14	72	31	58	36	50	37	56	30	51	49	24	34	56	72
AKAP4	0	0	0	0	0	0	0	0	0	0	0	0	1	0	0	0	0	0	0	0	0	0	1	0	0	0	0	0	0	0	0	0	0	1	0	0	1	0	0	0	0	0	0	0	0	0	0	0
AKAP5	11	5	19	28	6	8	12	10	13	24	27	18	17	47	11	18	17	41	22	25	7	20	13	4	6	10	28	4	13	5	60	23	31	44	37	10	17	9	10	12	17	6	27	14	17	6	17	4
AKAP6	694	162	195	174	660	310	262	135	733	183	40	926	183	343	407	197	427	215	298	692	803	481	927	351	109	459	91	534	99	669	88	666	200	299	1026	232	445	419	607	623	912	275	402	609	208	314	661	355
AKAP7	59	24	49	57	24	16	19	13	36	46	36	55	24	40	42	29	48	48	24	36	52	34	62	14	14	33	48	23	32	33	49	37	52	55	73	52	37	36	55	25	50	18	61	36	61	51	58	26
AKAP8	397	269	403	336	294	240	322	212	318	216	233	434	206	393	369	233	403	222	379	396	330	310	453	307	212	356	397	319	290	235	518	402	484	498	493	369	348	335	433	416	374	346	406	407	320	349	443	387
AKAP8L	484	293	544	290	457	307	370	166	447	228	244	478	264	505	443	280	617	317	408	477	474	453	567	343	156	463	370	475	300	365	343	521	541	409	632	391	523	291	488	559	676	481	520	559	366	550	490	452
AKAP9	5992	2068	2676	1118	4855	2434	3454	2899	4770	1879	671	5378	1913	2857	3469	1155	2953	1948	2527	3557	3993	2600	5689	2100	667	2421	1037	2891	1262	4022	1103	3871	1860	1850	2953	1469	2429	2039	4365	4077	5251	1652	3373	3681	3275	2757	4405	2179
AKD1	637	144	238	137	384	213	192	106	435	264	47	543	216	316	280	151	288	185	186	262	448	276	515	183	106	357	88	417	95	568	156	658	204	220	363	260	493	219	316	302	704	189	366	365	330	178	353	367
AKIP1	110	92	121	68	81	90	116	101	84	90	108	113	140	77	142	85	91	106	118	152	108	87	123	90	76	112	130	82	173	94	101	114	157	96	183	110	96	90	103	116	117	103	95	91	129	95	137	79
AKIRIN1	946	474	585	551	678	421	612	468	660	432	377	928	402	627	592	350	572	530	480	834	625	511	777	471	390	564	768	674	489	484	854	784	438	640	884	525	613	516	684	746	833	525	723	836	684	601	680	518
AKIRIN2	173	183	321	431	247	111	229	187	230	129	338	275	188	269	221	130	192	323	220	261	158	155	236	147	287	206	449	190	236	113	635	259	305	382	527	244	207	207	217	220	225	179	265	216	194	230	245	140
AKNA	1281	636	1329	1333	1409	802	916	329	1466	553	1044	1697	654	1273	1015	695	896	1621	1247	1420	1535	1372	1770	1008	753	1383	1696	1515	599	1128	1689	1790	1276	1536	2124	1230	1023	1045	978	1183	1345	802	1138	1478	766	842	986	1095
AKNAD1	0	0	0	0	0	0	0	0	0	0	0	1	0	2	0	0	0	0	0	0	0	0	0	0	0	0	0	0	0	1	0	0	0	0	0	2	0	1	2	0	5	0	1	0	0	0	1	0
AKR1A1	2012	2253	3459	1072	3390	2715	2742	3175	3220	2506	1715	2874	2384	3173	3228	2212	2857	1738	3402	3276	2810	2354	3009	2538	1907	2843	2009	2837	3767	1606	1852	2971	4576	2488	2369	2582	3228	2539	4027	3419	3209	2914	2888	3176	4296	2970	2808	2329
AKR1B1	409	138	290	187	334	313	201	241	329	215	133	414	201	282	341	160	305	184	235	364	418	309	418	300	108	303	271	360	270	290	222	369	426	306	411	371	289	309	333	364	465	220	268	324	237	283	267	385
AKR1B10	218	107	367	117	290	283	434	1772	275	109	222	269	219	191	385	198	172	48	151	386	47	251	261	203	157	331	239	81	509	113	112	145	524	160	225	167	51	499	171	168	378	214	165	503	313	363	130	268
AKR1B15	20	1	17	1	7	9	9	30	9	2	2	5	6	6	15	5	17	4	7	23	8	2	12	13	0	12	12	6	17	20	3	13	12	1	1	4	1	9	5	3	19	2	16	11	6	9	5	20
AKR1C1	575	571	1388	264	689	362	652	1182	561	151	377	471	266	906	1132	283	717	129	935	763	365	1232	654	526	241	900	447	791	798	261	274	908	388	358	389	702	592	592	985	982	382	452	1188	552	547	490	1081	388
AKR1C2	1808	524	1395	282	1854	802	1453	3549	1774	188	457	1728	376	985	1449	913	1702	138	581	3043	322	1000	1584	1717	444	1064	444	1041	867	741	562	1270	1740	866	845	1409	576	1856	1602	1481	954	1448	1435	1544	1738	2340	4347	1213
AKR1C3	1007	428	768	218	1084	600	665	1039	860	412	226	948	419	547	950	478	764	224	656	1136	527	777	909	911	284	918	232	858	794	552	255	833	760	643	373	639	683	829	1013	928	757	665	987	903	1127	781	1046	1349
AKR1C4	6	2	4	4	9	8	5	8	12	1	3	5	8	6	4	5	5	4	7	12	9	12	6	6	1	15	6	11	6	12	1	7	4	9	4	9	3	9	14	2	6	10	2	4	12	3	8	8
AKR1C6P	0	0	0	0	0	0	0	0	0	1	1	0	0	0	0	0	1	0	0	0	0	0	0	0	0	1	0	0	0	1	0	0	0	0	1	0	0	0	0	0	0	0	0	0	0	0	0	0
AKR1CL1	1	0	2	0	2	0	4	0	0	0	0	2	0	0	1	1	0	0	1	1	0	0	4	0	0	0	0	3	0	1	1	4	0	2	1	1	5	0	2	0	7	1	3	1	3	0	2	2
AKR1D1	0	0	0	0	1	0	0	1	1	0	0	0	0	0	0	0	0	0	0	0	0	0	4	0	0	0	0	0	0	0	0	0	0	0	0	1	0	0	1	0	0	0	0	0	0	0	0	0
AKR1E2	3	8	23	1	3	10	9	14	3	8	3	8	5	6	24	3	8	4	3	19	3	2	32	3	0	13	6	11	10	6	4	14	24	6	3	5	8	14	12	8	5	20	17	12	14	5	9	14
AKR7A2	599	441	739	142	691	484	480	414	508	552	184	567	497	536	633	321	551	190	391	535	597	565	757	698	202	536	208	637	447	494	216	730	626	215	341	853	417	432	538	553	617	351	520	502	630	498	474	711
AKR7A2P1	6	4	8	1	8	1	5	10	16	6	1	8	8	6	7	3	12	1	1	5	9	6	21	6	2	1	0	2	9	4	2	7	21	2	5	7	14	4	8	12	10	1	9	3	13	15	12	4
AKR7A3	48	21	31	5	17	22	10	26	32	20	6	32	19	27	12	33	28	7	18	19	69	49	34	49	22	44	3	28	44	13	5	25	75	15	6	37	54	25	25	39	24	58	28	40	39	64	36	30
AKR7L	12	8	16	1	15	4	6	10	7	10	2	14	1	15	19	4	18	2	4	13	7	10	17	2	3	7	0	5	0	9	5	13	24	5	7	12	27	11	23	7	9	19	8	17	18	14	16	9
AKT1	2113	1804	2353	1291	2079	1618	2374	2821	2333	2042	1953	1934	2009	2032	2314	1400	1736	1706	1982	2183	1679	1772	1821	1778	2187	2039	1914	2031	1858	1012	2283	1921	2856	2055	2052	1859	1917	1772	2546	2242	1777	1760	2555	2431	2598	2176	2005	1694
AKT1S1	579	390	543	170	529	344	373	587	518	393	263	448	321	392	652	292	386	237	382	455	389	415	469	416	340	357	385	360	453	241	395	425	552	326	469	328	417	260	662	548	418	327	619	444	463	464	574	312
AKT2	1198	901	1390	818	1313	825	951	847	945	989	835	1125	916	1215	1250	771	997	842	987	998	1069	1042	1229	1148	700	1017	980	1112	1081	790	1016	1152	1363	1102	1387	1183	1162	883	1366	1245	1019	914	1304	1095	1066	1065	1274	1136
AKT3	147	54	48	70	56	43	98	43	70	77	37	80	59	53	72	29	56	64	61	78	59	38	124	50	30	51	55	56	82	91	88	75	62	83	161	66	88	51	55	64	84	37	59	64	78	57	132	60
AKTIP	173	120	162	95	153	137	211	130	181	149	107	131	118	119	156	74	136	101	170	170	217	183	142	119	104	177	173	208	156	152	123	142	164	119	126	154	94	159	162	133	174	182	163	127	187	147	143	119
ALAD	571	426	655	197	566	311	391	453	620	394	266	597	352	502	531	272	584	230	405	624	512	537	614	458	162	575	459	515	476	341	316	685	743	390	551	523	427	411	582	610	534	534	550	451	543	761	708	475
ALAS1	955	877	1371	518	1204	795	1106	1348	1159	720	807	1073	832	1104	1126	661	1351	563	888	1199	979	1098	1092	828	644	1081	829	1025	915	493	986	1203	1411	736	985	1154	1175	722	1446	1261	1133	760	1081	1098	1170	1389	1103	1103
ALAS2	2	0	0	0	0	0	0	0	0	0	0	3	2	0	0	1	0	0	1	0	1	0	1	1	1	0	0	1	2	2	1	1	1	0	0	0	0	1	2	0	1	0	1	0	1	0	2	1
ALB	3	1	1	0	0	1	0	0	0	0	0	1	1	0	0	0	1	0	1	0	4	1	6	1	0	2	0	0	0	7	0	2	0	0	1	0	0	1	4	1	6	0	2	0	1	1	0	0
ALCAM	10265	5532	6284	2077	7110	4018	5599	5348	8736	4055	2408	8879	4123	6176	7826	2862	6835	2696	3724	6577	6512	6008	7732	5000	2975	5219	2918	6065	5622	5083	3125	7094	6075	3727	6516	4281	5042	3623	5754	7136	7748	4148	7795	6558	7807	7886	8678	4077
ALDH16A1	311	318	472	174	558	352	490	442	525	381	260	360	292	515	509	273	378	329	350	427	428	442	451	328	306	343	323	511	610	257	315	506	690	354	462	437	342	327	419	574	437	321	505	437	444	280	523	343
ALDH18A1	946	987	878	293	1148	663	848	669	1032	1015	471	930	896	701	967	665	733	479	634	796	853	688	915	841	555	749	493	793	904	590	551	840	1126	595	706	763	790	600	715	766	909	586	1035	894	1150	601	682	595
ALDH1A1	22790	12537	21220	2907	23079	15053	16137	33939	28828	8855	3979	21623	9409	16046	24647	12929	24425	7301	10397	24260	15824	18951	19136	16420	4782	15257	3653	15653	18522	11606	6077	20375	29934	9140	7924	17162	15897	12155	19502	22732	23134	15945	21255	21709	24234	29553	19241	13361
ALDH1A2	1	3	4	48	1	2	27	4	1	1	41	0	16	4	2	5	4	24	3	1	0	0	1	0	4	3	65	1	5	2	122	2	0	42	6	4	0	5	1	0	1	3	3	1	5	0	1	4
ALDH1A3	471	1755	1290	273	571	429	1903	1130	578	1213	1877	319	1688	795	1064	424	451	633	1128	423	304	655	535	621	1736	437	876	314	618	212	782	702	560	319	546	389	362	612	551	621	320	321	1646	1049	1227	1685	710	349
ALDH1B1	116	111	127	34	112	86	85	117	113	135	120	108	118	103	136	82	145	54	107	138	134	79	104	122	110	120	55	107	113	89	46	124	195	61	131	114	84	76	120	111	74	113	106	163	132	127	131	125
ALDH1L1	1070	828	1041	256	1874	1085	918	527	1576	1116	224	1007	661	834	963	657	679	475	888	848	1082	918	997	1008	440	1065	521	1539	639	889	295	784	1212	493	481	610	617	708	605	1189	1300	964	887	1591	1290	675	1197	501
ALDH1L1-AS1	3	0	1	0	1	1	5	0	1	4	0	1	1	2	0	1	1	0	4	2	1	2	1	3	0	3	4	0	0	4	1	0	3	0	1	2	2	1	3	3	1	1	2	2	0	3	2	0
ALDH1L1-AS2	10	9	20	4	15	7	6	2	16	10	3	3	5	12	15	14	2	7	5	2	5	12	3	7	0	14	10	10	3	2	3	6	10	6	10	3	4	9	4	10	11	10	12	6	14	2	10	2
ALDH1L2	94	21	6	13	22	26	35	31	7	24	8	18	10	7	18	7	50	9	20	48	15	9	18	3	7	15	9	15	13	32	8	14	18	20	32	16	29	12	30	13	36	11	64	9	62	16	14	14
ALDH2	2092	1308	2679	463	2622	1685	1332	2427	2259	1213	543	2194	1042	2010	2696	1337	2235	644	1087	2827	1920	2163	2145	2051	683	2508	791	2380	2402	1010	986	2077	4236	1196	1170	2488	2000	1306	2799	2605	1671	2309	2362	2365	2821	2816	2877	2081
ALDH3A1	17119	4097	21984	2394	24959	19307	7456	32922	30707	2503	1743	28830	3116	13133	15553	14783	27271	4064	3774	28857	16956	24037	22616	21062	2398	19682	3246	15360	17642	13661	3563	13232	48457	8890	2787	12985	11018	17873	30357	33116	17803	18583	15389	15637	14437	36835	20382	8601
ALDH3A2	3321	1241	2771	435	1842	1015	1470	1611	2073	1653	791	2388	1088	1666	2708	1131	2168	623	784	2274	2161	1983	2817	2082	449	1721	994	1999	2949	2066	542	2217	2458	1398	2359	1720	1577	1600	2690	1907	2138	1693	2317	1697	2230	3142	2698	1769
ALDH3B1	8103	3686	1965	1462	6773	4141	3083	2733	7180	3310	1050	7441	2912	2933	4973	2675	4091	2369	3467	4806	7858	5435	8037	4846	1535	3554	1084	6190	2093	5544	615	4529	3050	1969	4078	2344	2837	3060	6525	5503	8262	2581	4562	5167	4061	3486	4917	4121
ALDH3B2	685	419	799	240	879	344	474	540	840	296	421	767	366	420	735	263	575	382	543	774	468	550	611	247	433	605	941	454	976	313	499	573	901	729	433	413	506	749	717	799	586	434	609	679	732	750	674	345
ALDH4A1	227	229	199	56	255	127	220	169	138	285	101	238	177	200	269	142	208	123	145	243	228	207	357	245	127	193	77	238	216	194	77	228	249	122	239	279	223	170	303	203	277	134	216	184	228	260	205	292
ALDH5A1	488	233	410	59	507	239	246	211	399	170	46	424	192	280	397	153	405	100	212	527	472	295	538	342	79	428	183	386	219	338	111	558	424	197	258	293	290	263	395	443	328	276	431	365	273	355	336	387
ALDH6A1	239	173	182	39	176	100	103	158	116	132	106	174	167	111	207	136	127	68	101	158	162	92	160	213	57	170	70	171	143	159	66	156	226	88	167	184	104	79	171	155	133	98	182	128	225	149	152	126
ALDH7A1	591	293	234	95	552	301	289	186	547	457	101	457	219	276	583	261	521	108	265	563	356	463	643	550	171	417	131	538	362	421	90	468	529	236	236	276	461	316	747	413	474	432	352	428	406	574	496	490
ALDH8A1	0	1	3	0	1	0	1	0	0	2	5	1	0	4	1	0	0	2	1	1	0	2	3	1	0	1	1	3	1	2	1	1	0	3	6	0	1	1	1	0	0	0	5	2	0	1	2	4
ALDH9A1	1282	671	735	367	1219	586	747	793	1064	740	294	1086	625	531	1063	455	809	490	640	1008	1069	928	1304	832	338	1043	389	968	748	817	486	1111	1031	505	874	748	847	588	1284	1058	1209	581	905	1173	991	1036	1065	667
ALDOA	8192	13476	13406	7402	12389	9449	11766	12501	14775	11277	14986	10620	12856	10344	13589	7063	10778	11266	14973	11677	10535	13089	11886	14405	12481	11101	12153	10372	12895	5388	11166	10957	15381	8339	9356	10280	11829	8565	12339	12645	8599	9063	10692	10399	10666	12457	14239	7773
ALDOB	11	15	16	8	11	10	7	4	7	7	24	4	32	15	8	6	7	12	23	7	10	1	4	7	17	12	25	14	10	4	24	10	16	10	10	4	8	3	4	8	9	4	34	19	17	7	15	4
ALDOC	73	185	53	59	65	48	44	30	68	148	141	117	136	66	81	27	88	90	163	69	78	57	120	78	50	89	100	66	60	83	56	98	51	44	52	38	110	39	75	50	55	33	35	51	78	57	65	54
ALG1	312	272	252	103	294	228	254	277	287	266	131	285	236	204	313	174	258	159	213	221	311	233	257	178	186	252	173	322	316	156	142	249	259	199	186	322	238	177	306	306	293	184	308	251	322	234	243	191
ALG10	53	42	74	25	33	26	53	24	74	42	22	65	35	63	76	18	63	35	19	75	71	37	46	28	20	38	58	36	54	26	40	71	58	32	89	46	24	33	29	37	58	35	41	47	52	30	42	27
ALG10B	123	53	86	23	83	56	52	28	91	53	18	107	44	81	88	30	86	35	38	90	77	61	74	45	21	70	48	64	73	63	63	143	88	58	114	88	77	51	61	46	150	52	99	98	102	75	96	34
ALG11	92	92	105	94	88	70	105	70	120	73	84	151	74	90	113	55	83	67	65	114	97	85	100	73	52	112	94	110	83	88	92	104	98	138	162	74	98	79	78	110	113	63	114	91	131	92	113	69
ALG12	315	310	348	169	338	264	273	276	311	360	283	290	271	304	333	193	265	221	222	298	322	253	325	266	293	318	277	377	337	205	336	322	380	308	342	278	197	213	374	320	328	205	363	319	303	267	368	211
ALG13	261	156	214	104	216	164	192	170	192	177	93	181	152	210	158	96	224	133	154	220	196	137	250	136	112	168	112	181	159	175	171	274	194	157	243	178	185	155	166	198	307	160	284	229	310	159	226	144
ALG14	153	133	116	38	161	121	71	155	136	141	30	182	103	138	162	92	154	72	76	133	114	104	134	87	124	131	44	142	129	68	74	122	168	71	76	111	125	96	168	189	183	140	237	159	140	151	144	101
ALG1L	48	76	112	35	46	45	38	16	99	75	26	37	34	153	80	46	91	70	132	24	171	124	88	60	7	120	36	194	26	42	49	186	133	31	73	76	76	47	119	170	189	71	107	45	138	80	147	85
ALG1L2	2	0	7	1	10	2	0	0	8	1	1	3	1	5	6	6	5	2	2	0	0	0	8	2	2	2	1	5	1	0	10	5	10	4	5	9	4	3	2	3	11	0	1	3	7	10	6	2
ALG1L9P	7	6	13	6	15	11	3	6	14	2	0	23	2	6	2	2	3	3	7	18	10	9	11	5	2	7	4	1	3	6	2	10	11	3	10	8	11	2	19	8	14	0	3	15	5	13	11	5
ALG2	491	337	401	274	506	311	384	367	501	374	368	477	395	377	630	220	344	322	328	393	382	327	464	350	385	336	404	402	384	192	463	453	408	293	445	339	323	272	377	408	431	266	581	505	446	378	461	241
ALG3	265	275	327	123	322	258	269	263	319	273	195	251	216	225	313	170	220	165	253	258	293	198	256	284	302	203	221	263	388	152	195	192	365	199	280	258	210	195	235	390	234	218	316	279	277	241	255	193
ALG5	407	348	335	172	355	271	354	352	419	454	210	332	304	298	476	219	377	226	287	334	298	223	380	285	248	268	252	353	411	191	314	295	358	245	333	227	256	254	393	382	348	291	562	383	442	328	399	218
ALG6	112	63	156	45	127	69	95	116	132	67	60	95	91	133	163	31	128	54	46	153	139	89	133	72	47	95	93	108	164	59	76	123	141	69	118	85	139	72	95	111	180	55	125	107	148	120	96	55
ALG8	261	198	224	110	274	181	204	167	310	212	130	272	209	232	226	108	231	142	174	203	169	130	268	146	187	155	149	229	212	108	187	194	254	154	199	195	157	163	207	198	207	151	303	225	259	184	285	79
ALG9	142	195	171	89	226	144	190	188	238	147	121	231	148	162	215	98	218	119	128	190	223	142	174	191	120	178	153	201	197	101	148	197	193	141	209	171	166	134	177	173	157	136	236	265	211	223	236	144
ALK	5	0	1	1	4	6	5	0	2	6	1	9	2	3	2	3	4	1	4	3	3	8	9	3	0	5	6	4	2	11	1	12	4	7	7	5	8	3	10	5	15	5	3	1	4	0	7	20
ALKBH1	145	78	183	95	166	64	118	94	150	81	88	115	66	93	99	53	118	86	111	142	124	93	138	119	61	132	109	80	111	100	139	152	159	114	164	134	80	92	161	108	124	100	150	116	134	115	149	92
ALKBH2	77	47	100	22	79	36	56	62	81	90	34	90	40	71	104	43	78	39	62	83	75	56	65	70	60	83	46	80	77	75	51	80	122	92	124	81	66	46	98	83	104	69	100	57	93	78	68	45
ALKBH3	274	158	241	116	316	209	209	200	333	216	117	300	163	177	271	137	207	137	214	300	273	213	281	215	131	271	175	265	169	159	179	210	287	219	263	229	276	130	304	313	305	207	266	280	252	228	261	210
ALKBH4	128	76	116	64	108	71	91	83	80	91	70	117	76	93	112	73	74	54	66	108	109	98	149	115	68	92	99	113	98	57	85	112	117	71	125	91	109	100	152	92	73	107	102	99	107	86	130	96
ALKBH5	2215	1448	1467	749	1914	1414	1478	1320	1907	1332	917	2234	1340	1304	1693	1014	1446	1047	1696	1962	2088	1341	2453	1463	1032	1709	1114	2043	1252	1552	858	1617	1644	1130	1680	1230	1530	1292	2180	2095	1839	1271	1936	2045	1321	1533	1963	1537
ALKBH6	80	31	137	37	51	53	73	108	71	46	50	78	59	97	93	32	70	63	84	73	65	77	114	65	29	66	79	64	46	64	55	93	93	55	107	87	89	71	83	81	76	82	93	78	94	60	71	69
ALKBH7	394	399	366	109	523	324	386	420	353	481	152	406	316	403	518	260	394	177	371	479	457	404	579	419	198	355	171	346	578	258	159	448	642	205	279	464	411	297	604	513	524	331	427	442	587	430	456	366
ALKBH8	85	39	62	37	62	43	49	24	104	43	35	98	35	65	85	26	70	48	51	118	89	63	93	43	20	78	48	72	55	76	62	91	59	58	118	52	56	45	78	46	84	54	76	85	77	121	110	48
ALLC	0	0	0	0	0	0	0	0	0	0	0	0	0	0	1	1	0	0	0	0	0	0	0	0	0	0	0	0	0	0	0	0	0	0	0	0	0	0	0	0	0	0	0	0	0	0	0	0
ALMS1	1456	452	636	370	763	536	464	168	908	388	204	1164	490	693	685	292	678	520	630	1107	785	659	818	519	306	696	541	852	307	942	448	1278	540	594	837	605	794	594	650	717	920	388	639	1028	573	621	693	888
ALMS1P	20	4	10	25	13	12	5	0	6	1	13	9	8	23	7	5	9	40	7	13	7	14	14	11	1	5	23	21	3	16	9	21	2	16	44	13	17	10	14	8	20	7	9	10	17	1	16	15
ALOX12	16	15	22	12	13	10	18	15	20	6	13	16	12	12	18	6	22	15	8	15	20	15	22	18	19	19	23	7	12	16	18	28	23	26	16	11	8	21	16	17	14	21	22	9	14	36	12	12
ALOX12B	3	2	2	0	1	0	2	4	0	0	1	1	2	0	4	2	0	0	0	2	1	1	0	0	19	3	4	2	1	0	2	0	1	0	1	3	0	4	1	5	1	2	0	0	0	2	0	1
ALOX12P2	37	29	73	31	40	15	44	25	32	37	39	77	27	83	55	38	69	41	43	40	42	34	73	47	7	54	34	26	24	44	26	117	61	45	102	34	77	46	11	37	85	41	77	67	86	27	47	42
ALOX15	25888	60319	14111	1885	21590	26656	73460	69752	12409	53095	9964	13990	68501	23397	49223	12129	18937	6403	44287	18071	13770	11810	21524	16809	12728	10923	1541	8275	11425	13311	1395	12236	17200	4619	5822	15343	15436	8259	28964	13983	31622	7227	36601	41886	42506	16754	20283	15779
ALOX15B	162	102	16	7	43	51	120	41	18	80	20	61	127	24	202	16	33	13	41	71	24	7	11	53	49	29	24	22	142	62	33	112	31	38	8	20	36	40	52	16	172	11	116	82	33	139	61	21
ALOX15P1	311	311	146	9	206	122	386	583	103	164	37	162	199	174	566	30	200	23	386	102	77	37	272	75	64	41	12	26	50	87	5	144	166	37	44	51	157	48	246	122	314	14	391	643	359	179	167	54
ALOX5	56	79	191	341	102	61	162	152	56	183	431	87	187	167	50	118	79	292	88	119	65	99	75	115	290	149	433	74	82	30	789	94	154	349	196	142	85	147	119	96	73	63	116	128	106	77	63	48
ALOX5AP	51	133	146	178	124	41	243	320	83	288	261	108	353	213	29	102	41	217	158	72	75	84	38	83	200	124	162	103	98	31	422	87	175	261	181	110	99	173	60	108	53	78	93	109	150	38	49	39
ALOXE3	1	5	11	12	1	4	22	20	4	1	12	10	13	3	14	3	7	8	9	8	4	3	3	4	28	7	17	7	18	2	7	24	0	11	5	2	7	7	4	9	10	2	12	4	10	15	4	8
ALPI	0	0	0	0	1	0	0	0	0	0	0	0	0	0	0	0	0	0	0	0	0	0	0	0	1	0	0	0	0	0	0	0	0	0	0	1	0	0	0	0	0	0	0	0	0	0	0	0
ALPK1	330	213	529	487	477	250	321	328	607	212	509	456	273	531	394	267	438	848	477	459	372	430	453	303	390	421	495	412	502	266	567	606	507	758	798	438	510	378	320	298	394	309	371	343	488	265	618	270
ALPK2	0	0	0	3	6	0	7	3	0	1	2	0	3	1	1	0	0	3	4	1	0	3	0	2	3	0	5	0	0	0	3	7	1	3	1	1	0	1	1	0	0	5	3	0	1	0	2	1
ALPK3	151	147	214	106	309	222	251	444	230	77	112	187	191	285	187	121	248	134	195	195	140	182	204	225	130	216	265	236	131	64	405	332	268	185	318	163	198	237	180	294	239	174	202	329	204	118	220	151
ALPL	3215	8173	6442	1007	8776	5462	3849	15109	6895	3814	5710	2146	5524	6641	5437	4173	3026	3532	4190	2892	3057	4554	1200	1778	8149	7430	2163	5792	2778	816	5212	4319	13228	2587	2775	3596	3095	3630	1848	5100	2642	5200	8654	5894	8495	790	2737	1271
ALPP	0	0	2	0	2	1	0	1	0	1	0	0	0	12	2	0	3	0	2	0	0	0	0	0	0	1	2	0	0	0	0	0	1	3	0	0	3	2	0	1	2	1	1	0	1	0	1	0
ALPPL2	3	2	11	8	4	4	20	6	6	8	4	2	5	43	1	1	3	7	10	5	8	7	1	3	1	7	9	6	12	2	9	10	23	9	1	0	8	11	0	3	2	11	8	6	18	0	3	0
ALS2	400	292	375	188	348	242	369	188	443	231	304	431	311	331	362	162	316	313	307	378	320	280	386	220	175	302	338	345	185	251	290	413	300	274	477	223	342	206	251	279	423	271	409	389	365	330	383	273
ALS2CL	321	182	422	137	293	191	310	218	317	250	248	411	169	560	341	237	440	174	230	311	305	310	415	420	218	422	404	200	259	419	260	547	407	437	551	240	383	322	426	344	529	413	496	298	723	301	365	236
ALS2CR11	0	0	5	1	3	1	4	0	0	3	0	2	0	4	4	0	2	2	0	2	2	3	6	1	0	4	1	4	2	3	0	1	1	1	4	9	3	2	3	4	4	1	2	2	4	2	5	1
ALS2CR12	298	69	55	76	228	155	82	17	197	103	4	265	67	115	121	81	90	90	109	161	196	158	279	87	43	160	25	169	11	342	60	219	42	71	211	46	149	101	123	160	233	62	100	205	131	64	158	126
ALS2CR8	143	47	103	26	92	77	63	42	85	71	50	135	43	98	84	28	118	67	60	116	87	101	153	85	22	95	50	100	65	118	63	188	78	41	154	88	114	51	82	91	151	60	104	106	120	100	79	69
ALX1	1	0	0	4	0	0	0	0	0	2	3	0	0	0	0	0	1	0	1	0	0	0	0	2	0	1	1	2	0	0	0	1	0	2	5	1	2	1	0	0	12	0	0	0	0	0	1	0
ALX3	22	16	28	11	21	14	19	29	29	27	17	27	12	22	28	9	27	23	12	16	26	20	35	13	5	21	8	16	23	21	17	37	28	24	26	11	23	13	24	16	19	15	38	11	19	26	24	9
ALX4	0	6	0	0	1	2	0	0	0	0	0	1	0	0	0	0	2	3	0	5	2	3	2	5	1	2	1	0	0	0	0	1	4	0	1	2	0	2	1	6	1	0	0	2	1	3	1	3
ALYREF	448	299	407	241	523	264	292	363	409	389	233	367	287	350	434	212	407	247	331	367	275	288	442	337	352	287	334	388	370	198	406	390	487	348	491	420	388	304	462	405	343	265	427	343	386	349	372	309
AMACR	52	33	32	15	48	50	23	38	99	51	29	74	29	46	26	27	55	43	37	67	43	37	64	42	17	47	11	45	54	56	18	64	75	25	40	47	71	17	51	53	45	46	74	46	41	64	43	45
AMBN	0	0	0	0	3	0	0	0	0	0	0	0	0	0	0	0	0	0	0	0	0	0	0	0	0	0	0	0	0	0	0	0	0	0	0	0	0	1	0	0	0	0	0	0	0	0	0	0
AMBP	0	1	0	0	0	0	0	0	0	0	0	0	0	0	0	0	0	0	2	3	0	0	0	0	0	0	0	0	0	0	0	0	0	1	0	0	2	0	0	0	0	1	0	0	1	0	0	0
AMBRA1	507	435	545	509	500	348	431	459	510	318	603	543	385	426	546	266	443	614	476	496	505	385	490	435	454	425	575	423	398	322	507	514	488	497	776	401	436	381	477	455	451	346	466	478	485	485	643	392
AMD1	957	1269	1364	732	940	676	2067	2303	1047	946	955	1087	939	1126	1416	517	910	984	1162	916	647	665	801	638	756	696	1223	822	981	341	1433	1000	1374	971	1132	934	860	823	988	1183	849	654	1461	1207	1469	1204	962	478
AMDHD1	0	0	5	1	4	3	2	1	3	2	2	3	0	1	3	4	3	2	2	3	3	9	0	2	0	7	3	6	3	0	6	4	1	2	3	7	0	4	0	5	1	8	2	0	0	0	1	3
AMDHD2	106	79	149	108	177	73	82	78	106	87	95	131	55	119	107	52	119	76	130	136	135	90	127	82	25	107	150	145	87	100	68	132	189	135	136	111	125	88	143	137	128	91	82	110	106	71	114	102
AMELX	4	2	0	0	0	1	0	1	2	0	0	1	0	0	0	0	0	0	0	0	0	0	0	0	0	0	0	0	0	0	0	0	0	0	0	0	0	0	0	0	0	0	0	0	0	0	0	0
AMELY	0	0	0	0	0	0	0	0	0	0	0	0	0	0	0	0	0	0	0	0	0	0	0	0	0	0	0	0	0	0	0	0	0	0	0	0	0	0	0	0	0	0	0	0	0	0	0	1
AMER1	85	49	113	227	67	57	80	79	68	71	130	103	52	73	105	68	92	266	57	106	57	61	76	82	105	93	204	76	71	61	295	79	100	254	191	80	64	79	99	95	40	69	90	81	87	123	108	86
AMER2	0	0	0	0	0	0	0	0	0	0	0	0	0	0	1	0	0	0	0	0	0	0	0	0	0	1	0	0	0	1	0	0	0	0	2	0	0	0	0	0	0	0	0	0	0	1	0	0
AMER3	2	0	1	2	0	0	1	1	0	0	2	0	2	0	1	0	0	0	2	0	1	0	0	0	1	0	0	0	0	0	0	0	1	0	0	0	0	0	1	2	0	0	0	1	0	1	1	0
AMFR	1396	978	1125	511	1163	908	990	1170	1370	979	668	1296	824	960	1097	610	1183	658	995	1307	1351	1161	1405	881	646	1136	765	1278	1085	800	661	1189	1195	778	1022	974	1015	863	1623	1466	1061	951	1245	1176	1149	1442	1402	991
AMH	2	0	3	1	5	0	1	0	1	0	3	1	0	5	20	1	0	2	1	1	2	0	5	2	0	0	0	0	1	3	4	16	1	1	6	2	5	0	3	0	5	0	1	1	2	1	1	2
AMHR2	2	1	0	0	1	1	2	0	1	5	5	0	9	5	2	0	0	0	0	2	1	0	6	0	0	0	0	4	0	0	0	1	4	0	0	1	1	3	3	1	5	0	0	0	0	1	0	1
AMICA1	43	137	213	99	194	88	194	258	138	122	237	143	291	286	81	144	125	92	140	206	194	231	93	176	234	274	170	183	158	49	240	245	269	289	80	234	151	393	72	117	141	158	161	173	110	85	119	53
AMIGO1	64	67	72	14	89	72	103	70	124	68	34	118	34	73	87	29	48	26	59	79	78	38	62	62	16	92	27	65	59	51	20	91	68	44	69	42	65	42	90	40	42	76	92	37	102	71	93	76
AMIGO2	232	120	35	55	55	21	101	41	59	84	25	99	65	23	85	18	93	38	52	51	71	88	225	58	14	40	31	38	26	103	45	116	35	39	78	26	45	25	109	62	104	32	82	94	78	99	101	52
AMIGO3	31	71	66	43	38	37	44	32	37	87	51	52	48	75	57	39	49	52	59	42	52	56	59	61	45	38	39	35	60	18	74	72	36	73	59	75	51	69	59	68	36	54	87	58	45	50	63	28
AMMECR1	218	209	308	101	215	121	322	271	270	190	161	255	223	284	274	89	248	97	191	209	208	146	217	150	151	172	149	189	257	113	164	258	248	169	221	222	211	170	186	210	218	168	325	271	429	223	263	114
AMMECR1L	213	257	330	150	196	169	260	193	298	229	191	289	253	245	276	175	233	234	221	260	205	230	263	222	214	241	318	260	237	187	316	307	253	243	303	168	248	197	255	226	271	207	297	213	256	298	263	166
AMN	67	136	127	33	116	67	126	101	70	130	74	57	98	167	132	53	62	60	124	59	57	59	60	58	76	38	30	47	94	25	39	114	138	38	150	37	95	45	76	43	79	51	99	117	192	47	92	39
AMN1	162	40	53	41	108	44	83	63	89	76	47	127	63	74	93	24	88	45	57	98	90	84	130	40	33	69	58	82	44	57	55	102	84	53	91	65	81	63	124	104	138	50	128	102	88	62	84	34
AMOT	1170	853	760	463	1015	705	1512	1347	1066	1014	1053	977	1597	978	926	590	822	767	1020	1047	869	726	1035	572	1401	961	846	868	459	759	2256	982	846	1021	911	862	810	534	788	979	956	477	1263	1068	997	866	1061	661
AMOTL1	243	124	60	36	57	32	82	25	36	111	49	80	107	59	126	44	99	25	32	134	74	60	219	122	56	64	75	63	86	157	37	82	71	76	177	86	72	86	178	57	112	57	89	62	58	107	90	161
AMOTL2	276	256	752	527	305	260	348	414	443	301	713	247	478	425	552	343	493	921	195	239	285	402	292	297	736	347	874	422	573	96	1041	277	580	602	366	425	255	352	227	427	301	265	364	378	358	596	243	223
AMPD1	33	31	16	3	24	31	23	61	16	15	12	41	25	65	56	15	58	8	33	28	35	15	15	23	3	44	1	41	25	17	15	26	61	15	5	17	60	24	51	35	47	38	39	39	53	41	24	24
AMPD2	238	206	425	156	275	177	214	186	313	182	266	334	234	462	245	241	256	178	233	303	335	332	321	275	214	344	310	294	221	166	381	280	441	364	375	262	301	289	227	313	280	239	305	364	345	202	260	206
AMPD3	916	569	785	432	794	554	538	712	754	326	347	980	535	789	765	432	629	538	538	832	665	685	943	602	456	779	814	752	457	640	744	1089	724	751	842	611	717	516	744	728	715	492	892	729	727	553	685	484
AMPH	4	2	2	0	1	2	2	1	4	6	2	7	1	4	8	1	1	3	0	3	2	1	3	0	2	9	2	5	2	2	7	12	22	8	4	2	6	3	2	9	3	1	3	5	8	3	2	7
AMT	66	44	63	10	74	44	17	36	100	73	16	83	31	69	47	9	89	30	58	56	67	77	185	42	6	43	9	64	84	157	28	134	71	43	111	79	131	24	182	82	230	68	73	96	68	29	55	90
AMTN	3	0	3	1	4	3	26	27	6	11	1	15	25	20	13	38	20	2	2	1	4	2	2	23	2	13	0	0	9	5	0	9	51	7	0	8	10	13	7	9	2	6	51	10	52	18	10	1
AMY1A	0	0	1	1	3	1	1	1	4	0	0	1	1	3	3	0	2	0	0	1	0	2	4	0	0	0	0	0	0	1	6	2	4	0	4	0	4	0	3	1	4	0	2	5	5	4	2	0
AMY1B	0	0	0	0	0	0	0	0	0	0	0	0	0	0	0	0	0	0	0	0	0	0	0	0	0	0	0	0	0	0	0	0	0	0	0	0	0	0	0	0	0	0	0	0	0	0	0	0
AMY1C	0	0	0	0	0	0	0	0	0	0	0	0	0	0	0	0	0	0	0	0	0	0	0	0	0	0	0	0	0	0	0	0	0	0	0	0	0	0	0	0	0	0	0	0	0	0	0	0
AMY2A	0	0	0	0	0	0	0	0	0	10	0	0	0	1	0	0	0	1	2	0	0	1	2	1	0	1	0	2	0	1	0	0	0	2	0	0	0	0	0	0	0	0	0	0	0	0	0	0
AMY2B	17	21	37	8	8	13	10	17	15	23	5	20	9	53	34	9	31	23	16	12	26	54	65	22	2	23	5	16	7	59	20	56	29	27	51	7	69	12	16	12	102	34	48	23	54	17	29	8
AMZ1	1	0	3	0	4	0	6	1	3	0	6	5	2	4	2	0	0	2	0	4	0	2	2	1	1	1	5	0	8	2	5	5	7	3	1	2	2	3	2	1	1	0	0	3	0	0	3	1
AMZ2	826	368	471	192	746	357	412	331	758	442	191	710	401	488	552	236	564	322	246	770	697	628	936	434	221	592	260	631	304	510	298	700	523	393	696	429	639	380	609	746	802	430	583	608	666	486	610	524
AMZ2P1	104	49	55	34	83	57	38	47	93	109	30	128	38	98	64	30	114	43	44	70	88	83	171	77	19	71	37	69	39	80	26	117	70	58	80	70	87	74	80	68	159	92	78	104	82	47	98	59
ANAPC1	265	196	230	122	198	168	216	118	314	187	104	271	189	182	231	111	232	151	148	289	268	210	279	165	128	235	167	224	190	198	151	263	199	215	307	238	165	131	240	224	227	158	226	293	213	279	242	189
ANAPC10	133	55	100	52	116	44	95	76	104	53	54	110	67	86	101	27	141	67	73	84	68	65	114	54	42	86	59	62	88	40	85	91	117	108	116	76	136	69	120	104	140	80	101	78	117	115	74	91
ANAPC11	337	353	405	218	428	295	450	485	392	507	268	438	398	416	505	289	399	259	485	378	451	372	436	406	322	348	289	354	573	239	241	336	453	363	337	465	399	316	614	457	422	370	371	360	560	402	399	365
ANAPC13	592	315	415	248	531	272	311	299	538	292	228	513	247	425	476	137	393	231	237	560	482	404	545	280	176	418	326	378	461	302	275	461	512	342	544	363	394	324	447	525	518	255	399	465	461	460	508	316
ANAPC15	62	84	39	40	85	96	100	62	69	119	36	91	73	54	70	68	90	46	85	77	98	100	82	85	62	92	35	106	68	90	35	68	77	46	31	79	72	75	75	119	77	94	68	71	78	69	72	89
ANAPC16	1365	773	917	317	1335	708	854	819	1068	1149	406	1252	749	871	1261	576	992	497	937	1201	1235	952	1454	847	413	883	398	1137	832	883	499	1093	1181	554	757	763	1000	637	1535	1210	1449	791	1166	1077	1223	1057	1363	816
ANAPC1P1	1	1	4	1	2	1	0	5	4	0	0	0	0	1	1	0	5	0	1	2	0	0	1	0	0	2	1	0	0	1	2	4	2	3	5	0	2	1	3	0	1	0	7	3	4	5	0	0
ANAPC2	445	348	513	231	502	362	424	469	468	428	268	444	385	536	584	262	454	316	373	461	506	442	531	379	306	432	383	470	469	323	382	539	654	378	496	488	504	375	501	431	429	374	640	463	582	428	347	368
ANAPC4	205	87	151	127	267	100	125	117	193	131	92	221	111	163	180	78	147	96	88	172	156	183	285	90	53	200	157	172	141	171	146	190	204	144	195	171	179	137	143	176	242	147	219	190	187	118	166	85
ANAPC5	1583	888	1069	496	1527	1199	1203	880	1606	1206	391	1722	1007	1231	1397	719	1250	788	1062	1492	1810	1473	1678	1241	685	1511	686	1431	939	1135	760	1444	1353	999	846	1313	1402	852	1665	1492	1892	1274	1561	1629	1365	1179	1325	1135
ANAPC7	560	294	484	289	578	348	458	344	626	397	352	581	324	466	523	241	422	400	365	501	616	420	607	449	387	479	420	588	409	368	440	591	529	432	604	483	509	351	455	405	550	398	584	406	528	462	457	335
ANG	403	276	137	37	384	321	227	223	285	282	66	366	215	212	318	105	154	92	228	170	326	201	244	212	87	240	38	348	173	100	74	299	287	96	50	97	187	179	167	253	184	269	359	291	379	138	305	124
ANGEL1	190	121	220	74	180	125	166	118	181	197	96	201	118	197	137	121	188	120	170	216	216	226	228	178	96	200	152	153	188	150	189	247	191	151	237	163	164	142	184	199	246	166	193	168	200	130	198	198
ANGEL2	216	132	194	142	177	132	174	141	203	155	133	246	122	202	249	93	215	137	140	242	207	198	196	147	123	227	240	199	161	177	226	273	225	194	309	180	171	148	196	134	208	191	279	236	243	273	170	94
ANGPT1	51	6	28	5	21	4	10	16	17	11	11	18	5	20	13	13	11	13	14	26	22	7	39	12	6	13	9	14	16	20	30	39	12	17	38	15	11	9	13	8	30	7	22	4	23	14	21	17
ANGPT2	3	6	6	4	1	0	1	3	4	5	1	3	0	8	5	5	5	2	6	6	6	0	6	4	4	1	4	4	3	1	2	3	2	12	2	3	6	4	2	4	4	0	4	0	8	1	5	1
ANGPT4	0	0	0	1	0	0	0	0	0	0	1	0	0	2	0	1	0	0	1	0	0	1	0	2	0	0	0	1	1	0	1	0	0	0	0	0	1	1	0	0	0	0	0	0	0	0	0	1
ANGPTL1	5	1	3	15	2	1	0	0	8	1	5	9	0	5	3	6	13	9	2	22	7	3	4	8	2	5	11	5	7	5	3	5	6	17	17	9	2	11	2	13	4	8	7	13	11	4	10	7
ANGPTL2	40	61	234	67	63	55	76	263	57	6	69	75	38	110	53	19	51	66	46	18	20	35	42	24	82	25	158	28	138	13	65	73	46	90	141	23	49	46	137	44	23	64	117	46	78	197	74	27
ANGPTL3	0	0	0	0	1	0	0	0	0	0	0	0	1	0	0	0	0	0	0	0	0	0	0	0	0	0	0	0	0	0	0	0	0	0	0	0	0	0	0	0	0	0	0	0	0	0	0	1
ANGPTL4	2	32	37	22	19	30	74	189	18	17	115	2	53	33	46	20	15	42	68	10	5	7	9	12	46	4	77	14	24	7	46	9	31	19	5	9	30	29	31	21	5	14	57	15	53	39	25	3
ANGPTL5	23	2	5	0	4	3	2	0	11	12	0	21	3	8	7	0	1	5	2	9	15	16	14	5	0	7	1	16	0	23	0	14	3	3	5	1	1	2	5	2	24	1	10	17	2	4	15	9
ANGPTL6	2	3	9	3	1	0	1	0	15	1	2	1	4	4	0	0	3	2	2	10	1	5	6	1	1	4	6	1	4	1	2	4	13	3	8	0	12	5	2	2	2	1	5	3	5	1	0	0
ANGPTL7	0	1	0	0	0	0	0	0	0	0	1	1	0	0	0	1	1	0	1	0	2	0	0	0	0	0	1	0	0	0	0	7	0	1	0	1	0	0	1	1	0	0	0	0	0	0	3	0
ANHX	0	0	0	0	0	0	0	0	0	0	1	0	0	0	0	0	0	0	0	0	0	0	0	0	0	0	0	0	0	0	0	0	0	0	0	0	0	0	0	0	0	0	0	1	0	0	0	0
ANK1	18	12	44	133	61	38	63	41	21	20	75	40	36	46	33	36	45	217	29	64	20	18	12	16	163	47	76	66	37	5	387	41	63	165	85	42	62	37	100	32	43	42	100	43	69	42	32	19
ANK2	43	15	11	2	11	5	11	7	5	12	0	41	4	11	3	10	8	9	4	19	24	9	36	4	3	0	7	6	8	34	7	16	24	37	39	25	17	14	14	23	39	2	22	9	11	2	32	66
ANK3	3173	1162	1772	544	1694	1180	1408	904	2204	807	413	3111	828	1626	1894	892	2325	1133	958	2538	2283	1671	2637	1671	605	1864	692	1826	1656	2139	1024	2705	1786	1348	2121	1448	1685	1299	2486	2088	2432	1328	2123	1803	1774	2248	2294	1724
ANKAR	34	26	23	11	41	8	12	10	26	26	6	23	4	26	23	5	21	9	12	28	23	14	23	23	5	22	15	31	16	23	17	25	24	19	22	33	29	11	27	17	33	8	21	17	27	18	22	18
ANKDD1A	28	15	108	121	106	20	103	125	26	22	16	23	13	45	156	18	80	117	27	37	27	31	47	32	78	24	23	82	129	17	43	48	31	141	32	101	29	77	114	21	26	100	120	16	44	27	30	109
ANKDD1B	197	33	20	28	71	115	77	28	192	37	5	124	37	56	54	23	95	41	76	116	223	127	197	39	25	81	32	38	8	167	24	189	39	51	190	28	118	72	104	126	257	51	86	159	67	36	70	77
ANKEF1	336	136	259	161	240	168	185	105	371	174	134	331	148	218	199	130	227	182	155	288	249	229	284	208	146	248	184	251	158	163	247	313	234	187	331	214	291	143	299	258	320	177	292	257	239	252	241	149
ANKFN1	245	54	22	55	110	76	86	12	243	92	3	303	71	31	103	21	79	90	78	164	195	114	222	84	51	119	37	164	13	183	20	141	37	62	179	34	120	79	193	151	287	57	109	172	64	48	132	80
ANKFY1	1058	791	1311	1807	1009	692	960	752	1243	676	1720	1262	812	1174	1162	709	1097	1992	732	1184	1017	977	897	858	1415	1024	1896	898	996	746	2484	1228	1299	2015	1961	1173	986	874	904	897	979	839	1146	1064	1149	1355	997	816
ANKH	145	72	100	75	79	37	50	39	50	128	57	92	93	65	70	46	74	42	48	118	77	77	182	87	52	73	123	68	97	117	130	109	115	118	107	97	78	48	86	51	77	50	92	53	54	85	120	148
ANKHD1	73	64	78	68	73	47	58	58	86	50	48	96	56	69	101	26	72	35	46	60	53	44	91	69	24	55	42	51	58	62	95	95	55	56	83	50	77	67	61	79	129	28	62	80	79	82	76	34
ANKHD1-EIF4EBP3	60	28	59	23	64	33	48	19	74	12	19	58	26	35	39	15	44	32	37	86	61	52	43	35	28	38	25	40	26	50	24	41	40	34	34	49	47	28	59	30	52	30	51	44	41	54	64	30
ANKIB1	729	537	714	621	645	414	603	569	790	506	657	686	423	652	815	339	692	778	406	686	575	534	602	493	345	572	598	522	486	370	910	789	749	723	953	576	647	361	662	716	765	422	859	888	849	638	813	490
ANKK1	163	104	95	56	135	101	109	79	141	78	26	85	89	91	123	43	89	91	95	120	214	172	236	73	93	131	27	154	24	120	72	160	80	98	99	106	164	102	127	107	198	63	114	145	64	101	187	116
ANKLE1	2	1	3	8	2	1	0	0	1	1	4	0	1	4	2	0	0	2	4	2	2	4	5	4	5	1	5	2	2	2	8	2	10	8	11	3	8	2	0	5	1	1	10	5	2	1	7	3
ANKLE2	825	590	758	555	911	553	942	722	812	659	662	718	643	734	838	439	700	600	596	775	716	634	829	609	642	656	1115	611	670	433	1036	699	791	804	856	571	668	506	817	687	786	643	1054	777	789	866	889	492
ANKMY1	904	436	399	320	1337	568	498	161	622	545	107	842	497	598	789	456	556	469	698	897	1207	1106	1775	548	230	756	104	906	147	921	241	1055	652	400	524	619	1340	312	975	603	1377	560	770	1061	709	409	835	1058
ANKMY2	594	260	315	144	429	262	274	252	390	296	156	502	282	278	382	145	367	184	256	361	463	360	504	306	101	298	230	453	286	313	169	404	355	249	382	280	344	266	421	345	535	297	418	487	351	362	317	285
ANKRA2	364	162	312	135	309	209	309	324	366	215	187	299	173	298	382	143	307	169	230	295	261	254	356	211	125	247	177	257	265	242	196	408	330	243	486	265	321	262	317	309	424	193	347	287	421	244	300	213
ANKRD1	0	0	0	2	0	0	0	0	0	0	0	0	0	1	0	1	0	0	0	0	0	0	0	0	0	0	1	0	1	0	0	0	1	1	2	0	0	0	0	0	1	0	0	0	0	0	0	0
ANKRD10	188	264	248	155	135	105	301	212	134	235	204	228	139	358	193	111	197	216	223	157	142	182	257	169	81	132	205	113	115	132	237	264	225	218	297	146	285	123	185	146	274	243	251	184	445	192	216	142
ANKRD11	1572	980	1509	901	1477	858	1183	1010	1355	785	715	1773	768	1525	1225	929	1282	773	1244	1589	1126	868	1457	1125	729	1215	1016	1215	861	979	1066	1554	1430	1247	1286	1038	1278	1065	1563	1475	1217	1009	1392	1455	1232	1170	1598	1215
ANKRD12	1073	570	1031	916	872	400	647	776	844	456	525	881	464	966	771	267	893	697	533	883	644	662	839	498	338	752	884	737	573	649	1294	970	837	1226	1347	625	800	608	841	881	923	645	951	870	773	970	1066	448
ANKRD13A	997	708	1663	1023	1256	738	1086	1021	1391	635	1535	1169	819	1467	1086	657	1222	1281	1364	1381	1058	1153	1072	981	676	1533	1824	1091	908	552	1870	1387	1647	1652	2340	1132	1265	1069	1126	1577	868	1015	1213	1308	1348	964	1309	867
ANKRD13B	14	2	22	3	19	4	11	10	8	23	8	7	8	23	16	8	6	9	10	31	3	10	35	16	8	15	12	9	18	17	3	24	26	14	27	17	7	10	11	15	12	12	20	7	23	14	10	17
ANKRD13C	393	191	306	124	329	203	303	255	369	188	155	378	200	298	314	124	317	206	203	349	292	261	340	219	146	279	212	318	267	186	280	327	335	233	364	273	286	199	287	357	293	248	296	289	336	324	342	167
ANKRD13D	264	227	483	268	490	234	302	219	353	240	242	420	265	538	331	188	321	282	320	308	355	345	365	259	189	307	418	308	237	272	329	513	383	359	456	337	491	290	320	366	518	287	395	410	488	293	337	323
ANKRD16	115	58	86	18	109	72	78	68	104	43	26	108	30	75	67	41	87	24	70	124	101	57	140	66	32	74	46	75	52	59	22	114	121	38	81	91	117	62	115	143	133	82	87	80	99	91	83	98
ANKRD17	1411	995	1734	977	1038	754	1226	943	1304	769	1053	1352	773	1248	1440	834	1281	1089	885	1367	1003	1017	1120	1023	760	1044	1321	935	1058	902	1414	1307	1616	1489	1922	959	1152	1032	1048	1294	1101	903	1445	1321	1270	1607	1267	1065
ANKRD18A	131	23	38	22	65	16	30	83	35	30	12	78	25	82	54	23	36	25	35	37	35	22	96	19	9	40	10	31	8	48	10	107	52	31	91	14	89	29	94	33	129	22	57	58	103	18	55	33
ANKRD18B	101	11	24	23	50	22	26	32	33	25	16	44	11	67	34	6	36	25	21	26	37	20	66	20	15	32	16	38	18	44	10	79	36	16	74	14	62	23	81	40	84	15	40	52	66	48	71	16
ANKRD18DP	0	0	0	0	1	0	0	0	0	1	1	0	1	0	10	0	1	0	0	0	0	6	0	0	2	0	0	0	0	1	1	0	0	0	1	0	0	1	0	0	0	2	0	1	1	0	0	0
ANKRD19P	34	34	31	20	50	18	32	35	24	37	17	35	26	44	23	19	27	27	43	28	38	24	25	30	32	20	25	31	54	25	21	30	20	40	33	35	31	25	39	44	34	24	20	19	40	39	31	45
ANKRD2	12	1	6	2	0	1	1	1	1	1	0	2	2	13	3	0	3	0	1	3	0	2	3	1	0	6	0	1	5	3	0	2	2	3	3	4	6	5	1	3	7	2	2	9	17	0	3	5
ANKRD20A1	0	0	0	0	0	0	0	0	0	0	0	0	0	0	0	0	0	0	0	0	0	0	0	0	0	0	0	0	0	0	0	0	0	0	0	0	0	0	0	0	0	0	0	0	0	0	0	0
ANKRD20A11P	1	4	1	1	1	4	1	1	1	5	0	0	1	2	5	0	2	5	4	4	0	0	3	1	4	1	5	0	0	0	2	1	4	4	3	2	2	1	5	0	4	0	9	1	7	1	7	2
ANKRD20A12P	0	0	0	0	4	0	0	0	2	0	0	0	0	0	0	0	0	0	0	0	0	0	1	0	0	0	0	0	0	0	0	0	1	0	0	0	0	0	0	0	0	0	0	0	0	0	0	0
ANKRD20A19P	1	0	0	1	0	1	1	0	1	0	0	5	0	3	1	1	6	2	3	0	1	6	2	3	0	1	0	0	0	6	0	6	2	1	1	2	5	5	1	3	3	3	8	0	0	2	3	6
ANKRD20A2	0	0	0	0	0	0	0	0	0	0	0	0	0	0	0	0	0	0	0	0	0	0	0	0	0	0	0	0	0	0	0	0	0	0	0	0	0	0	0	0	0	0	0	0	1	0	0	0
ANKRD20A3	0	0	0	0	0	0	0	0	0	0	0	0	0	0	0	0	0	0	0	0	0	0	0	0	0	0	0	0	0	0	0	0	0	0	0	0	0	0	0	0	0	0	0	0	0	0	0	0
ANKRD20A4	3	0	2	0	3	1	2	2	2	5	2	0	14	7	0	0	0	0	0	2	2	0	2	1	2	1	0	1	0	2	0	0	1	2	1	0	1	1	9	0	1	0	5	3	0	0	1	3
ANKRD20A5P	12	3	16	44	16	3	11	4	13	6	18	6	3	13	8	3	5	21	6	12	3	4	5	9	14	8	50	4	7	5	75	6	13	23	19	11	4	5	8	5	21	4	8	4	13	8	9	2
ANKRD20A8P	5	0	8	0	5	0	1	2	0	3	1	2	1	0	7	0	5	0	2	6	4	1	1	3	2	3	1	4	2	5	0	4	11	0	7	4	8	3	14	1	15	2	0	0	4	3	16	1
ANKRD20A9P	9	1	4	0	6	1	1	5	4	1	1	4	5	9	9	2	11	1	1	1	0	3	6	2	2	2	6	1	1	1	8	7	3	4	9	2	3	3	9	3	5	1	2	5	7	5	4	0
ANKRD22	123	107	234	932	138	112	236	255	146	104	659	190	93	169	108	161	140	506	227	172	91	170	80	82	286	121	1288	121	155	52	2284	147	189	896	691	218	96	242	143	152	123	102	228	164	208	184	125	54
ANKRD23	13	23	33	9	19	12	25	11	7	18	11	31	10	59	27	20	29	15	17	14	28	34	55	27	8	31	20	20	15	31	15	72	27	25	39	16	43	13	21	12	74	36	43	34	39	16	25	27
ANKRD24	42	12	15	6	9	4	6	3	21	8	6	19	4	15	12	16	20	3	24	19	39	27	18	19	5	11	7	13	7	19	4	25	17	12	60	14	35	15	18	21	35	9	18	9	13	20	42	15
ANKRD26	333	82	173	93	227	112	93	177	197	112	46	189	103	259	174	61	215	86	130	226	189	163	322	137	89	155	96	224	67	251	86	292	122	116	225	130	214	106	286	176	364	134	185	155	192	147	182	140
ANKRD26P1	0	0	0	1	0	0	0	0	0	0	0	0	0	0	0	0	0	0	0	0	0	0	0	0	0	0	0	0	0	0	0	0	0	0	0	0	0	0	0	0	0	0	0	0	1	0	0	0
ANKRD26P3	1	2	0	0	3	0	0	0	1	0	0	0	1	0	0	0	5	1	0	0	0	0	8	2	0	1	2	0	1	0	2	0	0	0	0	0	0	0	0	1	0	1	0	0	0	0	0	0
ANKRD27	402	372	625	194	363	258	447	451	623	291	314	509	361	409	365	269	409	377	346	454	497	422	374	404	280	441	355	407	341	342	399	468	369	290	455	333	312	290	351	360	416	343	415	434	368	552	403	283
ANKRD28	1767	961	895	441	1017	842	1231	808	1601	690	447	1607	850	973	1266	425	1259	617	874	1293	1413	1040	1155	901	405	1071	614	1064	573	916	606	1258	835	750	1364	826	864	685	1151	1316	1540	768	1400	1383	1177	1201	1167	750
ANKRD29	37	13	1	12	4	7	10	4	5	22	3	5	15	4	23	1	11	9	8	11	3	10	33	4	2	4	7	5	6	14	21	10	9	6	17	12	15	8	17	6	21	4	20	4	13	3	9	13
ANKRD30A	1	0	2	0	0	1	0	0	3	0	0	0	0	1	1	0	1	0	0	1	0	0	4	0	0	0	0	0	0	0	1	2	0	1	0	0	0	0	3	1	1	0	0	1	3	3	4	1
ANKRD30B	1	0	1	0	2	0	0	0	0	0	0	1	0	1	0	0	0	1	0	0	0	0	0	0	0	0	1	0	0	0	0	0	0	0	0	0	0	0	0	0	1	0	0	0	0	0	0	0
ANKRD30BL	1	10	7	34	0	10	31	5	1	18	18	2	15	4	0	17	1	12	19	3	10	14	0	15	31	8	21	5	23	23	4	4	2	42	8	5	5	11	8	5	8	12	0	2	2	0	1	27
ANKRD30BP2	3	0	0	0	0	0	0	4	1	0	0	0	0	2	0	0	3	0	0	2	0	0	5	0	0	0	0	2	0	0	2	0	1	1	0	0	2	0	1	0	1	0	1	0	0	1	0	0
ANKRD30BP3	0	0	0	0	0	0	0	1	0	0	1	1	0	0	0	0	0	0	0	0	0	0	2	0	0	0	0	0	0	1	0	0	0	1	0	0	0	0	0	0	0	0	0	0	0	0	0	0
ANKRD31	30	2	9	5	22	8	12	6	24	6	0	25	4	14	11	3	9	4	6	15	19	9	49	9	2	12	2	5	4	30	0	20	3	9	26	8	7	6	9	6	18	2	12	9	9	4	14	7
ANKRD32	139	33	122	53	93	60	85	65	170	73	44	173	71	166	105	19	121	85	52	126	103	125	183	90	30	109	72	98	93	105	88	171	85	107	197	97	124	102	116	125	233	80	119	107	181	110	76	55
ANKRD33	0	0	0	1	0	0	0	0	0	0	1	0	0	0	0	0	0	0	0	0	0	0	0	0	0	0	1	1	0	0	0	0	0	1	0	0	0	0	0	0	0	0	0	1	0	0	0	0
ANKRD33B	15	11	19	33	7	10	13	12	5	12	32	7	39	29	7	7	5	23	23	18	8	10	5	10	12	8	18	13	10	6	52	21	16	58	15	38	16	13	7	13	14	2	9	12	19	10	9	10
ANKRD34A	15	23	38	7	15	14	21	31	12	15	12	23	17	36	31	7	13	7	17	22	27	18	13	22	11	18	7	17	17	17	11	13	33	10	19	6	11	8	17	14	31	12	69	7	18	33	15	13
ANKRD34B	0	2	0	0	0	0	5	4	1	0	4	4	0	5	0	0	0	0	2	0	0	0	0	2	0	2	1	0	0	0	2	3	2	0	0	1	3	1	0	0	1	0	0	0	0	2	0	0
ANKRD34C	0	0	0	0	0	0	0	0	1	0	0	0	0	0	1	0	0	0	0	0	0	0	0	0	0	0	0	0	0	0	0	0	0	0	0	0	1	0	0	0	1	1	0	0	0	0	0	0
ANKRD35	784	382	440	67	775	317	448	329	584	313	170	777	319	393	518	243	527	139	470	551	602	500	655	481	106	435	156	630	241	439	82	716	383	213	201	269	753	246	663	731	725	393	600	476	501	214	358	574
ANKRD36	96	31	119	70	126	45	22	244	98	23	69	57	25	267	83	58	101	32	57	45	21	37	112	40	94	68	64	65	25	66	262	204	105	64	61	54	140	77	139	70	158	84	226	147	219	68	100	32
ANKRD36B	45	22	92	39	66	35	34	85	61	29	37	51	29	138	54	33	66	29	44	25	34	28	55	26	77	44	40	41	29	36	187	125	63	56	29	37	72	36	77	63	48	54	134	116	131	50	64	21
ANKRD36BP1	124	38	91	80	62	30	73	33	75	38	34	106	41	66	67	13	63	51	23	76	66	79	60	35	35	81	139	69	56	49	228	80	54	140	82	69	57	66	64	100	47	44	97	82	53	66	74	40
ANKRD36BP2	5	1	8	3	4	2	1	11	1	3	0	2	4	26	13	1	23	1	1	3	2	9	8	3	1	6	4	2	0	1	10	12	4	3	4	16	6	0	10	8	8	7	12	2	14	6	5	4
ANKRD37	240	177	127	61	154	124	95	41	128	133	100	198	136	152	180	57	168	145	164	142	192	153	231	132	65	113	75	138	65	169	63	204	96	74	95	110	244	77	189	225	259	89	167	162	163	98	140	162
ANKRD39	50	67	98	24	89	48	77	70	49	128	24	75	86	125	95	39	86	42	71	78	64	83	86	61	32	80	47	71	69	44	57	85	144	73	76	94	120	61	88	111	112	95	71	80	112	73	90	99
ANKRD40	307	259	383	230	388	220	268	236	401	235	253	335	215	367	331	178	332	249	249	396	332	250	382	285	217	333	337	355	245	216	377	339	350	315	461	261	318	246	288	364	311	250	347	320	283	274	341	257
ANKRD42	678	213	391	222	632	356	311	172	647	236	107	710	258	362	410	225	447	330	324	570	522	447	675	364	233	457	216	726	143	438	214	663	360	182	450	321	657	304	400	640	578	307	521	560	367	343	469	497
ANKRD44	74	26	129	137	101	50	91	54	78	48	114	92	75	172	63	64	90	138	83	116	77	93	72	53	72	103	222	71	76	51	408	151	153	212	174	94	89	110	71	62	119	54	93	65	82	72	71	49
ANKRD45	792	178	302	422	679	420	250	258	942	192	70	638	286	328	447	208	505	626	396	686	727	434	693	368	256	402	387	780	235	516	399	709	366	265	712	368	558	346	550	504	809	231	411	612	339	283	480	347
ANKRD46	87	77	106	47	73	47	87	66	114	81	70	107	69	112	80	38	74	83	57	104	88	106	119	41	67	96	87	83	86	97	102	90	67	98	143	77	57	53	107	84	119	57	106	82	127	126	100	67
ANKRD49	117	70	91	55	62	40	54	68	82	78	70	94	51	117	73	36	89	51	69	62	67	74	119	68	31	84	89	52	58	57	122	97	87	102	157	62	68	58	69	78	119	59	119	83	166	82	83	32
ANKRD50	557	280	528	262	404	206	360	236	403	199	212	636	202	376	432	208	489	190	194	480	472	273	368	398	136	420	341	309	306	231	652	428	424	419	459	369	276	280	453	468	314	387	587	503	497	570	620	212
ANKRD52	937	901	1070	509	890	670	1105	945	1051	682	783	1124	708	1015	989	590	853	654	682	1066	834	689	762	738	760	819	1041	888	795	517	787	938	1140	767	1116	643	795	659	882	947	866	703	1074	921	908	977	725	588
ANKRD53	35	17	40	5	45	22	22	6	24	18	3	35	21	46	24	11	49	12	23	46	32	23	43	20	3	25	10	34	6	30	17	74	28	11	39	47	67	17	45	57	29	9	21	39	38	12	27	52
ANKRD54	868	345	707	317	797	538	477	221	796	401	221	1073	373	652	629	290	841	522	535	786	970	651	1095	746	348	656	276	812	247	601	305	871	588	328	636	732	987	427	721	891	1197	572	749	780	763	628	565	799
ANKRD55	1	5	2	0	0	0	3	3	5	2	1	2	7	3	1	1	1	0	7	1	0	8	5	8	0	8	1	2	1	1	1	5	7	0	1	4	0	1	6	4	2	1	5	0	0	3	2	1
ANKRD6	375	175	234	69	350	235	284	201	367	265	79	402	202	241	346	167	358	85	223	403	273	249	376	277	93	294	119	290	199	185	147	347	317	187	253	196	302	192	408	349	380	264	393	419	307	350	315	258
ANKRD61	6	6	3	1	10	1	1	6	1	0	2	2	3	6	4	1	3	1	5	4	14	5	4	5	0	3	1	3	1	1	5	8	1	9	6	6	2	2	2	1	1	5	4	2	5	2	3	2
ANKRD62P1-PARP4P3	0	0	0	2	1	0	1	0	1	0	1	0	1	0	1	0	1	2	1	1	0	1	0	0	1	0	3	1	0	0	2	1	0	2	0	0	1	0	1	0	0	2	3	0	1	0	0	2
ANKRD63	0	0	0	0	0	0	0	1	0	0	0	0	0	0	0	0	0	0	1	0	0	0	1	0	0	0	0	0	0	0	0	0	0	0	0	0	0	0	0	0	0	0	0	0	0	0	1	0
ANKRD65	705	379	492	244	750	483	495	467	604	638	398	705	460	584	623	349	484	298	640	763	738	619	1009	489	218	524	167	508	388	486	196	849	542	314	465	553	726	295	668	648	862	444	568	766	731	504	567	583
ANKRD66	982	262	198	125	661	487	318	90	650	352	21	926	275	326	444	155	407	286	384	536	889	505	902	321	144	512	64	694	61	693	77	652	268	158	405	234	515	333	569	482	1038	250	421	619	462	269	468	460
ANKRD7	7	0	3	0	0	0	2	0	3	1	0	2	0	1	0	0	2	0	0	2	2	1	1	2	1	2	1	14	1	1	0	0	1	0	0	2	5	1	3	2	5	4	1	2	3	1	2	6
ANKRD9	102	87	151	29	128	69	64	172	81	79	37	90	40	126	135	40	104	26	63	79	63	50	65	46	43	53	35	62	95	38	49	78	140	14	109	43	78	38	212	187	88	75	110	129	114	136	120	61
ANKS1A	1176	664	756	643	850	537	897	506	1020	488	566	1290	613	778	734	478	715	858	606	962	1032	848	1073	632	581	723	746	912	469	710	678	1097	614	743	1175	612	740	626	890	908	941	550	863	1151	718	804	861	710
ANKS1B	7	2	13	13	6	4	6	1	2	9	2	15	1	7	8	2	18	2	3	8	11	6	8	9	5	7	1	8	3	15	7	10	4	15	8	20	9	2	2	7	5	4	7	3	3	2	3	15
ANKS3	114	60	117	45	94	65	100	49	109	99	54	107	39	160	85	55	77	61	80	100	131	104	125	93	28	104	68	94	54	101	72	127	114	82	144	92	139	71	81	88	117	93	142	133	133	80	92	83
ANKS4B	0	1	0	0	0	0	1	0	0	1	4	0	0	1	0	0	0	0	3	0	1	1	0	0	0	0	2	1	0	1	0	2	0	1	1	1	0	0	0	0	1	1	2	0	0	2	0	0
ANKS6	627	412	686	107	548	421	489	600	474	471	327	641	321	504	674	437	544	196	438	604	549	473	653	495	250	554	250	513	475	444	207	605	606	345	580	490	482	446	681	578	605	574	589	721	745	591	640	466
ANKUB1	920	194	97	223	799	435	377	93	830	282	26	884	229	371	466	155	502	305	341	604	918	530	1096	331	107	483	84	679	60	747	134	841	250	259	664	281	749	335	478	622	958	244	490	744	374	321	594	432
ANKZF1	376	287	484	183	386	317	323	193	453	312	298	381	334	455	335	224	376	303	398	261	464	443	578	294	258	375	257	380	187	416	228	626	307	249	526	339	544	288	315	320	677	282	491	396	440	285	213	307
ANLN	107	117	429	39	95	138	248	65	127	120	151	78	146	147	240	76	371	57	72	151	57	64	143	314	59	110	106	80	69	51	121	239	202	85	88	455	223	112	85	97	91	66	69	77	215	206	77	114
ANO1	345	711	275	29	235	327	1444	968	137	928	340	101	1401	612	763	390	106	140	865	93	195	92	292	115	1601	179	49	110	181	154	109	254	136	213	88	129	171	122	318	101	255	46	702	555	985	159	509	167
ANO10	264	283	264	79	380	199	397	421	256	305	180	230	326	257	427	223	260	119	192	275	250	175	210	224	148	256	167	310	322	144	131	284	475	113	170	233	234	201	243	369	246	217	370	312	365	302	282	165
ANO2	4	16	14	6	10	5	25	22	6	9	10	10	16	10	6	3	2	4	4	8	3	3	18	9	3	3	6	5	6	8	2	7	23	1	6	13	23	4	10	13	9	2	11	7	15	4	14	14
ANO3	11	0	2	14	4	2	1	2	3	0	2	3	0	0	3	1	4	11	1	5	3	3	7	2	1	2	2	9	4	3	0	6	1	0	8	6	1	1	9	2	3	2	1	4	1	3	4	1
ANO4	43	4	2	7	3	6	0	2	1	6	13	4	6	4	4	6	1	7	4	17	4	6	5	4	2	0	8	0	1	5	17	5	1	9	11	3	3	1	5	3	8	2	4	2	19	8	3	2
ANO5	0	0	0	8	0	0	0	0	1	1	2	3	3	1	7	0	0	2	0	0	0	0	2	0	1	2	2	0	3	0	3	6	2	3	2	1	1	0	0	0	0	0	0	2	1	5	3	1
ANO6	1000	812	826	434	808	557	816	898	853	746	490	918	711	811	916	419	760	485	668	852	782	746	1078	577	441	705	690	749	617	600	667	1005	849	490	972	652	836	454	757	858	894	481	1058	870	1018	887	1056	737
ANO7	54	64	33	9	17	34	48	25	17	41	16	9	54	40	28	23	23	9	47	32	27	13	22	3	4	11	14	19	19	15	10	24	30	19	7	8	16	8	21	5	82	29	53	35	30	2	20	6
ANO8	80	135	216	37	128	88	238	267	73	130	112	100	168	212	173	74	121	83	127	93	66	90	123	80	46	84	92	81	152	55	46	122	212	97	196	77	150	122	102	111	101	125	207	128	231	181	98	69
ANO9	159	182	246	57	139	75	144	108	104	115	114	101	124	333	170	89	142	85	170	97	117	147	157	133	78	101	145	118	108	124	103	244	187	171	224	141	201	115	205	111	227	150	199	144	238	127	178	101
ANP32A	856	491	695	344	930	507	510	689	791	558	444	816	510	575	792	402	636	443	614	799	742	527	778	576	353	737	461	816	637	569	463	792	808	688	811	538	613	592	727	738	690	540	780	651	596	747	665	507
ANP32A-IT1	2	2	6	0	2	1	1	0	0	2	2	1	4	5	1	1	3	1	4	2	0	2	2	1	3	3	5	0	0	4	0	1	2	4	2	2	1	2	0	4	1	1	1	2	5	0	2	1
ANP32AP1	16	7	17	6	25	4	6	9	23	6	3	21	9	15	17	2	18	6	11	12	11	7	22	8	3	3	2	5	9	9	9	12	19	8	20	8	12	8	17	15	12	2	16	17	18	20	6	5
ANP32B	915	408	753	446	952	374	410	639	555	506	468	705	355	689	821	430	757	392	648	797	445	488	802	504	486	642	582	735	630	436	552	674	833	678	951	536	583	640	944	743	614	485	665	611	579	858	901	651
ANP32C	45	3	22	7	47	2	7	40	40	11	2	27	7	26	32	4	39	3	11	26	14	8	33	7	4	5	5	7	8	6	36	34	54	13	32	6	28	9	40	30	30	4	29	32	24	53	37	11
ANP32D	1	1	0	1	2	0	2	2	1	1	1	1	1	0	1	1	2	0	0	2	2	0	0	4	0	0	0	0	1	0	0	1	2	0	2	0	0	1	0	1	1	3	1	2	0	0	0	0
ANP32E	564	174	258	284	402	221	277	203	445	206	163	476	209	299	429	143	362	252	297	516	358	308	433	237	204	346	291	419	196	306	361	444	282	361	514	321	410	315	348	454	467	215	365	447	351	352	440	325
ANPEP	2988	5113	3443	556	2817	1775	2740	2854	1656	2218	1621	2071	3398	2440	4862	2187	2898	1489	1437	1660	1465	1843	1357	2726	2522	1412	655	1373	4165	1282	1077	3032	3465	1527	1007	2350	2953	1139	4100	2264	2682	1987	4031	1478	4002	5708	2767	2304
ANTXR1	1140	784	779	222	550	357	858	695	725	653	162	725	558	535	878	237	692	234	519	744	542	553	785	697	429	472	271	582	363	504	403	917	565	429	654	626	494	364	845	724	536	327	636	505	675	630	1135	284
ANTXR2	231	157	219	271	179	146	263	153	355	128	259	284	241	207	163	109	155	250	121	202	205	231	212	125	202	258	374	221	125	173	402	213	206	285	210	157	171	150	193	209	236	129	164	215	226	272	319	78
ANXA1	17755	20036	11625	10299	15097	14539	27824	33265	24779	19666	22382	16822	18478	18535	22389	9369	12311	15689	19872	13961	12109	16552	17029	15916	30472	13274	15643	14014	14533	8918	14799	14929	12139	20308	16177	11149	10670	13061	15931	15112	18116	9956	25273	19839	24300	15396	21834	10795
ANXA10	0	0	3	64	1	1	0	0	0	0	17	0	0	1	0	3	2	19	3	0	2	0	0	1	2	2	17	1	1	0	23	1	3	26	11	4	2	1	0	0	0	1	0	0	1	0	2	7
ANXA11	5841	5133	6528	3364	7490	5068	6732	9759	8109	5245	5644	7135	6173	5265	6916	4303	5589	4636	5434	6775	5736	5448	6451	5432	7128	6155	5438	5860	5271	3120	4868	6020	4287	5348	5708	4959	4849	5088	7835	7027	5574	4667	6602	7957	6282	7689	6749	3997
ANXA13	0	1	1	0	0	1	0	0	0	1	0	0	0	0	0	0	1	0	1	0	3	0	0	2	0	0	1	0	0	0	0	3	0	0	2	0	2	3	0	1	2	0	0	1	0	21	0	0
ANXA2	14150	14062	10537	8455	15113	13348	20118	17735	17152	15237	15698	14445	18777	11310	15977	10156	12308	11792	16766	13290	14179	13444	15956	13549	18469	13530	11775	15401	11954	9933	11546	13167	11338	14622	10155	12190	11548	11690	16031	13500	15290	11556	15905	15721	14952	13663	17029	11263
ANXA2P1	158	71	150	56	170	52	90	225	224	66	58	176	79	182	194	48	190	30	111	220	67	76	211	60	100	56	46	75	60	68	179	167	196	82	117	53	175	77	191	186	181	43	227	196	256	222	196	71
ANXA2P2	5525	1257	3458	904	5336	1240	1989	6086	5989	1288	1409	5033	1866	3384	5423	1013	4219	1156	1753	4357	1345	1333	5450	1294	1822	1318	1120	1477	1076	1036	3833	4526	3557	1543	3476	1106	3727	1258	4942	4126	5340	1052	5388	5440	5271	4796	5636	1132
ANXA2P3	51	47	39	37	59	30	62	50	68	40	36	43	62	36	52	15	61	39	62	35	47	36	70	32	64	27	24	45	37	37	46	45	40	56	35	50	32	36	42	49	41	21	66	46	54	68	55	35
ANXA2R	14	8	15	25	13	11	7	3	12	9	14	17	7	7	6	8	11	27	7	14	9	10	11	9	18	18	21	14	16	20	26	25	20	19	3	34	8	15	4	7	12	5	8	7	1	19	9	8
ANXA3	940	960	1188	1421	1270	939	1847	2387	1488	1057	1662	1279	1349	1452	1189	946	1231	1525	1610	995	594	832	970	820	1567	1142	1826	912	679	602	2092	963	988	2062	1607	830	588	951	976	1248	1530	786	1481	1738	1485	690	1340	511
ANXA4	957	1040	791	578	982	353	1099	819	689	1104	975	612	1097	792	979	490	451	700	814	544	568	551	573	538	868	601	841	572	666	450	976	728	749	732	1092	636	503	391	522	524	576	348	835	756	750	624	1004	527
ANXA5	3222	2284	2020	2214	2920	1786	2795	2242	2694	2537	2118	1810	2262	1902	2753	1392	1859	1723	2044	1847	2689	1578	2853	1897	1742	1974	2221	2350	1418	1687	2485	1952	1544	1845	1783	1902	1618	1622	1840	1783	2767	1446	2454	2768	2111	1468	2005	1412
ANXA6	188	111	290	405	249	87	151	110	132	141	539	165	241	357	98	173	129	377	333	222	160	233	154	153	223	231	692	179	226	133	547	275	464	606	277	300	218	288	94	144	165	96	160	158	119	92	137	174
ANXA7	2739	1593	1836	1459	2359	1734	2029	1878	2672	1735	1323	2495	1688	1738	2327	1229	2028	1810	1969	2024	2584	1949	2187	1769	1798	2187	1702	2128	1425	1606	2098	2339	1990	2147	2051	1820	1861	1500	2344	2174	2632	1651	2466	2643	1979	2191	2460	1752
ANXA8	1	0	0	0	1	0	0	0	1	2	0	0	0	0	1	0	0	1	0	0	0	0	0	0	1	0	0	0	0	1	1	3	0	0	0	0	0	0	1	0	0	1	0	0	0	1	0	1
ANXA8L1	0	0	0	0	0	0	0	0	0	0	0	0	0	0	0	0	0	0	0	0	0	0	0	0	0	0	0	0	0	0	0	0	0	0	0	0	0	0	0	0	0	0	0	0	0	0	0	0
ANXA8L2	69	41	13	23	29	17	129	19	23	99	82	72	73	15	72	14	25	22	53	30	41	29	54	48	108	45	45	94	28	44	39	21	25	56	35	21	11	51	65	15	20	32	25	24	31	79	78	65
ANXA9	74	47	183	16	134	38	61	78	117	54	27	94	23	96	93	50	84	23	58	65	67	109	78	92	16	123	47	75	107	37	34	83	80	78	89	62	89	86	65	89	67	87	80	53	93	107	113	50
AOAH	10	10	80	253	27	18	27	14	33	18	220	45	24	75	16	54	31	133	41	65	43	82	19	28	91	51	314	44	92	20	398	75	143	264	201	82	36	136	51	19	43	37	62	35	40	28	20	78
AOAH-IT1	0	0	0	0	0	0	0	0	0	0	0	1	0	0	0	0	0	0	2	0	0	0	0	1	0	0	0	0	0	0	2	1	0	2	3	0	0	0	0	0	0	0	0	2	6	0	0	1
AOC2	12	11	25	11	11	11	15	14	26	2	6	23	14	17	30	8	25	12	18	17	20	19	19	11	7	11	12	13	10	29	12	19	17	12	18	2	11	18	17	17	23	26	32	15	18	21	18	8
AOC3	2	1	5	3	1	4	3	1	7	6	1	6	2	8	1	3	6	3	1	3	5	2	5	1	2	5	6	3	4	8	12	7	2	3	3	2	3	2	2	7	9	7	9	4	3	4	4	4
AOC4	0	0	0	0	0	0	0	0	0	0	0	0	0	0	0	0	0	0	0	0	0	0	0	0	1	0	0	0	0	0	0	0	0	0	0	0	1	0	0	0	0	0	0	0	0	0	0	0
AOX1	14	4	5	2	10	3	1	0	18	3	6	8	0	17	7	2	10	0	13	14	8	4	14	9	1	3	1	6	9	7	9	17	4	10	6	9	5	8	14	22	5	7	7	9	5	9	18	7
AOX2P	0	0	1	0	0	0	0	0	0	0	0	0	1	3	1	0	1	0	1	1	0	0	0	0	0	1	0	0	0	2	0	0	4	0	0	0	0	2	1	1	1	1	0	0	2	0	2	0
AP1AR	181	62	231	100	110	78	123	101	155	53	85	225	74	149	164	62	204	138	87	189	120	98	188	121	82	107	227	94	100	52	193	187	186	144	326	111	147	95	132	148	150	148	201	159	177	190	167	76
AP1B1	1979	1590	2068	1202	2054	1436	1918	1864	2142	1448	1471	1738	1607	1924	2114	1213	1728	1662	1589	2057	1736	1613	1521	1547	1762	1776	1980	2019	1838	1099	2018	1750	2666	1895	2193	1864	1754	1581	2108	2119	1559	1485	2135	1998	1739	2004	1812	1673
AP1B1P1	0	2	0	0	0	0	0	1	1	0	2	0	1	0	2	0	1	0	0	0	0	1	3	0	0	1	3	1	1	0	0	1	2	2	1	1	1	0	0	0	1	0	1	1	3	2	0	2
AP1G1	1695	1447	1729	1119	1660	1174	1842	1549	2167	1214	1030	1898	1409	1471	1556	792	1694	1334	1141	1511	1652	1409	1570	1411	1032	1681	1400	1612	1390	1095	2019	1868	1627	1653	1890	1337	1371	1167	1397	1635	1531	1231	1980	1607	1672	1811	1593	907
AP1G2	636	869	1098	665	1015	638	1125	821	884	795	786	819	738	1214	955	581	933	744	837	750	1031	937	891	845	618	996	942	805	904	594	839	1191	1261	999	1226	1037	995	663	781	876	1086	795	1091	931	1110	638	707	682
AP1M1	271	218	285	387	359	223	333	194	356	225	318	390	210	215	346	183	247	346	236	387	425	298	378	301	289	334	443	355	245	198	442	344	389	349	446	320	257	262	296	300	318	257	270	331	276	305	357	306
AP1M2	1387	1022	1023	428	1425	958	1179	1100	1422	1113	544	1308	1078	797	1225	686	942	726	1055	1183	1391	1146	1298	1191	811	1215	632	1434	1074	919	491	1117	1196	857	823	1060	1069	768	1368	1270	1150	957	1144	1199	1134	1067	1195	966
AP1S1	446	355	441	256	555	367	452	503	435	450	235	422	408	465	532	314	490	280	493	449	427	452	497	443	281	451	354	482	651	247	293	482	498	397	480	421	465	420	567	523	505	477	427	601	649	395	475	346
AP1S2	16	11	34	61	11	3	26	19	10	10	19	16	26	44	5	3	11	30	12	7	12	15	9	12	8	15	45	7	8	8	71	25	28	47	53	18	19	10	9	21	12	5	13	20	6	10	10	2
AP1S3	190	119	118	92	169	117	205	165	161	124	143	185	142	86	128	76	155	129	157	182	169	149	131	109	122	131	116	158	111	110	115	200	195	155	119	88	123	142	133	233	142	133	154	181	171	150	178	90
AP2A1	1088	980	1057	646	1340	931	1089	993	1307	827	793	1194	1066	899	1215	690	939	917	1060	1216	1437	1075	1291	1045	757	1140	915	1201	911	747	914	1173	1256	835	1002	987	1146	722	1182	1302	1008	720	1257	1362	971	1027	1091	1006
AP2A2	633	670	809	446	845	452	667	535	743	639	566	734	703	678	774	462	472	419	635	692	666	666	686	569	523	566	726	699	583	440	645	718	792	522	1058	549	557	491	699	635	722	445	731	689	729	497	681	515
AP2B1	3904	2438	2707	2254	5019	3541	2436	1291	6974	2602	1398	5847	2490	2948	3671	2049	3918	3057	3457	5444	5084	3963	5175	3945	2929	4884	1997	4873	1540	3186	2471	4836	3295	3024	2729	3618	4799	2479	4239	4934	4340	2905	3993	4436	3104	3169	3531	3933
AP2M1	2391	2393	2845	1236	2855	1820	2834	2762	2585	2507	1704	2413	2442	2141	2789	1557	2100	1572	2309	2520	2291	2146	2659	2045	1550	2247	1858	2238	2636	1286	1965	2325	3349	1899	2339	2284	2371	1852	2987	2778	2100	1853	2359	2620	2498	2664	2803	2159
AP2S1	427	508	650	340	674	486	592	808	497	575	370	479	487	503	706	389	489	399	631	560	432	427	556	547	491	501	558	520	682	261	475	521	917	516	642	580	617	488	681	650	513	405	573	627	624	555	613	519
AP3B1	916	797	786	514	820	640	943	901	1032	762	542	999	692	704	917	451	844	640	631	954	742	679	801	639	521	817	736	838	734	496	850	745	860	783	774	616	757	603	859	827	786	636	1015	1017	987	894	839	447
AP3B2	16	10	3	15	10	3	9	8	18	11	29	7	6	3	9	3	20	4	5	18	15	10	21	13	5	7	23	16	4	10	6	19	12	10	12	8	9	6	16	9	32	7	10	10	7	4	8	16
AP3D1	1867	1960	2159	1969	1850	1505	2387	1579	2067	1640	2248	1813	1826	1929	2050	1403	1663	1263	2097	1918	1862	1636	1623	1672	2375	1629	2634	1900	1655	959	3322	1678	1994	2432	2493	1835	1793	1661	1815	1980	1615	1540	2318	2019	1846	1771	1666	1456
AP3M1	635	435	562	339	563	344	488	509	663	461	369	603	401	479	647	252	544	372	310	542	543	388	524	426	269	502	507	506	425	373	604	537	649	471	620	426	404	365	459	516	505	445	603	558	604	723	548	278
AP3M2	343	95	179	110	260	149	170	73	285	134	71	327	109	157	145	69	202	134	169	253	307	245	355	179	79	199	151	216	84	332	75	286	145	178	229	155	203	164	187	207	353	171	181	246	202	175	194	183
AP3S1	70	117	75	110	72	77	147	53	88	127	131	89	146	100	128	60	78	86	93	96	116	133	76	108	102	85	125	117	97	61	63	72	79	111	75	93	50	89	72	75	106	95	80	111	74	40	86	63
AP3S2	57	34	61	36	42	32	37	53	70	46	29	52	25	40	69	49	71	38	41	37	34	33	41	46	25	57	51	45	73	47	32	47	74	45	63	33	53	35	55	46	42	30	61	41	51	72	52	41
AP4B1	91	188	217	153	184	127	252	200	199	146	198	209	234	206	179	160	191	169	291	163	180	145	190	143	200	177	255	126	213	103	372	165	254	252	212	179	181	132	150	120	164	162	228	173	242	127	203	63
AP4B1-AS1	2	3	2	3	0	4	7	3	3	3	2	1	11	13	2	0	4	7	3	1	4	2	9	2	4	6	3	1	1	2	6	11	4	9	1	2	5	2	1	3	7	2	2	2	1	0	1	1
AP4E1	217	134	261	115	176	96	163	160	255	76	101	222	120	232	157	80	214	121	118	244	179	141	183	116	65	169	200	157	136	78	305	253	199	133	299	196	193	122	159	181	191	115	237	212	206	236	190	150
AP4M1	234	129	187	134	325	173	206	148	217	146	146	317	127	243	188	120	230	131	190	188	313	251	396	211	130	266	124	302	96	300	96	297	161	156	321	179	286	141	255	235	330	141	198	234	289	127	209	245
AP4S1	62	35	58	30	60	29	54	39	73	66	21	66	31	50	65	30	58	43	65	58	50	60	65	45	15	50	16	64	31	48	42	84	56	50	45	46	66	40	47	33	62	33	58	50	57	32	65	45
AP5B1	377	287	638	746	382	247	444	390	363	189	662	438	220	465	415	318	344	714	437	540	341	310	320	313	682	411	966	436	464	184	1215	372	496	866	980	459	436	541	463	518	248	377	544	413	321	467	376	295
AP5M1	496	326	421	190	346	253	413	432	512	296	214	431	280	407	490	192	422	271	226	408	445	377	413	274	211	382	356	323	379	220	330	376	395	287	500	304	316	286	348	372	459	300	475	461	600	491	457	208
AP5S1	186	165	203	156	230	122	172	154	177	219	132	201	144	153	159	118	113	112	177	139	184	175	196	139	132	139	133	132	179	107	143	174	208	165	194	121	165	133	182	165	177	118	193	139	155	115	211	176
AP5Z1	322	275	443	372	339	276	387	273	399	301	367	421	223	449	366	255	356	393	303	355	426	376	346	235	224	309	495	294	270	225	560	516	423	479	479	393	364	288	431	375	349	340	433	419	338	250	365	254
APAF1	136	171	302	218	154	133	273	222	255	181	301	226	190	282	195	135	143	228	171	240	186	136	168	171	184	245	315	173	180	104	523	280	245	328	369	224	213	141	142	145	200	169	297	216	316	187	198	78
APBA1	68	113	70	5	37	26	158	129	69	70	40	64	95	50	101	30	77	14	93	67	64	68	51	52	22	60	30	70	25	40	13	55	68	26	27	40	42	35	48	67	36	36	40	110	75	52	51	55
APBA2	8	11	21	35	37	6	5	5	27	10	37	43	10	27	14	10	4	29	19	18	19	12	22	19	26	46	43	13	33	18	25	32	37	24	18	26	5	15	3	21	8	16	24	18	10	11	20	27
APBA3	74	101	112	95	111	45	115	95	65	129	90	108	176	110	142	42	78	96	113	102	78	113	109	81	89	62	134	86	98	55	84	146	115	92	141	93	104	65	128	87	122	84	145	115	161	96	113	84
APBB1	1002	224	227	174	628	326	313	101	633	310	60	611	364	304	484	140	345	211	324	634	835	562	674	438	246	497	137	565	177	614	132	582	250	225	468	303	410	312	688	480	942	292	394	606	299	307	443	526
APBB1IP	19	32	173	232	80	24	57	41	46	36	224	60	78	177	45	74	47	154	69	86	57	73	17	52	135	127	258	76	94	24	375	85	166	229	169	109	75	107	16	52	50	53	87	86	48	27	35	46
APBB2	259	105	160	110	189	96	112	73	202	126	49	233	96	132	191	92	161	78	109	185	194	179	295	101	82	120	160	144	91	190	80	297	104	201	259	107	123	102	212	230	280	97	141	125	149	175	174	119
APBB3	36	77	143	44	108	48	89	81	57	99	89	47	61	177	128	70	95	75	65	67	85	76	103	75	32	70	77	49	58	97	82	129	124	86	159	83	101	64	45	73	148	80	122	56	143	53	75	73
APC	630	347	482	255	501	249	494	391	524	294	256	659	319	483	478	229	513	251	337	571	411	324	419	299	164	453	471	352	313	333	548	643	544	461	663	358	367	407	471	465	455	295	631	472	493	652	520	408
APC2	45	46	37	21	56	25	30	71	32	37	29	47	30	31	37	24	28	25	23	38	29	29	40	39	11	28	15	35	37	20	20	44	54	35	47	39	37	18	80	44	26	29	39	41	31	26	25	38
APCDD1	807	266	223	128	434	287	202	235	366	361	107	547	396	159	417	184	241	109	147	454	391	342	672	228	185	316	159	457	158	376	96	285	256	277	530	156	217	138	466	202	478	173	347	318	354	309	466	314
APCDD1L	0	0	0	0	0	0	1	0	1	0	0	0	1	1	1	0	0	0	0	0	0	0	0	0	3	0	0	0	0	0	0	1	0	1	1	0	0	0	0	0	0	0	0	0	4	0	0	0
APCDD1L-AS1	0	0	0	0	0	0	0	0	0	0	0	1	0	0	0	0	0	0	0	0	0	0	0	0	0	0	5	0	0	0	0	1	0	1	1	1	0	1	1	0	0	0	0	0	1	0	0	1
APCS	0	0	0	0	0	0	0	0	0	0	0	0	0	0	0	0	0	0	0	0	0	0	0	0	0	0	0	0	0	0	0	0	0	0	0	0	0	0	0	0	0	0	0	0	0	0	0	0
APEH	914	899	1149	477	1207	763	1056	953	1136	972	725	581	1029	1030	1323	767	1013	713	1064	1200	1172	915	1178	1147	736	1060	820	949	1094	641	757	1069	1327	809	1037	922	1056	738	1161	1216	1160	968	1130	1099	1233	937	1018	882
APEX1	1032	454	1072	407	1100	638	651	647	1154	676	409	1112	507	851	1080	513	916	504	700	1033	1026	826	1235	883	422	959	518	972	871	595	642	1020	1219	806	1155	852	985	787	1092	1042	958	782	893	864	1045	1051	974	845
APEX2	265	270	262	202	286	169	331	338	288	290	308	273	305	256	307	137	235	185	233	281	235	180	243	228	245	226	321	260	279	112	230	206	294	235	285	290	254	212	293	249	241	192	341	240	408	220	278	163
APH1A	1709	1335	1748	1458	1941	1315	1779	2264	1521	1513	1442	1771	1312	1603	1947	1153	1613	1467	1415	1913	1586	1499	1835	1621	1552	1640	1730	1642	1962	1026	1846	1541	2199	1938	1822	1669	1454	1360	2377	1881	1575	1521	1842	1934	2183	2009	2008	1629
APH1B	226	110	131	129	198	137	79	49	235	91	72	247	127	191	135	82	207	106	121	219	208	167	219	200	89	224	144	217	101	170	146	261	160	119	136	196	146	105	131	210	267	150	172	155	132	172	210	123
API5	1159	766	1074	506	1054	652	916	890	1114	774	582	1173	798	806	1221	444	1006	675	588	1125	908	877	1010	795	499	888	769	866	923	618	1043	1109	1201	938	1169	836	795	638	1047	1017	1014	741	1135	1053	1199	1084	1062	581
APIP	169	79	132	76	132	118	173	163	206	123	67	148	137	172	183	96	140	74	166	97	174	146	129	107	82	122	42	114	98	58	82	112	152	127	151	147	122	97	172	138	230	108	166	165	198	150	137	106
APITD1	38	12	24	16	47	21	8	9	32	21	11	17	13	26	25	9	33	15	24	33	40	27	53	28	8	22	13	28	8	43	38	44	21	17	46	20	44	21	33	38	37	20	22	45	43	21	43	51
APITD1-CORT	7	1	4	1	8	7	4	1	15	1	0	6	1	5	9	2	9	1	4	15	10	4	14	7	0	6	2	8	4	0	2	4	6	0	5	3	9	5	8	7	16	1	10	10	9	7	6	5
APLF	19	14	37	6	12	6	12	5	20	5	1	22	12	20	13	4	20	10	7	14	9	6	24	10	6	15	12	16	11	11	8	16	15	13	38	13	17	12	15	12	16	13	7	8	20	22	21	20
APLN	1	2	1	1	1	1	0	0	1	0	3	0	0	1	0	0	0	1	1	0	1	0	2	5	0	0	0	0	1	1	1	0	0	0	2	3	1	1	0	0	5	2	4	0	0	0	0	3
APLNR	1	5	3	0	8	1	0	1	1	0	0	1	0	5	0	1	6	0	1	5	1	0	0	5	5	1	0	3	4	2	0	12	4	0	0	3	2	0	4	0	0	1	2	0	0	5	2	5
APLP1	6	2	2	1	2	2	2	5	1	1	2	1	2	2	0	4	1	0	1	8	1	1	3	3	0	1	1	1	3	18	1	3	4	1	11	2	9	2	6	9	2	1	5	3	3	0	6	27
APLP2	10712	6993	8033	4055	9056	6318	7385	8290	9827	6285	4372	8857	5822	5096	9215	4650	9858	5004	6061	11478	8677	8279	10673	7619	5283	7986	6287	8806	7259	5539	5874	7899	10465	6165	6412	8383	7364	5335	10974	10558	8365	7504	8385	9277	9818	10855	10889	8368
APMAP	896	662	706	266	788	473	768	542	637	726	415	668	694	642	853	418	612	387	603	698	685	632	771	543	432	605	475	688	588	453	531	583	793	475	546	568	649	425	819	716	788	513	854	738	759	674	794	508
APOA1	4	0	2	1	2	2	1	0	3	0	0	1	3	1	0	1	5	0	3	1	1	2	1	0	0	0	0	2	0	2	2	0	2	0	0	1	0	2	3	4	5	2	0	1	0	1	1	1
APOA1BP	541	412	577	189	710	432	477	686	586	534	214	604	462	460	775	400	552	290	515	579	569	532	654	570	384	557	283	583	489	387	351	504	642	351	426	504	510	404	889	582	635	576	633	574	576	541	733	466
APOA2	0	0	0	0	0	0	0	0	0	0	0	0	0	3	0	0	0	0	0	0	0	0	0	0	0	0	0	0	0	0	0	0	0	1	0	0	0	0	0	0	0	0	0	0	0	0	0	0
APOA4	0	0	0	0	0	0	0	0	0	0	0	0	0	1	0	0	0	1	0	0	0	0	0	0	0	0	0	0	0	0	0	1	0	0	0	0	0	0	0	0	0	0	0	0	1	0	0	0
APOA5	1	0	0	2	0	0	0	1	1	0	0	0	0	0	0	0	2	0	0	0	0	0	2	0	0	1	0	0	0	0	0	0	0	1	0	0	0	1	1	0	0	1	0	1	0	0	0	0
APOB	5	9	8	1	9	0	6	3	3	3	0	4	2	1	5	4	1	0	1	0	1	4	3	2	0	1	1	9	1	1	1	2	4	2	1	4	5	0	5	2	9	3	5	3	1	0	1	3
APOBEC1	0	0	0	0	0	0	0	0	0	0	1	0	0	0	0	0	0	0	0	0	0	0	0	0	3	0	5	0	0	0	5	0	1	1	0	1	0	1	1	0	1	0	0	0	0	0	0	0
APOBEC2	19	6	4	2	6	4	2	3	4	3	1	12	6	4	11	7	7	6	4	8	7	6	19	5	1	2	1	5	6	4	2	11	9	9	11	0	6	6	21	3	13	12	8	7	12	7	12	6
APOBEC3A	0	8	32	700	16	13	50	75	27	9	474	7	48	31	10	86	15	594	29	1	1	9	4	17	443	24	495	10	52	4	618	17	10	630	105	52	12	233	17	9	9	16	32	20	15	27	12	10
APOBEC3A_B	0	0	1	0	1	0	0	0	0	0	3	1	0	0	0	0	1	0	0	0	0	0	0	0	0	0	0	0	0	0	2	0	1	0	0	0	0	0	0	0	0	0	1	0	0	0	0	0
APOBEC3B	13	19	34	377	36	23	67	58	20	40	58	13	66	40	54	32	43	141	73	8	13	24	45	13	178	21	82	30	51	9	159	22	14	73	56	83	42	67	19	21	14	12	48	79	23	20	23	44
APOBEC3C	317	232	349	385	371	197	204	245	322	267	346	285	189	216	389	216	239	420	302	313	234	246	306	250	316	321	443	299	315	176	373	316	492	459	476	349	280	272	367	309	281	188	225	278	294	358	365	303
APOBEC3D	55	61	103	221	111	51	63	38	99	50	122	137	39	99	72	70	65	282	126	79	89	92	118	63	157	122	225	103	94	89	184	99	95	158	221	90	86	100	64	81	68	77	77	68	98	48	79	75
APOBEC3F	164	53	146	349	179	97	115	61	153	92	245	200	78	108	141	106	105	517	157	159	156	134	166	101	267	160	255	179	110	101	205	126	174	321	262	129	140	127	148	197	153	109	130	128	118	113	151	126
APOBEC3G	188	129	336	1153	318	178	178	106	344	171	805	299	177	242	278	258	234	1372	308	304	310	274	308	244	630	324	882	320	283	207	962	290	350	1027	567	400	207	258	305	251	255	277	217	295	251	211	373	249
APOBEC3H	1	4	9	25	3	3	2	0	1	0	6	0	1	3	5	0	2	12	6	6	1	5	5	3	1	6	21	8	13	3	8	6	17	14	31	20	2	7	3	4	8	4	10	1	11	3	4	8
APOBEC4	1050	206	230	206	681	374	320	63	537	185	51	881	200	366	412	163	479	390	308	633	727	561	784	336	132	472	87	757	40	630	143	811	215	214	666	212	575	269	409	703	1011	196	480	676	431	272	551	318
APOBR	53	82	281	233	190	94	142	237	135	122	418	163	228	280	58	154	111	242	151	205	120	168	104	141	195	273	351	230	155	49	418	198	355	284	337	270	137	259	121	157	85	112	180	182	87	96	140	105
APOC1	15	21	425	30	86	22	18	38	35	28	50	28	37	55	21	19	69	43	22	30	22	38	19	94	12	31	138	38	256	6	55	38	463	80	146	167	16	69	51	79	29	81	70	18	42	8	52	38
APOC1P1	0	0	2	0	2	0	0	0	0	0	0	0	0	2	1	0	0	1	0	0	1	0	0	2	0	0	0	0	0	0	2	0	6	0	6	5	0	2	4	1	0	0	0	0	1	2	1	0
APOC2	0	0	0	0	0	0	0	0	0	0	0	0	0	0	0	0	0	0	0	0	0	0	0	0	0	0	0	0	0	0	0	0	0	0	0	0	0	0	0	0	0	0	0	0	0	0	0	0
APOC3	0	0	0	0	0	0	0	0	0	0	0	0	1	0	0	0	0	0	0	0	0	0	0	0	0	0	0	0	0	0	0	0	0	0	0	0	0	0	0	0	0	0	0	0	0	0	0	0
APOC4	0	0	0	0	0	0	0	0	0	0	0	0	0	0	0	0	0	0	0	0	0	0	0	0	0	0	0	0	0	0	0	0	0	0	0	0	0	0	0	0	0	0	0	0	0	0	0	0
APOC4-APOC2	0	1	1	0	0	0	0	0	0	0	0	0	0	0	0	0	0	0	0	0	0	0	0	0	0	0	0	0	0	0	0	0	0	0	0	0	0	1	0	0	0	1	0	0	0	0	0	0
APOD	1409	342	378	895	4047	1390	200	322	970	89	118	457	188	284	435	538	1064	873	804	1996	1444	974	716	1784	435	172	700	2074	485	823	510	1250	551	1252	479	707	803	746	1778	1382	1708	1280	1224	1325	423	1301	160	539
APOE	61	45	2165	105	611	89	53	117	213	58	117	299	117	341	97	103	435	160	97	166	201	184	55	506	55	144	416	258	966	40	657	452	2959	250	1429	881	160	472	377	490	113	332	558	182	249	164	455	167
APOF	0	3	0	0	0	0	0	0	0	0	0	2	0	0	0	0	0	0	1	0	1	3	0	2	0	1	0	0	0	0	1	2	0	2	1	1	0	0	0	0	0	0	1	1	3	0	0	0
APOH	0	0	0	0	0	0	0	0	1	0	1	0	0	0	0	0	0	0	0	0	0	0	0	0	0	0	0	0	0	0	0	0	0	0	0	0	0	0	0	0	0	0	1	0	0	1	0	0
APOL1	1269	1929	2892	12909	3825	1465	2938	2072	2727	1385	20834	2215	2103	2653	1792	3065	1606	13292	5996	3175	1721	2093	1403	1450	7188	2636	14845	2362	1578	653	19359	2323	2789	10748	6684	3481	2337	3057	1627	2838	1060	1625	2616	2321	2324	1134	2683	1542
APOL2	346	333	1070	4540	881	378	645	550	829	357	3240	661	325	794	595	760	629	3959	979	1003	563	688	404	555	1500	833	3543	673	599	185	6170	693	861	3546	2547	933	635	903	504	753	371	731	754	868	661	483	781	550
APOL3	139	146	596	2582	458	185	228	66	352	124	1590	284	79	384	353	393	241	2608	371	445	389	312	240	281	902	499	2403	349	460	126	3493	388	617	2478	1754	758	330	495	280	288	226	310	246	317	235	248	441	390
APOL4	282	116	273	2514	322	290	813	246	217	153	1457	267	374	329	138	236	239	3562	584	633	439	977	339	273	810	427	2255	151	292	184	4096	421	387	2920	1184	873	232	585	259	470	255	150	168	281	161	225	478	181
APOL5	0	0	1	2	0	0	0	0	0	1	1	1	0	1	0	0	0	0	1	0	0	0	0	0	1	0	0	0	1	0	0	1	0	0	0	0	1	1	0	0	1	2	0	0	0	0	0	0
APOL6	1321	918	2858	7243	3188	1216	2078	1363	3407	687	5082	3032	918	2661	1973	1715	1789	8881	2336	3376	2330	2202	1540	1802	4388	2555	6287	2189	2156	943	10748	2901	3251	8603	6906	3094	2317	3155	2006	2952	1484	1913	2218	2140	1993	1562	2304	1781
APOLD1	62	63	38	8	59	52	44	42	61	49	33	71	92	55	58	28	37	21	41	88	41	51	46	34	19	53	36	48	40	17	12	46	57	47	55	35	63	43	50	60	66	45	104	72	78	69	47	27
APOM	34	27	39	7	51	52	22	28	36	28	15	35	13	29	52	20	34	9	20	39	37	38	52	37	8	20	11	44	20	20	15	30	35	16	30	46	40	41	46	40	76	27	27	50	45	44	43	33
APOO	455	156	268	172	528	328	292	166	578	270	147	553	215	345	394	150	403	340	326	483	453	382	567	309	259	383	229	595	182	263	273	445	359	229	426	314	512	255	472	683	445	293	387	461	411	356	364	371
APOOL	336	166	228	108	274	124	204	173	301	150	145	322	152	230	269	96	236	80	114	266	195	186	290	174	102	212	152	266	171	165	218	285	176	218	331	145	221	114	226	317	335	187	239	284	260	261	224	158
APOPT1	139	137	164	80	152	88	132	115	146	222	92	164	122	121	157	102	121	114	173	170	160	138	164	112	101	123	141	139	137	116	147	146	135	129	159	100	127	130	158	129	184	110	121	149	179	136	195	82
APP	7260	5691	5281	2603	5717	2869	5404	4503	4702	5197	4104	5124	4826	3695	6377	2920	5251	3561	4555	6097	3645	3901	8912	3851	3816	3580	5541	4391	3900	2964	5011	6000	5491	3401	6154	5090	6172	3231	8074	5226	5022	2570	5453	5366	5758	6352	6624	5619
APPBP2	567	386	581	297	530	286	477	446	629	356	253	572	379	556	549	168	488	357	334	500	418	423	589	387	177	379	388	384	468	290	480	572	453	447	718	389	523	314	477	515	530	357	562	453	567	478	537	219
APPL1	484	285	377	217	294	191	334	289	393	239	258	370	325	308	396	162	452	311	196	377	310	313	378	253	179	321	266	309	338	253	468	401	449	352	451	302	303	215	384	396	365	268	367	310	433	511	459	188
APPL2	2145	877	684	344	1133	995	1235	820	1294	1043	347	1076	907	913	1181	608	914	538	1153	1020	1194	1217	1694	686	318	1002	398	1337	499	1339	354	1077	679	502	808	667	1172	544	1192	1094	1493	640	1093	1115	981	904	1214	863
APRT	646	489	756	297	849	518	624	716	651	699	332	663	633	642	853	456	615	396	405	681	683	681	815	757	664	687	452	655	818	442	451	739	978	536	561	752	661	462	961	730	730	659	628	731	1022	869	879	655
APTX	244	181	261	142	220	214	240	244	275	193	188	274	179	236	261	144	260	181	191	274	273	210	311	244	181	262	184	263	188	191	212	285	278	192	343	212	285	196	276	282	258	219	294	285	297	241	302	228
AQP1	65	18	11	6	41	25	14	7	28	22	1	45	9	38	33	10	32	20	31	28	28	38	51	19	21	27	10	31	9	49	3	57	8	15	31	9	63	12	30	24	78	24	26	49	20	21	45	23
AQP10	42	29	11	10	72	39	18	30	29	21	1	127	3	49	69	27	36	14	18	50	49	51	75	18	15	86	7	75	12	26	1	77	18	5	36	6	54	32	57	28	43	38	14	59	30	13	22	26
AQP11	22	7	17	3	13	3	10	10	12	5	1	22	1	7	11	11	15	7	12	6	11	12	12	3	2	11	7	18	9	11	7	9	9	4	12	6	7	6	5	2	20	20	6	4	7	15	11	8
AQP12A	0	0	0	0	0	0	0	0	0	0	0	0	0	0	0	0	0	0	0	0	1	0	0	0	0	0	0	0	0	0	0	0	0	0	0	0	0	0	0	0	0	0	0	0	0	0	0	0
AQP12B	0	0	0	0	0	0	0	0	0	0	0	0	0	0	0	0	0	0	0	0	1	0	0	0	0	0	0	0	0	0	0	0	0	0	0	0	0	0	1	0	0	0	0	0	0	0	0	0
AQP2	29	12	73	12	23	25	13	30	16	26	3	38	2	31	45	6	71	11	17	50	33	38	24	24	1	19	5	18	103	18	8	30	50	25	30	55	61	49	66	34	53	31	27	20	68	76	34	62
AQP3	27695	20153	30585	25433	26449	14944	29401	33801	24853	15936	27529	29693	14783	23584	43241	15500	23024	19369	19809	28407	19528	17717	21517	23509	43541	16071	36184	19757	36678	11377	27529	22412	22517	32983	30592	16403	15785	25182	44028	18683	20997	16169	32409	24399	27818	47737	35201	20495
AQP4	143	33	63	15	74	57	46	71	125	61	13	95	55	65	87	24	107	50	35	103	80	97	96	43	10	71	14	74	52	107	4	60	71	41	94	60	74	32	87	37	120	47	91	85	91	79	99	49
AQP4-AS1	33	11	22	1	27	14	16	8	32	18	3	62	10	8	23	14	50	6	17	42	43	27	63	32	4	37	2	28	10	52	5	53	37	11	10	18	36	28	38	46	78	29	47	47	25	20	40	46
AQP5	3476	2424	4996	1517	3268	2180	3008	3449	2461	2918	1696	3235	2038	3408	3507	2307	5088	1952	2214	3330	2524	2599	4096	4599	2807	1807	1523	2475	9413	1601	1637	4133	5328	2438	4669	3826	3629	3536	5108	3074	2930	2439	4443	3061	6591	5951	3792	3792
AQP6	18	13	4	5	11	8	5	15	5	6	6	12	4	28	2	7	37	11	17	27	12	6	29	15	5	12	5	8	18	8	8	19	32	11	25	5	44	14	21	6	22	22	27	12	25	16	11	23
AQP7	63	23	8	15	36	37	26	23	38	31	6	75	21	17	37	6	27	7	31	54	76	49	97	22	24	32	15	68	2	56	11	54	26	20	40	16	29	27	51	44	124	33	47	40	29	64	49	31
AQP7P1	1	0	0	0	1	0	0	0	1	4	1	0	1	0	0	2	2	1	0	3	0	1	0	2	0	0	0	1	0	1	2	3	0	1	0	0	1	0	1	0	1	1	5	1	4	0	0	0
AQP7P3	1	0	0	0	0	0	0	0	0	0	0	0	0	1	1	0	1	0	0	0	0	0	0	0	0	0	0	0	0	0	1	2	0	0	0	0	1	0	0	0	0	0	8	0	2	0	0	0
AQP8	0	0	0	0	0	2	0	3	0	3	0	0	0	2	0	0	0	1	0	0	1	1	2	0	0	1	2	0	0	0	0	5	0	0	2	0	2	0	1	3	0	5	0	1	1	0	0	0
AQP9	17	5	647	727	118	105	37	158	106	12	483	48	47	518	17	345	44	348	112	50	11	116	8	4	883	302	752	89	251	0	1905	53	526	530	173	275	74	460	42	133	73	52	184	298	143	14	94	12
AQPEP	0	1	1	2	0	2	0	0	0	1	0	0	3	0	0	0	0	1	0	0	0	0	0	0	0	0	0	0	0	0	0	1	0	3	0	0	0	0	0	0	0	0	0	0	0	0	0	0
AQR	731	464	664	278	742	422	626	516	909	427	369	813	451	640	688	356	664	484	450	682	705	579	704	481	367	662	524	639	501	522	561	858	555	595	667	419	566	444	607	648	556	430	668	747	645	639	617	438
AR	183	11	122	21	74	28	9	2	53	8	1	186	7	35	48	9	159	23	12	183	116	112	129	143	25	83	26	82	160	213	49	106	137	108	87	160	61	57	119	112	150	82	66	35	20	315	104	224
ARAF	655	899	1000	520	921	568	845	858	740	730	689	651	741	903	1125	557	709	670	696	630	637	611	739	753	693	718	719	636	939	414	768	731	1127	688	1206	778	709	575	915	709	671	646	1034	755	840	697	938	538
ARAP1	1581	1016	1840	1419	1815	1124	1383	940	1653	1139	1546	1850	1379	1896	1552	1048	1345	1507	1489	1693	2018	1561	1959	1366	997	1569	2044	1738	1248	1113	1839	1833	1879	1704	2297	1647	1753	1296	1743	1552	1791	1122	1657	1711	1479	1199	1610	1459
ARAP2	505	331	565	859	440	308	650	504	701	282	629	570	303	498	641	231	449	871	323	531	391	514	480	445	317	394	996	342	392	255	1313	574	490	999	1197	376	445	391	524	514	530	341	709	553	583	489	642	251
ARAP3	168	142	269	78	201	115	179	153	170	136	144	171	144	225	279	98	200	105	105	185	154	155	205	157	91	208	154	170	252	125	132	215	218	157	177	202	181	165	219	129	195	129	263	182	237	196	142	128
ARC	0	2	4	1	1	0	2	0	2	0	6	0	0	2	0	2	1	4	3	1	0	0	0	1	0	1	1	1	4	1	4	2	0	1	0	0	1	1	1	6	0	3	3	2	0	2	3	0
ARCN1	2719	2316	2216	1496	2437	1763	2380	2275	2640	2040	1659	2304	2065	2042	2628	1426	2037	1914	2015	2298	2052	1761	2028	1851	1571	1957	1872	2269	2116	1370	2745	1983	2401	2254	2246	1778	1973	1668	2115	2213	2226	1690	2717	2683	2340	2047	2277	1442
AREG	1	2	5	3	2	1	13	10	9	5	21	0	11	29	7	1	10	7	3	9	1	1	1	0	11	2	10	3	2	0	4	4	4	10	7	4	7	2	5	12	2	1	12	40	3	10	3	0
ARF1	5751	5768	5199	4131	6044	4881	6258	6179	5864	5936	5221	5604	5741	5013	6811	4142	4371	4706	5357	5344	5684	5094	5246	5022	5870	4927	4933	5798	6426	3289	5739	4767	5967	5032	5312	5299	4667	4469	6555	5362	5026	4639	6736	6338	5827	5057	6056	4387
ARF3	2490	1714	2432	2191	2669	1819	2040	1979	2773	1685	1966	2464	1941	2244	2619	1541	1937	2353	2270	2810	2246	2151	2269	2012	2039	2229	2609	2422	2085	1400	3049	2454	2879	2608	3381	2144	2356	1793	2552	2698	2235	1784	2668	2686	2031	2257	2406	2123
ARF4	2376	2063	1499	1064	1698	1412	1866	1827	2070	2190	1266	1820	2051	1491	2666	1128	1247	1382	1455	1414	1617	1289	1421	1385	1578	1374	1345	1433	1843	837	2031	1387	1596	1519	1541	1246	1165	1269	1389	1566	2071	1311	2611	2131	2153	1243	1612	809
ARF5	1188	869	1076	631	1297	870	1190	1428	1194	1250	699	1271	1022	976	1359	776	1150	682	1117	1073	1187	1061	1395	1064	815	1106	805	1072	1163	827	830	1109	1367	897	884	1127	977	989	1472	1254	1351	1042	1267	1262	1452	1347	1399	908
ARF6	1123	954	1274	1250	1190	714	1243	1657	1198	961	1379	1174	1061	1174	1529	723	1036	1147	989	1237	869	850	1109	872	1397	856	1594	974	1116	600	1976	1075	1343	1478	1475	1009	939	998	1223	1189	1004	718	1474	1327	1213	1518	1404	699
ARFGAP1	584	579	822	484	673	464	679	651	587	603	517	674	582	961	698	483	641	495	547	529	551	580	758	502	439	580	690	526	626	516	752	904	725	696	796	537	709	499	496	490	898	785	972	707	829	571	614	400
ARFGAP2	985	730	1052	611	1017	644	767	835	920	750	907	923	602	847	997	535	780	749	759	822	890	822	1041	730	633	835	858	940	1005	661	770	891	1153	853	1465	806	843	699	1036	850	965	695	904	835	821	950	999	784
ARFGAP3	1212	1095	863	741	987	695	1286	1243	1188	975	1295	889	1028	758	1398	756	897	779	725	644	795	605	869	613	728	690	1033	754	980	395	1133	801	724	1267	765	664	602	747	591	941	1049	696	1233	1381	1143	585	1018	703
ARFGEF1	2047	1362	2224	724	1558	1090	2030	1875	2012	1220	928	1995	1281	1857	2031	822	1919	987	1112	1699	1501	1490	1611	1380	594	1645	1101	1436	1586	1223	1467	2034	1762	1439	2049	1383	1466	1081	1548	1675	1794	1247	2012	1807	2133	2074	1993	974
ARFGEF2	1083	1027	1484	639	823	727	1310	931	1366	764	678	1109	971	1244	1199	632	1230	700	817	1149	929	972	918	839	596	1036	934	896	879	633	1241	1230	1080	1067	1158	940	878	731	824	1035	1120	654	1347	1304	1399	1166	1006	728
ARFIP1	577	326	554	367	523	259	407	423	676	421	300	562	359	430	628	277	475	349	308	526	403	430	540	361	328	471	438	465	473	297	664	564	573	526	721	420	442	324	426	547	609	334	528	463	516	424	598	296
ARFIP2	2103	1125	1126	520	1734	1268	1217	1145	1389	1476	550	1578	877	1279	1454	812	1336	665	1098	1384	1541	1298	1734	1015	641	1280	690	1461	900	898	758	1393	1454	908	1184	1116	1512	1027	1931	1499	1982	1174	1844	2223	1653	1173	1413	1111
ARFRP1	247	183	243	180	208	147	254	237	235	203	254	210	196	229	291	171	164	207	163	234	213	176	213	173	165	200	289	177	226	132	254	250	249	207	304	220	182	174	198	129	214	148	223	174	244	157	181	128
ARG1	4	1	2	0	1	3	0	0	3	1	0	0	0	1	0	1	3	0	0	6	0	0	4	0	0	8	0	3	0	0	3	2	2	2	0	1	3	0	3	4	3	1	1	7	1	3	2	1
ARG2	199	272	237	208	199	139	372	541	251	152	258	227	360	239	350	153	155	296	402	201	156	169	330	187	273	216	631	242	209	73	340	233	289	177	351	178	390	249	218	252	136	142	574	234	469	205	259	107
ARGFX	1	0	0	1	0	0	0	0	0	1	0	0	0	0	1	0	0	0	0	0	0	0	0	0	0	1	0	1	0	0	0	0	0	0	0	0	0	0	0	0	0	0	0	0	0	0	2	0
ARGFXP2	0	2	1	1	1	2	0	0	0	0	0	0	0	2	0	0	1	0	4	0	0	4	1	0	3	0	1	0	0	1	1	4	1	1	0	1	0	1	0	0	3	0	1	2	2	0	1	4
ARGLU1	294	233	388	264	282	160	268	237	171	216	227	324	201	623	336	171	390	258	235	228	209	215	413	208	201	211	282	188	190	316	412	476	291	374	437	219	419	220	276	283	586	312	544	343	516	307	314	181
ARHGAP1	1078	1660	1597	681	1459	1013	1437	1410	1255	1163	1313	1139	1339	1188	1619	899	1018	905	1234	1245	1334	1006	1022	1137	1073	1185	1198	1087	1585	635	1049	1178	1825	1353	1439	1401	1066	1063	1147	1136	797	972	1466	1399	1336	1398	1354	1091
ARHGAP10	53	57	91	47	29	30	52	94	49	46	88	64	55	68	56	31	72	29	40	75	16	22	50	68	49	33	93	25	73	16	83	45	64	37	30	58	46	77	37	68	39	28	42	44	90	68	61	51
ARHGAP11A	38	23	92	53	36	20	32	20	42	58	30	59	41	47	55	32	66	35	25	80	40	44	46	39	18	57	77	61	64	29	62	77	71	50	90	111	59	44	39	69	35	38	28	50	72	76	49	56
ARHGAP11B	3	1	9	9	2	2	7	1	2	1	4	5	5	5	13	1	2	5	0	3	0	6	7	3	5	3	3	6	7	0	3	5	10	13	13	14	6	2	12	5	6	2	3	1	5	3	3	3
ARHGAP12	720	398	656	415	531	332	511	447	773	362	423	717	270	554	665	293	627	401	310	732	561	459	663	276	215	586	624	514	359	385	685	629	668	674	833	451	498	352	492	596	607	457	812	745	682	626	669	332
ARHGAP15	13	2	72	56	53	14	14	37	20	27	59	16	24	62	10	21	18	55	30	31	12	24	10	13	31	48	81	18	38	9	100	37	70	112	96	59	20	78	11	28	14	15	26	40	6	11	21	13
ARHGAP17	306	237	443	714	313	197	302	254	459	234	516	354	236	369	337	276	322	583	334	445	271	257	299	239	345	304	616	315	317	170	920	442	449	570	606	430	354	292	305	367	297	299	480	331	317	343	329	257
ARHGAP18	3509	765	907	999	1868	1125	1253	598	2358	1001	626	2445	996	1052	1587	559	1267	1252	1031	1664	2172	1775	2606	1043	663	1562	1141	1972	556	1910	1019	1952	822	1147	2022	685	1286	986	1654	1664	2967	670	1494	2220	1057	1071	1807	1124
ARHGAP19	86	79	68	63	60	63	74	44	105	78	71	86	46	72	84	37	58	49	57	87	79	53	106	83	33	88	83	64	61	58	67	60	143	103	121	101	71	77	83	76	87	100	75	98	72	102	103	94
ARHGAP19-SLIT1	0	0	0	0	0	0	0	0	0	0	0	0	0	0	0	0	0	3	0	0	0	0	0	0	0	0	0	0	0	1	0	0	0	0	0	0	0	0	0	0	0	0	0	0	0	0	0	0
ARHGAP20	73	98	220	315	161	124	98	112	274	70	355	94	36	166	154	64	267	269	89	182	109	171	116	121	186	253	329	123	195	37	461	124	319	363	197	237	91	133	146	370	65	231	170	181	236	255	244	75
ARHGAP21	1051	1054	633	495	750	673	1285	915	1112	718	591	1075	874	848	1008	502	689	635	848	912	726	676	809	578	483	957	698	820	382	609	976	824	739	794	910	477	763	561	774	870	790	576	1359	935	1250	948	917	652
ARHGAP22	14	9	13	22	20	21	10	0	16	6	22	30	13	16	20	0	13	20	7	35	13	33	28	17	8	36	31	26	14	14	35	24	28	16	35	37	18	21	25	30	12	27	10	20	10	21	15	28
ARHGAP23	1645	919	1321	711	1139	774	1084	1030	1019	1033	1205	1279	687	1054	1898	752	1375	917	954	1642	845	1105	1329	1345	1228	1058	1255	1007	1325	630	1026	1238	1272	1396	1642	1128	886	1144	1822	1102	801	1145	1466	1283	1049	2122	1869	1117
ARHGAP24	521	163	222	73	221	172	194	148	248	188	183	307	202	188	366	135	242	116	132	336	273	215	381	233	155	223	117	234	225	213	130	342	349	180	310	251	310	166	304	249	277	221	349	276	278	233	416	292
ARHGAP25	33	64	209	508	105	62	110	141	73	109	315	92	159	170	60	136	75	332	152	98	91	105	70	90	242	154	457	97	85	33	580	127	287	407	302	160	104	237	94	80	65	63	111	207	66	49	53	87
ARHGAP26	420	363	755	486	456	301	301	366	454	214	434	460	273	696	399	472	351	570	380	458	294	357	340	272	449	652	805	559	390	269	828	576	730	717	586	480	524	441	294	318	396	446	615	495	543	439	306	264
ARHGAP26-AS1	0	0	4	6	2	1	0	0	0	1	0	0	0	6	5	0	1	0	3	1	4	2	0	0	0	5	2	7	0	6	2	5	3	1	2	3	6	3	2	1	0	5	6	6	4	0	1	0
ARHGAP27	526	430	425	521	362	262	621	371	311	384	578	583	332	614	433	312	468	558	379	382	415	445	539	381	385	345	580	287	220	440	619	450	459	683	557	326	357	343	526	406	541	365	614	543	521	428	584	338
ARHGAP28	16	11	15	2	13	1	13	6	21	7	1	7	16	3	31	7	26	5	5	28	19	50	23	18	1	6	7	16	14	20	4	19	39	15	13	13	16	2	31	26	9	10	17	21	15	22	18	17
ARHGAP29	136	172	237	49	132	84	209	165	244	145	141	141	108	172	192	72	223	66	101	168	106	132	136	117	58	160	108	129	113	81	90	139	185	93	102	99	122	93	131	85	137	147	239	188	228	244	231	53
ARHGAP30	152	137	537	984	354	199	232	275	301	146	653	276	256	546	173	227	255	694	340	337	276	320	157	227	371	398	955	328	272	147	1239	357	548	840	592	448	300	541	216	278	218	256	377	303	208	152	172	243
ARHGAP31	96	89	138	384	105	113	207	135	67	37	341	129	217	204	120	80	92	351	115	148	80	130	67	69	196	94	475	100	111	58	965	131	148	361	231	204	77	104	109	111	80	115	227	170	86	155	129	105
ARHGAP32	2525	1781	2404	1109	1987	1420	2119	2088	2845	1086	1427	2933	1544	1947	2088	1046	2019	1308	1718	2511	2078	1932	2077	1876	1186	2166	1809	1734	1605	1635	1504	2407	1970	1946	2621	1455	1621	1479	1972	1987	2026	1528	2619	2584	1883	2408	2604	1442
ARHGAP33	11	4	84	16	17	8	11	7	12	13	4	32	8	56	32	6	31	6	10	21	36	35	26	34	2	29	8	12	12	70	10	107	37	25	41	51	95	15	13	26	80	27	39	27	46	15	13	29
ARHGAP35	2189	1368	2410	569	1715	1101	1615	1447	1820	1124	802	2219	1024	1780	2096	1132	1860	766	1230	2370	1524	1469	1909	1503	678	1438	1073	1634	1640	1064	978	1628	2213	1467	1792	1584	1652	1336	2422	2226	1534	1451	2030	1923	1687	2170	2274	1781
ARHGAP36	0	0	0	0	0	0	0	0	0	0	0	0	0	0	0	0	1	0	0	0	0	0	0	0	0	0	0	0	0	0	0	0	0	0	0	1	0	0	0	0	0	0	0	0	0	0	0	0
ARHGAP39	1133	333	383	318	828	483	478	192	913	387	121	1152	333	616	569	262	573	530	490	887	1052	709	1216	486	267	679	300	854	168	763	248	1116	382	299	894	435	771	414	850	735	1105	356	825	971	502	515	637	500
ARHGAP4	85	59	272	228	119	60	87	54	118	120	232	142	100	396	90	61	129	187	124	146	185	158	128	112	93	131	365	117	149	80	339	211	320	478	361	278	248	173	82	123	173	84	162	174	166	66	106	118
ARHGAP40	22	48	26	0	35	16	48	63	3	55	15	4	83	42	27	10	23	2	87	4	4	6	10	6	4	8	11	12	9	5	44	3	57	1	13	9	23	30	16	4	27	3	59	39	54	1	4	2
ARHGAP42	392	114	135	78	197	155	204	159	221	117	100	269	120	137	234	63	140	122	116	258	198	180	233	145	95	143	148	158	86	188	51	185	162	140	270	102	117	127	178	208	259	124	248	219	117	137	198	122
ARHGAP44	436	187	389	233	429	184	171	87	362	127	178	517	144	271	201	125	310	483	330	464	496	360	525	283	182	380	327	410	158	274	396	450	373	298	571	271	338	286	385	457	372	187	397	300	293	195	396	390
ARHGAP5	1706	754	1251	884	1221	545	1181	907	1510	662	659	1624	712	1057	1391	390	1304	982	553	1459	1239	1022	1393	768	495	1059	1215	1030	873	859	1531	1409	1019	1123	1667	877	1026	702	1298	1264	1436	771	1507	1556	1103	1716	1452	581
ARHGAP5-AS1	39	27	32	8	71	12	20	42	36	26	2	23	21	21	45	9	42	20	18	42	27	26	54	22	18	33	11	28	18	24	8	18	23	13	23	41	30	26	69	27	36	17	60	23	28	69	22	18
ARHGAP6	37	22	30	11	23	33	29	34	39	22	19	30	32	27	41	21	27	14	28	16	42	15	43	42	18	33	17	25	48	21	11	32	44	22	47	19	18	24	17	29	22	28	28	31	61	20	32	21
ARHGAP8	0	3	3	1	4	0	8	5	3	2	3	1	6	3	13	1	2	2	2	5	1	4	6	1	2	4	2	3	4	1	1	5	6	4	5	3	6	0	2	0	5	0	4	5	1	3	2	3
ARHGAP9	14	35	233	236	109	54	63	60	72	32	145	97	63	314	39	104	76	165	121	80	79	158	60	76	84	153	339	93	118	42	324	162	242	308	244	232	113	207	64	97	56	76	107	115	84	44	61	62
ARHGDIA	2359	2215	2370	2576	2776	1994	2619	2909	2526	2363	2877	2236	2597	2412	2954	1818	1585	2554	2349	2398	2098	1852	2109	1905	3613	2125	3309	2178	2186	1090	4374	1980	2765	2835	2673	2052	1900	1988	2814	2624	1637	1633	3241	2677	2137	2005	2497	1605
ARHGDIB	730	944	1852	1088	1873	1332	1137	3273	1990	726	1091	1130	897	1688	1516	1653	1482	1042	1225	1827	1148	1177	836	1557	1487	1834	1471	1365	1777	413	2039	1234	3382	2037	1257	1464	1167	1787	1589	2097	1032	1927	2030	2361	1968	2093	1655	936
ARHGDIG	3	1	0	0	0	0	0	0	0	0	0	1	1	0	1	0	0	1	0	3	0	1	2	1	2	0	1	0	0	1	1	1	1	1	11	1	0	1	0	1	0	0	0	1	1	1	0	12
ARHGEF1	426	370	783	653	489	344	508	296	437	361	556	562	363	791	487	309	461	565	467	536	562	617	462	466	313	478	948	461	544	290	825	630	909	939	711	794	596	484	430	486	463	490	618	456	553	411	433	461
ARHGEF10	40	51	35	14	85	27	30	26	79	115	59	87	68	72	65	35	43	35	48	46	54	41	62	48	11	54	33	25	47	41	24	59	37	82	77	26	61	19	36	36	50	27	50	34	99	32	44	26
ARHGEF10L	335	316	519	500	508	306	478	467	452	318	528	466	335	526	390	294	382	492	447	517	410	429	368	334	391	439	729	434	356	231	688	459	563	571	543	458	432	374	535	499	332	536	565	452	486	461	465	351
ARHGEF11	855	645	1379	1122	1008	714	919	755	1200	524	1046	1036	567	1117	1183	635	946	951	791	1208	996	876	904	822	633	1225	1437	1113	849	587	1580	1216	1436	1199	1357	1019	1010	815	928	1196	828	949	1210	1149	1265	923	932	849
ARHGEF12	3139	2306	2781	1242	2025	1434	2750	2565	2595	1727	1418	2957	1896	2337	2869	1257	2498	1598	1414	2748	2137	1815	2272	1754	1252	1934	1631	2102	2005	1586	1994	2472	2304	2068	2536	1826	1878	1562	2561	2453	2024	1659	2884	2575	2671	3564	3062	1714
ARHGEF15	0	0	0	0	0	0	1	0	0	0	0	0	0	0	1	0	0	0	0	0	0	0	0	0	0	1	0	1	0	0	0	1	0	1	0	0	0	0	0	0	1	0	0	1	0	2	0	1
ARHGEF16	325	414	711	285	480	294	764	647	354	545	580	420	387	795	522	299	457	301	478	425	387	355	365	281	339	422	603	413	520	219	546	587	770	496	680	452	545	396	356	511	524	483	710	555	745	384	512	307
ARHGEF17	508	291	502	160	463	282	395	362	475	382	290	602	393	465	470	245	374	338	338	435	506	416	611	371	130	298	287	334	346	384	143	553	389	319	670	368	386	299	451	489	550	253	441	335	435	275	382	395
ARHGEF18	730	567	862	800	800	453	792	627	851	631	830	1028	615	792	642	433	585	901	712	733	958	637	812	691	671	635	1132	839	672	600	764	980	741	782	1484	597	597	524	739	584	862	427	916	758	697	663	780	498
ARHGEF19	368	147	277	35	221	180	199	136	133	279	77	285	155	176	316	124	254	77	80	242	196	174	251	171	83	244	122	244	243	236	104	200	313	145	225	215	202	125	307	205	283	167	169	128	293	293	282	282
ARHGEF2	299	361	743	655	308	209	517	543	435	272	818	405	436	553	329	264	327	631	331	373	291	314	368	347	529	358	916	283	501	213	775	528	427	641	673	405	335	348	294	212	339	331	514	347	383	535	415	192
ARHGEF25	8	2	0	2	5	0	0	1	0	14	0	4	2	5	1	0	0	0	6	7	6	2	15	3	0	7	0	2	3	8	1	0	9	1	23	8	2	3	12	0	2	3	2	0	8	2	3	11
ARHGEF26	211	99	90	24	70	78	88	86	119	73	22	140	66	80	61	38	82	18	96	99	108	76	163	72	19	86	37	74	54	93	17	115	86	54	77	53	74	63	151	137	135	50	122	111	62	103	106	113
ARHGEF26-AS1	86	10	10	8	28	23	19	7	46	39	2	74	23	16	22	10	27	8	16	26	65	53	81	30	9	33	7	41	4	57	3	30	16	10	14	6	35	14	36	13	61	17	21	44	23	11	43	34
ARHGEF28	1376	918	1124	348	1024	731	860	895	1143	608	491	1336	698	1012	1303	614	1005	617	760	1119	1003	907	1203	691	353	971	606	893	670	812	476	1290	1165	688	1286	756	899	704	1059	1258	1082	941	1197	1469	1231	1148	1372	817
ARHGEF3	504	385	657	912	475	319	545	457	569	329	808	569	322	492	595	335	468	943	504	511	441	403	427	394	566	507	1134	463	510	275	1328	540	677	849	973	497	452	420	589	509	399	390	719	558	586	671	600	310
ARHGEF33	8	5	9	10	4	10	16	0	11	3	1	11	2	5	33	6	5	7	7	10	8	11	19	4	1	4	11	2	1	31	7	14	9	5	11	9	6	3	5	3	21	6	13	6	11	3	5	7
ARHGEF35	49	87	83	65	59	34	130	75	83	44	118	88	53	38	32	30	49	117	55	64	62	64	42	73	81	67	50	61	58	20	124	51	53	34	103	40	37	62	120	58	23	35	110	20	119	101	131	71
ARHGEF37	651	639	928	279	723	586	727	734	875	387	1086	811	402	588	816	526	676	447	691	870	666	721	581	593	360	725	856	713	595	510	508	704	1098	533	770	626	476	639	617	887	680	748	1128	706	841	745	837	586
ARHGEF38	108	84	103	44	129	103	137	94	176	91	35	143	83	144	103	32	97	82	76	90	145	155	146	83	17	142	22	120	54	88	34	147	104	100	207	80	126	51	58	110	184	123	165	132	154	55	112	40
ARHGEF38-IT1	4	0	1	0	3	2	0	2	5	0	1	5	0	0	4	5	5	2	1	2	1	0	1	0	0	3	0	0	2	0	0	1	4	0	1	2	1	1	3	1	3	1	5	12	5	4	4	1
ARHGEF39	42	7	39	19	24	23	26	30	29	24	29	43	22	24	39	12	41	10	17	36	24	29	37	13	10	36	24	36	29	26	28	68	47	32	30	75	40	33	39	48	40	35	31	15	50	43	16	35
ARHGEF3-AS1	0	0	0	2	0	0	0	0	0	0	0	0	0	0	0	0	1	0	0	0	0	0	0	0	0	0	0	0	0	0	0	0	0	0	0	0	0	0	0	0	0	0	0	0	4	0	0	0
ARHGEF4	328	112	142	18	177	112	111	39	123	150	37	247	69	153	171	55	203	76	95	148	186	161	326	202	38	163	49	158	54	209	35	288	174	41	112	176	181	103	196	214	219	137	203	153	169	192	162	253
ARHGEF40	264	173	202	112	225	123	119	103	186	177	215	298	122	202	198	122	233	202	117	345	238	149	248	209	160	216	156	172	160	161	140	263	234	211	382	220	197	203	215	242	218	190	269	205	171	252	184	232
ARHGEF5	330	258	364	334	226	167	441	520	252	150	239	200	391	150	279	155	270	255	424	210	203	150	287	207	183	177	473	159	167	116	449	298	257	318	342	157	174	172	293	174	199	183	312	235	259	374	306	134
ARHGEF6	389	464	504	493	303	272	501	341	348	425	615	375	669	432	390	295	388	526	553	331	290	309	339	249	208	370	500	374	212	227	760	344	516	608	479	401	434	250	349	303	394	271	425	445	540	263	431	391
ARHGEF7	602	459	491	232	462	330	589	413	555	429	366	528	434	485	529	272	462	331	450	526	383	390	513	376	319	497	454	387	333	333	414	532	564	521	624	450	492	332	450	469	485	448	612	480	518	490	521	336
ARHGEF9	147	128	187	47	174	165	251	197	197	165	96	217	197	143	240	118	190	107	165	174	193	123	191	181	92	184	107	196	162	157	98	228	241	148	245	161	220	178	185	227	188	116	205	158	261	189	172	188
ARID1A	1551	1025	1833	957	1249	881	1414	1339	1617	770	1222	1629	1031	1667	1412	979	1429	1076	1075	1833	1145	1008	1436	1089	1151	1147	1512	1004	1399	1023	1668	1776	1605	1579	1601	1270	1405	1177	1413	1536	1458	1062	1573	1589	1428	1761	1600	1321
ARID1B	1477	1091	1561	664	1321	832	1137	1112	1423	993	897	1618	981	1103	1237	823	1468	889	1079	1637	1423	1055	1431	1238	616	1049	1124	1083	910	1054	1034	1401	1654	1158	1563	1184	1200	1018	1335	1697	1254	975	1510	1425	1399	1306	1326	1326
ARID2	677	387	648	276	509	269	534	352	634	377	342	636	307	578	534	271	613	321	398	513	463	486	533	439	244	441	489	405	526	463	493	647	461	560	709	404	430	335	590	392	527	412	596	559	553	696	628	341
ARID3A	10	18	41	71	14	9	27	37	14	27	73	17	37	54	18	19	22	44	39	13	6	12	11	19	23	24	91	15	23	4	94	25	58	78	42	25	31	47	21	24	26	4	30	36	35	23	20	7
ARID3B	82	85	117	90	82	50	122	87	85	65	156	86	89	83	71	69	124	88	72	89	81	51	67	55	84	74	149	59	76	60	103	111	97	100	113	90	81	79	65	50	77	63	107	76	66	79	80	63
ARID3C	1	1	1	0	0	0	0	0	2	3	0	2	2	0	0	4	0	0	0	2	1	0	2	0	1	0	0	0	1	0	0	1	0	0	1	0	1	0	0	0	0	1	0	3	0	0	1	1
ARID4A	197	151	218	213	204	123	156	192	158	106	167	180	133	239	167	118	211	182	163	145	171	173	194	149	120	166	237	160	153	139	245	210	179	279	335	140	197	213	209	176	208	163	190	157	166	216	230	139
ARID4B	645	290	614	588	528	248	354	438	541	363	500	549	343	640	501	306	382	646	393	548	399	367	564	389	436	415	585	402	442	439	852	673	420	714	764	381	448	463	430	344	697	370	538	424	580	578	581	275
ARID5A	161	134	453	906	225	97	174	199	155	111	577	229	147	357	141	220	149	708	344	254	148	213	166	262	292	241	955	194	310	66	1147	190	389	750	675	449	246	314	259	274	111	189	277	167	166	160	225	186
ARID5B	640	578	840	651	658	388	589	852	634	444	701	664	503	660	849	392	705	601	522	922	455	513	654	578	433	392	1006	487	774	378	692	734	658	878	1127	558	738	481	782	592	587	370	906	674	790	1171	696	362
ARIH1	1148	969	885	515	851	616	1010	1061	1021	707	623	1156	792	876	1080	371	949	736	672	924	882	687	907	679	481	770	741	854	612	574	926	1003	826	702	1053	611	805	588	883	950	902	548	1131	1060	1039	1201	956	475
ARIH2	665	434	677	438	549	384	563	431	525	391	410	621	385	736	653	357	596	421	523	626	546	539	696	530	355	556	555	530	460	452	658	667	663	648	846	538	603	428	708	640	685	502	731	661	704	475	636	495
ARIH2OS	14	11	19	19	22	16	16	17	26	20	14	29	9	7	27	5	17	22	6	23	25	13	17	11	4	14	17	17	5	26	8	13	46	22	18	13	22	14	25	19	37	20	20	46	23	28	31	25
ARL1	1860	1657	1567	510	1721	1208	1591	2077	1663	1912	812	1441	1458	1663	2151	815	1452	966	1349	1312	1260	1099	1430	873	888	1169	718	1526	1262	888	1355	1374	1619	1008	1228	1145	1335	928	1399	1424	1952	1046	2516	1963	2214	1199	1550	766
ARL10	3	8	2	0	5	1	6	4	3	11	3	4	8	8	2	5	0	5	3	3	3	0	12	4	3	3	11	3	10	5	7	7	1	5	10	8	2	1	0	0	0	0	7	0	4	2	2	3
ARL11	20	20	33	47	35	9	22	38	27	28	44	36	13	37	22	21	17	20	25	25	30	15	20	66	28	29	53	24	49	38	63	45	99	60	31	39	13	29	29	15	15	28	29	41	20	20	27	24
ARL13A	4	2	2	0	1	0	1	1	2	1	2	3	0	1	2	2	4	1	1	0	0	2	7	7	0	6	0	3	0	3	0	3	6	0	1	1	1	6	3	0	4	0	3	5	2	2	1	3
ARL13B	439	106	123	119	211	151	142	82	241	130	43	302	104	142	153	75	195	126	123	262	262	213	340	151	51	158	98	271	33	219	117	232	97	94	261	134	171	117	207	180	332	128	280	236	153	152	168	126
ARL14	0	0	1	1	1	0	0	0	0	0	0	0	0	0	2	0	1	2	6	1	0	0	0	0	1	1	1	0	0	0	0	0	0	1	1	0	0	0	3	1	2	1	1	0	2	1	1	0
ARL14EP	202	86	116	52	139	69	115	131	155	104	72	175	68	149	160	60	120	93	71	109	142	123	163	96	44	113	114	110	112	94	139	140	162	126	195	128	126	88	126	143	172	92	140	149	161	163	123	75
ARL14EPL	0	0	0	0	0	0	0	0	2	0	0	0	0	1	0	0	0	0	0	0	0	0	0	0	0	0	0	0	0	3	0	0	0	6	0	0	5	0	0	0	0	1	0	0	0	0	0	1
ARL15	95	58	135	52	86	41	59	123	94	66	39	87	70	91	116	45	87	39	53	82	57	78	102	44	39	92	77	75	91	33	90	93	113	70	92	65	69	61	90	82	72	58	160	71	106	95	93	34
ARL16	163	109	263	101	210	156	181	171	184	227	111	247	92	190	194	124	298	120	152	154	147	204	234	173	61	202	130	141	147	190	137	263	173	111	174	255	166	168	310	245	247	199	262	243	294	214	183	208
ARL17A	39	8	8	10	20	13	19	6	13	14	15	32	15	20	28	6	23	12	17	21	20	23	40	12	6	7	23	19	10	34	20	29	35	19	35	8	22	26	30	25	29	21	46	29	31	32	49	18
ARL17B	0	0	0	0	0	0	0	0	0	0	0	0	0	0	0	0	0	0	0	0	0	0	0	0	0	0	0	0	0	0	0	0	0	0	0	0	0	0	0	0	0	0	0	0	0	0	0	0
ARL2	157	136	143	89	193	108	129	100	158	193	101	156	136	106	138	76	89	89	118	155	186	126	172	113	99	131	105	158	156	128	72	125	195	112	179	186	107	105	196	103	130	98	106	92	123	76	163	125
ARL2BP	472	303	380	266	466	282	360	258	397	345	210	496	305	361	487	220	412	258	314	479	482	443	530	356	199	406	395	516	376	306	371	476	421	346	595	355	384	294	512	444	525	348	383	422	476	439	452	341
ARL2-SNX15	0	0	0	0	0	0	0	0	0	0	0	1	0	0	0	0	0	0	0	3	0	0	0	0	0	0	0	0	0	0	0	0	0	0	0	0	0	0	0	0	0	1	0	0	0	0	0	0
ARL3	1416	506	487	273	1104	837	688	418	1185	862	147	1299	599	871	1024	365	924	420	887	1057	1324	985	1570	755	455	970	286	1332	284	866	322	1281	609	412	624	680	1292	601	1274	1149	1525	701	1013	1079	1064	680	994	1089
ARL4A	573	308	215	122	354	247	465	454	372	368	173	408	250	304	544	103	317	202	246	408	351	292	575	254	98	238	138	238	165	288	196	380	238	202	266	236	264	208	447	367	490	229	510	458	501	281	487	236
ARL4C	226	235	284	426	188	108	292	242	122	221	306	146	342	338	286	127	285	208	251	209	141	143	211	197	171	157	622	205	303	94	489	263	394	420	421	289	254	249	356	287	166	130	317	208	251	305	254	221
ARL4D	192	219	405	216	344	157	270	256	197	248	238	314	168	388	381	269	488	156	260	427	176	188	280	334	232	208	201	342	617	159	258	294	496	502	407	340	311	257	371	166	259	180	288	234	354	410	370	373
ARL5A	583	170	303	164	373	126	228	264	368	224	173	439	229	332	364	63	320	152	141	321	258	234	366	160	110	221	231	252	215	155	297	366	380	197	434	233	274	154	309	437	534	154	365	395	451	280	375	121
ARL5B	131	125	181	258	124	69	185	154	97	97	151	166	102	202	113	68	150	246	107	96	92	110	145	69	177	115	422	68	145	52	620	171	148	242	257	95	100	109	95	112	91	82	191	154	149	132	134	68
ARL5C	0	0	1	1	0	0	1	0	0	2	3	0	0	0	0	0	0	0	0	0	0	0	0	0	0	0	0	0	0	0	1	0	0	1	0	0	1	0	0	0	0	0	0	0	0	0	0	1
ARL6	176	74	103	47	137	63	50	12	157	55	16	203	57	102	99	20	94	58	55	114	131	105	158	60	32	99	56	130	28	94	59	181	78	45	164	111	137	48	91	114	241	47	119	126	106	94	87	61
ARL6IP1	1256	936	1194	891	1182	808	1164	1482	1286	1048	1037	1202	993	1007	1339	499	1134	855	763	1231	1148	1076	1379	888	881	989	1263	1205	1169	754	1490	1207	1267	936	1317	1086	974	835	1214	1219	1337	864	1261	1339	1264	1208	1478	650
ARL6IP4	1188	678	1049	447	1246	929	850	1064	1206	1119	464	1140	824	1107	1207	690	1135	607	1141	1205	1084	1024	1500	1015	614	947	585	1164	948	721	585	1215	1409	739	1058	979	1244	890	1725	1349	1375	969	1294	1233	1474	1051	1370	1026
ARL6IP5	1453	657	882	637	892	586	964	586	1003	1032	616	825	797	953	981	501	686	720	785	937	928	759	916	690	449	873	924	897	949	575	1002	990	993	886	803	795	704	679	1021	769	1041	665	1075	846	995	849	978	687
ARL6IP6	163	83	135	77	85	59	113	113	125	107	88	144	93	133	131	50	110	121	102	146	118	102	140	57	82	86	103	108	113	84	136	138	137	159	205	121	81	82	141	112	152	79	182	118	167	134	112	74
ARL8A	546	436	621	633	503	338	555	648	556	330	679	589	403	520	543	332	427	585	505	600	405	407	536	414	455	411	682	477	443	287	808	429	559	525	711	395	424	409	547	646	474	398	627	485	488	473	540	351
ARL8B	655	466	636	662	473	301	679	655	689	460	566	734	524	612	770	177	565	556	357	605	509	453	611	474	291	473	823	479	512	248	1060	609	574	587	730	456	444	345	563	644	612	384	777	687	620	701	716	224
ARL9	18	1	23	3	11	4	2	1	10	2	5	18	2	10	10	6	19	9	15	11	17	5	7	14	4	6	4	14	3	11	9	15	9	10	5	22	12	5	2	2	11	5	7	8	11	1	10	11
ARMC1	235	167	206	113	175	101	194	174	200	147	155	202	164	220	224	81	162	138	118	196	203	183	192	127	116	160	197	179	191	118	242	218	255	167	243	164	162	107	204	160	227	158	273	197	259	232	207	96
ARMC10	241	179	254	97	230	129	253	229	274	180	145	252	206	245	225	103	198	167	141	248	271	226	272	160	116	222	141	199	252	111	159	207	280	135	232	190	176	129	220	231	236	170	224	221	269	210	279	120
ARMC12	0	0	1	0	2	0	2	0	3	1	0	0	0	5	0	0	2	3	1	2	3	1	2	0	0	1	2	0	3	0	1	4	5	2	2	2	4	1	1	1	9	0	0	3	2	0	3	4
ARMC2	728	143	163	111	465	330	236	63	512	232	43	583	180	219	300	113	330	183	222	412	557	392	591	248	68	362	79	539	55	490	92	554	191	140	333	237	412	216	398	409	660	205	302	449	281	189	379	358
ARMC3	2035	566	513	645	1434	899	777	133	1629	818	128	1626	695	796	1090	491	1001	818	776	1072	1810	1442	2092	825	432	1270	409	1733	134	1762	471	1651	494	496	1183	695	1317	671	1173	1229	2202	588	1069	1282	848	742	1105	1021
ARMC4	1718	420	464	310	997	671	532	123	1067	542	75	1309	442	507	644	262	400	471	418	864	1353	816	1582	509	176	1054	176	835	89	958	137	1097	344	283	850	467	934	406	826	967	1543	417	615	1097	558	458	741	680
ARMC5	135	82	235	90	120	83	135	128	197	110	119	150	100	173	181	77	125	117	132	188	159	128	164	143	115	115	151	108	116	86	154	170	193	140	147	169	141	136	158	204	148	117	187	136	165	132	170	115
ARMC6	256	208	311	159	352	238	255	209	308	243	142	326	224	304	332	167	237	173	194	266	312	302	308	250	211	274	218	318	260	170	235	321	331	252	291	313	238	214	333	288	304	217	256	282	385	255	260	227
ARMC7	148	166	201	142	199	124	150	156	248	158	106	260	97	176	202	138	229	96	152	240	149	171	246	179	165	201	138	203	189	101	142	217	234	183	158	134	144	125	174	201	150	155	173	166	212	191	209	116
ARMC8	294	291	314	262	292	184	345	273	362	229	304	289	247	273	346	123	309	274	203	295	280	244	274	208	194	260	301	265	271	197	383	283	254	348	440	261	211	218	219	264	297	235	338	258	331	312	250	192
ARMC9	420	174	248	135	457	233	226	85	378	219	93	451	190	255	251	130	262	169	252	250	377	302	490	222	119	296	166	361	134	353	122	559	226	136	319	266	353	186	278	266	362	158	245	268	299	192	252	308
ARMCX1	40	7	19	28	10	9	3	2	5	25	8	13	8	8	5	6	19	14	1	12	13	7	15	11	2	2	12	9	19	19	18	38	24	27	42	27	24	7	8	1	15	14	14	15	6	19	13	9
ARMCX2	211	112	67	22	176	86	91	24	116	155	44	153	122	56	111	50	71	73	56	96	150	87	169	99	35	73	47	86	127	97	61	126	105	69	72	73	72	65	60	68	136	53	103	107	150	58	48	52
ARMCX3	452	343	379	273	347	306	410	325	395	463	218	406	442	312	388	216	374	304	267	287	282	252	349	314	166	286	307	393	352	200	357	429	318	292	336	233	304	229	248	311	435	263	524	344	482	238	308	162
ARMCX4	69	34	62	15	35	18	36	39	26	45	14	86	27	83	50	16	70	18	25	53	48	41	53	15	16	36	17	24	28	42	37	103	61	71	78	57	41	32	55	49	68	27	91	72	64	24	80	35
ARMCX5	355	151	185	94	222	128	198	211	245	140	122	209	183	183	274	92	262	97	123	233	179	188	200	142	106	190	112	186	150	143	156	263	212	171	196	176	161	174	244	203	237	160	225	225	272	199	231	148
ARMCX5-GPRASP2	6	5	4	4	5	3	6	7	2	5	4	6	7	1	4	5	7	1	3	5	7	3	4	3	6	11	6	9	3	6	4	5	6	7	9	9	4	5	7	0	6	3	12	7	10	5	6	4
ARMCX6	59	51	74	55	77	37	67	55	65	72	44	66	54	49	75	40	73	69	46	65	56	57	68	55	28	59	69	51	79	51	69	77	101	60	113	68	42	56	49	26	80	46	75	51	88	79	77	51
ARMS2	0	0	1	1	0	0	0	0	0	0	3	1	1	0	0	0	2	0	0	1	0	0	1	2	0	0	0	0	0	0	0	0	1	0	0	1	4	0	0	5	0	1	0	0	0	0	2	0
ARNT	663	479	771	255	584	347	424	501	616	384	347	618	291	497	589	332	564	325	385	557	531	523	517	444	204	523	429	442	480	385	384	603	586	352	556	387	435	335	548	481	541	448	562	540	523	730	541	381
ARNT2	79	37	41	263	78	29	75	38	25	47	213	53	82	34	36	71	33	84	29	49	25	49	53	27	49	16	308	41	48	25	301	50	38	223	105	57	81	31	59	47	42	17	56	16	34	23	49	56
ARNTL	106	79	171	160	115	82	135	96	104	79	189	77	135	199	148	115	141	144	141	109	199	90	132	101	160	117	242	113	199	66	297	107	287	221	306	199	98	171	147	135	119	145	297	268	121	186	193	130
ARNTL2	459	363	699	682	448	323	705	831	465	444	772	393	800	680	532	328	354	713	541	466	266	340	313	350	773	347	947	263	543	179	1462	426	484	935	786	485	450	356	475	413	363	332	678	492	864	459	538	173
ARPC1A	1218	1204	902	455	1147	851	1136	1119	1355	1058	724	1144	1149	833	1202	754	1029	670	1039	1132	1176	1040	1167	963	879	1080	725	1000	1107	689	804	987	1272	737	997	942	964	727	1319	1090	1104	932	1163	1263	1184	1227	1345	960
ARPC1B	842	1288	1268	1297	1395	791	1400	1321	1344	1299	1318	1248	1263	1341	1251	972	1067	1362	1248	1427	1278	1245	1096	1146	1283	1206	1758	1343	1503	583	1866	1023	1856	1727	1266	1488	1105	1113	1379	1318	931	1113	1129	1232	1316	953	1456	865
ARPC2	2319	1774	2455	2579	2902	1751	2510	3186	2664	2124	2480	2630	2422	2430	2947	1616	2791	2421	2413	2880	1896	2046	2275	2490	2735	2558	3106	2202	2289	1371	4278	2310	3169	3216	2730	2338	2164	2536	2918	2588	2122	2341	2858	2488	2859	3168	2896	1828
ARPC3	1828	2054	2265	1627	2343	1657	2329	2764	2194	2691	2122	1936	2135	2061	2496	1543	1811	2039	2539	2181	1738	1842	1844	1828	2035	2106	2320	2110	2191	1044	2974	1918	2687	2244	1964	1890	1749	1842	2039	2058	1883	1635	2502	2632	2634	1671	2103	1208
ARPC4	914	840	1089	1226	1321	772	1132	1274	1030	1144	1289	1021	1118	1138	1119	835	699	1138	1103	976	953	937	1094	1025	1536	1045	1402	1107	992	670	1673	979	1384	1398	1118	1062	839	1001	1133	984	1110	861	1203	1191	1188	869	1154	818
ARPC4-TTLL3	0	0	0	1	0	0	0	0	0	0	0	0	0	0	0	0	0	0	0	0	0	0	1	0	0	0	0	0	0	0	1	0	1	0	0	0	0	0	0	0	0	0	0	0	0	0	0	0
ARPC5	739	852	1211	1507	840	612	1401	1870	917	1017	1283	902	1173	996	1174	613	1033	1202	756	982	696	730	624	871	892	897	1585	789	1134	381	2264	872	1410	1374	1284	1050	766	817	893	907	797	700	1281	1104	1280	1169	1116	432
ARPC5L	346	309	373	313	401	296	385	419	327	317	366	344	311	347	376	223	348	384	438	375	316	282	406	273	373	362	449	384	359	197	512	375	434	406	391	327	373	327	438	451	379	329	435	353	380	299	356	348
ARPP19	907	684	1006	586	775	471	1090	1026	961	760	661	1099	886	1056	1053	444	797	723	602	876	701	785	871	546	594	753	1047	798	794	534	1224	972	912	872	1288	664	721	595	801	927	817	640	1193	1032	1099	1092	1021	512
ARPP21	0	2	0	0	0	0	3	1	0	0	0	2	1	0	1	1	0	0	2	1	0	1	4	1	0	0	0	1	0	2	1	1	0	1	1	5	0	1	0	0	1	0	0	2	0	2	1	3
ARR3	1	0	0	4	1	0	1	1	2	1	1	1	1	2	4	4	6	1	4	5	19	1	2	3	2	1	4	1	11	14	1	5	4	2	8	1	4	2	3	6	3	7	4	1	4	1	4	2
ARRB1	599	613	915	332	552	368	547	598	529	430	461	648	367	690	791	382	505	442	706	627	520	522	454	544	375	589	643	498	704	403	756	577	1096	541	689	482	511	409	677	538	520	395	535	563	693	550	628	495
ARRB2	438	516	971	539	769	384	610	1610	579	464	664	488	556	957	769	581	551	358	612	576	329	491	521	476	502	719	768	532	811	285	1269	561	1211	815	752	529	495	729	561	667	470	412	783	664	796	522	722	398
ARRDC1	469	475	751	289	661	440	662	783	575	650	549	574	562	703	649	357	486	511	668	552	532	539	530	478	443	539	539	630	535	352	442	635	727	556	581	510	634	509	591	619	610	401	737	613	734	353	558	397
ARRDC2	120	187	284	243	217	148	275	216	226	174	359	199	159	399	227	139	207	199	192	191	176	185	177	190	180	184	445	183	244	142	338	265	293	365	359	181	242	220	227	212	199	253	278	164	319	250	220	166
ARRDC3	836	723	1022	930	753	432	837	1111	1000	562	1141	992	585	1029	1473	410	927	1214	478	660	511	728	579	659	528	720	984	533	806	542	1363	664	1019	856	956	583	611	622	687	742	553	602	668	643	767	1010	703	298
ARRDC3-AS1	38	9	10	9	26	35	31	21	58	19	8	26	10	40	34	8	28	22	29	26	30	17	48	26	10	31	4	34	8	16	16	43	16	8	23	34	40	25	39	34	43	23	44	58	37	11	25	35
ARRDC4	335	400	196	159	273	161	519	281	286	373	238	370	371	355	298	157	277	190	316	322	292	262	463	220	43	296	325	206	163	278	393	467	325	148	380	198	205	216	348	260	347	245	446	262	446	325	494	171
ARRDC5	3	0	10	6	11	4	3	2	2	1	1	3	2	9	5	4	3	5	2	8	4	12	2	5	1	5	11	4	4	1	7	7	7	12	2	4	7	11	3	6	6	1	4	1	0	7	5	6
ARSA	456	435	510	344	671	342	482	321	519	370	380	484	494	457	413	178	376	458	461	437	424	430	393	350	169	403	484	555	487	298	285	481	445	275	713	461	486	332	522	461	529	305	544	500	462	290	502	324
ARSB	75	74	104	135	72	44	89	111	98	69	137	77	61	114	42	70	56	108	99	74	61	46	77	66	101	68	247	70	50	36	281	91	114	198	87	69	97	78	71	105	93	59	89	94	74	62	68	50
ARSD	2791	1458	1392	500	1873	1389	1029	1160	2161	987	717	2744	658	1444	1395	756	1845	1133	1463	2685	2350	2234	1897	1696	1459	2029	777	1616	1313	2082	678	2033	1885	1618	900	1671	1546	1312	2926	1533	1517	979	1652	1355	1245	2243	1787	1228
ARSE	2	0	1	1	1	0	6	0	1	3	0	4	2	0	1	0	1	0	3	2	4	0	3	1	0	1	0	0	0	5	0	0	0	0	0	0	1	0	4	0	4	0	2	1	4	0	9	1
ARSF	3	0	0	0	2	3	2	0	2	1	1	1	1	0	3	0	1	2	1	1	0	3	1	1	4	0	0	6	6	2	3	0	0	1	0	2	3	1	3	0	2	2	1	4	3	1	2	0
ARSG	95	72	75	43	103	44	54	37	181	15	24	149	40	43	116	64	114	48	50	138	188	100	185	125	28	122	37	110	104	130	49	113	146	106	133	112	78	61	103	125	65	90	73	104	95	118	121	70
ARSH	8	0	10	2	14	3	4	6	3	2	1	1	1	11	3	0	5	0	7	15	4	11	3	5	6	4	5	8	5	7	1	4	8	8	1	2	7	14	2	4	7	5	9	1	14	7	2	1
ARSI	4	2	23	1	6	9	3	6	1	4	8	31	1	15	3	5	8	3	4	7	6	10	6	10	2	3	9	3	34	7	2	19	21	19	11	11	11	5	15	2	2	19	4	3	3	14	5	10
ARSJ	169	95	76	61	73	75	106	59	62	87	74	122	87	96	148	79	123	38	97	137	89	59	95	96	94	59	57	65	111	82	43	93	105	88	95	138	107	55	201	91	88	102	202	130	128	200	156	99
ARSK	29	15	40	15	10	20	17	15	38	30	14	26	17	30	26	7	20	17	16	28	28	31	32	24	12	23	28	32	17	22	30	53	22	10	32	34	18	14	19	23	26	19	29	21	26	14	53	17
ART1	1	0	1	0	0	0	0	2	0	0	1	1	1	0	0	1	1	0	2	4	1	0	0	0	0	0	0	0	0	4	1	0	0	0	3	0	3	2	0	2	0	0	0	0	1	1	0	0
ART3	0	0	5	24	1	2	0	2	0	0	29	1	0	1	4	2	3	12	0	2	0	0	0	1	9	1	32	2	1	0	72	3	0	24	18	6	2	0	1	0	1	0	1	3	0	1	3	4
ART4	0	0	0	0	0	0	0	0	0	0	0	0	0	0	1	0	0	0	0	0	0	0	0	0	0	0	0	0	0	1	0	0	0	0	2	0	0	0	0	0	0	0	0	0	0	0	0	0
ART5	6	0	1	1	8	2	1	0	1	0	2	9	4	2	5	3	1	0	6	4	12	4	4	1	1	3	2	1	4	4	0	8	1	3	5	11	5	4	10	5	3	4	4	1	5	4	5	9
ARTN	6	13	30	2	10	5	14	6	3	17	9	8	8	11	13	8	24	6	6	5	5	5	10	9	24	10	18	11	14	17	1	15	11	1	18	9	13	9	4	1	12	3	17	16	4	16	11	10
ARV1	272	130	219	77	201	144	180	194	235	219	100	226	140	224	339	84	223	97	138	218	221	140	264	171	83	183	101	220	223	125	107	192	305	146	212	157	234	179	239	202	268	183	309	271	244	240	266	153
ARVCF	247	212	295	107	265	129	259	149	305	271	160	275	195	340	269	129	219	109	173	243	239	206	313	200	56	161	159	239	174	187	150	355	285	152	308	216	312	146	224	199	379	168	270	240	387	113	193	237
ARX	64	13	2	2	7	19	2	6	30	8	0	13	16	5	7	3	16	4	6	8	18	15	5	9	5	4	3	11	1	24	0	5	5	4	22	4	5	9	14	4	45	1	23	10	4	4	6	20
AS3MT	6	3	0	0	4	3	0	0	0	0	0	0	0	2	2	0	3	0	3	1	2	4	3	0	0	1	0	3	2	0	3	0	2	2	1	4	1	1	4	1	3	1	1	1	2	3	11	1
ASAH1	3289	2400	4640	1210	3301	1964	2778	3295	2755	1899	1566	3297	1666	2797	3664	1573	3626	1559	1928	3696	3017	2815	2725	2184	1113	2677	2805	3103	3490	1852	2369	3175	4608	2528	2924	2837	2198	2301	3327	3764	2803	2352	3260	3740	3041	4092	3097	1857
ASAH2	0	0	1	2	1	0	0	0	1	0	0	0	1	0	3	1	0	2	0	1	0	1	1	0	0	0	2	0	1	0	0	2	0	1	0	0	0	0	1	2	1	0	1	0	1	0	0	0
ASAH2B	16	8	12	3	10	4	18	12	19	3	9	11	4	16	20	6	5	10	9	4	2	6	13	9	1	4	6	6	6	5	7	9	5	7	12	7	8	3	0	4	3	2	15	4	4	8	15	12
ASAP1	155	121	204	285	152	88	148	144	127	105	233	169	162	187	161	80	118	193	155	244	78	119	132	124	210	174	366	112	112	73	652	224	262	331	293	169	141	144	162	175	98	106	268	205	194	169	189	98
ASAP1-IT1	0	0	1	2	0	1	1	0	1	1	0	0	0	1	2	0	0	0	1	0	0	0	0	0	1	0	0	0	0	0	0	0	0	0	0	0	1	0	1	0	1	1	0	0	1	0	0	0
ASAP2	650	475	894	328	683	465	777	665	639	361	619	689	562	622	950	371	775	449	571	807	636	571	589	661	353	537	599	569	539	412	636	896	831	724	812	592	635	524	507	776	581	442	937	613	961	626	638	487
ASAP3	539	440	614	196	587	416	655	588	453	391	392	499	349	562	607	370	510	427	482	447	477	380	382	349	177	377	347	473	610	319	202	421	764	454	483	557	444	375	570	468	482	474	764	539	713	603	474	494
ASB1	394	277	304	121	232	240	329	193	329	219	152	377	232	320	268	154	269	180	230	354	371	285	410	218	113	299	168	266	204	248	188	393	284	213	300	257	311	206	299	323	263	214	329	372	338	279	338	287
ASB10	0	0	0	0	0	0	0	0	0	0	0	0	0	0	0	0	0	0	0	0	0	0	0	1	1	0	0	0	1	0	0	0	1	1	0	0	0	1	0	0	0	0	0	0	0	0	0	0
ASB11	1	4	0	0	1	1	1	1	4	7	0	3	3	3	4	0	0	0	1	0	0	0	3	0	0	0	1	2	1	0	1	0	0	1	0	1	3	1	2	0	0	1	1	1	1	0	0	4
ASB12	1	1	1	4	1	0	4	5	0	1	1	1	2	0	4	2	6	4	1	5	1	2	0	1	1	4	7	4	4	0	1	0	9	7	5	2	1	2	4	4	7	4	3	1	2	3	2	2
ASB13	499	244	375	69	404	230	285	231	374	284	145	384	183	286	306	185	303	151	231	316	380	343	414	291	129	382	187	404	346	249	122	322	495	159	304	296	300	274	439	390	335	326	308	442	386	389	325	290
ASB14	11	6	6	3	12	1	5	6	3	6	0	13	5	16	14	7	10	5	6	5	11	18	26	9	7	6	4	6	0	20	14	16	11	5	8	7	29	2	6	10	27	2	8	8	17	4	8	9
ASB15	0	0	0	0	0	0	0	0	0	0	0	0	0	0	0	0	0	0	0	0	0	0	0	0	0	0	0	0	0	0	0	2	0	0	0	0	0	0	0	0	0	0	0	0	0	0	0	0
ASB16	22	10	10	7	22	5	14	1	12	12	15	18	16	14	8	8	21	6	4	10	13	9	22	9	2	12	6	12	15	14	4	16	20	13	16	8	7	4	19	9	13	11	12	14	28	7	8	10
ASB16-AS1	58	28	53	28	74	25	39	30	50	59	29	50	46	54	51	26	34	40	48	47	50	33	70	41	12	38	33	61	51	62	20	71	51	41	84	33	52	38	31	40	61	29	71	52	34	30	59	45
ASB17	0	0	0	0	0	0	0	0	0	0	0	0	0	0	0	0	0	0	0	0	0	0	0	0	0	0	0	0	0	0	0	0	0	0	0	0	0	0	0	0	0	0	0	0	0	0	0	0
ASB18	0	0	0	0	0	0	0	0	0	0	0	0	0	0	0	0	0	0	1	0	0	0	0	0	0	0	0	0	0	0	0	0	0	0	0	0	0	0	0	0	0	0	0	0	0	0	0	0
ASB2	17	45	89	35	33	22	58	44	45	66	59	66	68	100	15	15	46	50	54	67	43	71	30	37	36	117	61	66	33	17	105	68	81	65	39	75	56	59	17	33	23	44	43	60	31	40	20	29
ASB3	22	7	19	9	16	12	5	14	25	9	4	19	13	25	13	7	13	11	7	7	16	12	22	16	9	13	14	17	13	17	15	19	12	16	28	11	22	12	11	17	18	10	9	22	12	20	16	18
ASB4	9	1	1	0	2	5	8	0	1	4	0	10	0	4	13	2	3	0	1	10	9	7	11	1	0	3	1	5	0	6	0	8	3	2	3	7	2	6	3	4	8	3	4	6	9	2	5	8
ASB5	11	1	2	0	0	2	1	0	1	0	0	8	1	1	0	0	2	0	1	8	4	1	4	0	0	0	0	0	0	5	0	0	0	1	7	5	3	1	9	8	7	0	6	2	0	0	1	13
ASB6	311	273	363	291	324	245	338	352	344	234	267	397	258	382	295	232	307	284	354	333	344	307	375	344	276	290	423	304	322	206	473	393	351	350	514	309	304	290	368	385	297	306	368	290	323	351	364	274
ASB7	308	212	321	198	224	186	235	236	294	176	165	288	194	285	263	144	205	271	230	275	239	269	281	227	172	244	334	266	222	177	370	293	242	255	474	243	198	227	323	262	357	201	299	262	298	300	294	191
ASB8	425	392	543	268	440	316	415	450	433	400	305	496	312	358	488	292	502	275	377	474	440	364	465	388	247	381	365	427	410	307	372	462	544	368	478	341	376	357	458	418	417	390	495	396	458	492	534	403
ASB9	47	13	8	7	49	14	27	1	13	16	2	74	8	4	12	2	34	13	13	19	25	13	62	19	4	9	2	23	4	33	4	28	5	2	4	17	13	16	33	30	41	4	13	25	16	17	18	30
ASB9P1	1	2	0	0	3	0	0	1	1	1	0	1	0	0	0	0	0	1	4	4	0	1	7	1	1	1	0	1	2	2	0	0	2	5	0	2	1	0	0	4	4	4	2	1	7	0	0	0
ASCC1	348	162	205	115	292	212	190	266	287	197	133	340	182	214	355	142	234	170	226	331	262	247	273	242	139	262	177	290	232	193	158	347	264	175	352	217	288	206	317	322	323	189	294	278	242	208	250	227
ASCC2	1380	897	1272	490	1352	806	1081	1335	1362	956	744	1188	910	1124	1602	615	1050	650	871	1106	1211	988	1155	979	643	753	695	1117	966	850	723	1039	1338	925	1071	986	1049	753	1032	1104	1289	860	1394	1160	1221	1076	1030	795
ASCC3	748	539	751	506	862	490	610	497	1027	412	457	942	653	704	839	416	769	631	459	928	748	763	778	671	608	709	675	725	579	473	1095	787	941	867	983	709	469	662	603	781	573	518	823	795	819	663	864	483
ASCL1	2	0	0	0	0	0	0	0	0	0	0	1	1	1	0	0	0	0	1	0	0	0	0	0	1	0	0	0	0	0	0	2	0	0	0	0	0	0	0	0	0	0	0	0	0	0	0	1
ASCL2	75	26	81	131	78	39	35	44	41	31	62	72	11	45	90	20	56	111	27	74	47	47	63	33	28	44	85	52	79	42	173	50	111	88	114	45	56	51	113	42	54	28	49	19	49	77	93	63
ASCL3	81	22	5	6	14	15	8	29	40	96	11	29	14	19	19	51	23	40	7	25	35	24	61	7	12	5	2	26	24	29	7	40	16	58	38	66	69	43	34	58	57	1	42	26	42	5	44	80
ASCL4	2	0	0	0	1	0	0	2	1	0	0	0	0	0	0	0	0	0	0	0	1	1	0	0	1	0	2	1	3	0	0	1	0	0	1	0	0	0	0	2	0	0	0	2	0	1	0	1
ASCL5	3	0	2	0	2	0	0	0	2	1	0	1	0	0	1	0	2	0	0	0	0	0	1	1	0	0	0	0	3	1	0	0	0	2	0	0	0	0	0	0	2	1	1	0	0	0	1	2
ASF1A	263	111	258	129	265	101	148	151	295	102	121	276	101	182	240	83	213	164	93	247	203	190	213	168	74	171	175	143	256	140	187	264	250	243	384	153	162	131	200	259	231	182	303	182	233	201	250	138
ASF1B	36	38	96	29	87	44	50	28	33	106	50	67	52	84	150	39	69	39	50	103	56	39	61	95	24	62	107	56	142	33	49	95	166	53	89	198	120	52	76	55	86	36	19	90	85	76	71	90
ASGR1	22	6	16	8	7	6	9	6	3	6	13	1	10	10	14	6	5	8	4	5	11	4	7	2	11	6	16	8	7	8	16	5	15	15	17	2	12	5	5	8	12	6	12	6	7	6	6	3
ASGR2	6	2	7	21	7	1	8	1	9	2	18	5	5	8	0	10	13	11	12	9	13	8	10	9	20	8	11	24	7	11	41	5	10	15	9	10	3	12	3	8	15	6	10	8	6	1	2	3
ASH1L	1298	768	931	418	726	503	996	631	855	493	473	1114	523	948	972	458	1107	489	545	987	792	788	884	755	350	825	648	603	676	950	704	1162	953	879	1003	757	695	599	822	856	897	662	954	923	948	1444	867	776
ASH1L-AS1	52	10	42	13	22	28	29	11	26	21	4	34	20	31	55	12	54	11	25	37	33	34	39	21	7	40	19	23	18	23	15	36	41	12	22	23	26	13	52	35	28	28	57	53	25	34	23	29
ASH2L	605	420	624	370	560	365	460	441	530	458	501	517	380	520	617	276	474	494	411	595	473	445	489	400	361	494	473	471	523	345	515	613	612	590	960	493	516	374	491	478	474	419	525	559	563	560	550	421
ASIC1	716	173	233	52	480	238	262	114	527	240	14	484	219	221	332	126	299	90	206	381	452	390	630	218	82	295	69	422	143	406	29	415	259	106	361	180	224	226	496	363	627	178	203	437	260	246	399	313
ASIC2	8	0	2	0	3	2	0	1	2	1	0	5	0	2	3	0	1	0	1	5	0	2	4	0	0	0	0	1	0	5	0	5	1	2	1	4	4	0	2	3	2	0	0	2	5	2	4	2
ASIC3	9	1	32	7	5	8	6	8	9	10	7	17	9	18	4	3	19	3	5	12	20	20	21	9	3	22	19	12	1	31	9	25	13	7	9	7	16	7	24	15	27	20	19	10	7	13	16	12
ASIC4	0	0	1	0	1	1	0	0	0	0	0	0	7	0	0	0	0	0	0	0	0	1	0	0	0	0	1	0	0	0	1	0	0	0	0	0	2	0	0	0	2	0	0	0	3	0	0	0
ASIC5	0	0	0	0	0	2	0	0	0	0	0	0	0	0	0	0	0	0	0	0	1	0	0	0	0	0	0	0	4	0	1	0	0	0	0	0	0	0	0	0	1	0	1	0	0	0	2	0
ASIP	0	2	0	0	0	0	0	0	0	0	0	0	0	0	0	0	0	0	0	0	0	1	0	0	2	0	0	0	0	1	1	2	3	2	2	0	0	1	1	0	0	4	0	0	0	0	2	0
ASL	715	391	646	230	968	504	560	433	1169	505	263	871	504	646	673	394	578	344	712	676	940	901	742	601	369	808	329	831	429	427	414	743	890	455	488	584	649	444	720	832	877	523	628	807	790	521	777	497
ASMT	0	0	0	0	0	0	0	0	0	0	0	0	0	0	0	0	0	0	0	0	0	0	0	0	0	1	0	0	0	0	0	0	0	1	0	0	1	0	1	0	0	0	0	0	0	0	0	0
ASMTL	44	2	31	1	56	13	2	32	29	1	5	52	1	43	35	1	35	8	5	48	4	1	46	3	1	6	5	11	5	2	35	48	48	11	29	3	39	2	74	87	33	1	49	40	35	67	49	9
ASMTL-AS1	1	0	2	1	1	0	0	4	0	0	1	1	0	3	1	1	6	2	0	2	0	1	0	0	0	0	0	0	1	1	0	3	3	4	1	0	1	0	0	1	0	0	3	0	16	0	0	0
ASNA1	788	573	708	439	887	559	771	757	792	610	510	905	588	648	862	446	713	541	671	796	748	690	905	720	685	677	565	800	836	507	605	803	904	672	845	715	703	607	1014	884	876	690	870	836	822	810	770	609
ASNS	90	140	107	125	89	98	116	62	174	117	58	79	119	127	128	104	100	177	118	92	164	110	135	76	121	112	99	145	109	80	119	129	141	183	206	84	125	79	106	107	145	96	126	118	146	89	115	106
ASNSD1	386	221	334	156	299	166	259	247	391	238	136	357	142	274	296	112	290	185	188	284	272	269	378	209	117	247	190	278	242	160	239	301	346	218	383	218	275	183	319	315	291	230	367	276	343	263	315	162
ASPA	1	0	0	0	0	0	0	0	0	0	0	0	0	0	0	0	0	0	0	0	0	0	0	0	0	0	0	0	2	1	0	3	1	1	3	0	0	0	0	0	0	0	2	0	0	0	2	1
ASPDH	2	1	3	1	0	2	1	2	2	0	0	0	0	8	0	0	1	2	2	1	3	2	3	1	0	5	2	10	4	2	4	11	6	6	3	4	11	4	1	4	5	2	3	2	7	3	0	5
ASPG	17	41	23	10	23	37	40	103	42	14	32	24	4	6	30	31	19	13	13	20	27	17	10	19	15	13	15	16	27	11	31	20	16	31	10	7	21	47	18	18	29	16	34	18	30	46	22	12
ASPH	1794	1343	1606	716	1312	980	1494	1749	1773	1296	1298	1093	944	1630	2150	971	1531	1093	924	1284	821	1009	1155	943	1213	1323	1369	1086	1218	669	1839	1275	1589	1479	1405	1135	1114	797	1360	1270	998	922	2175	1588	1960	972	1967	799
ASPHD1	4	4	5	4	18	11	12	2	3	11	12	1	15	5	7	5	9	6	4	5	6	8	3	1	5	7	3	2	4	9	1	0	1	8	14	3	19	0	6	0	9	11	5	5	6	9	8	3
ASPHD2	89	116	297	339	169	148	179	235	203	72	260	157	113	189	141	139	111	314	126	167	123	93	59	119	310	160	393	127	275	37	359	129	201	327	233	126	129	157	110	139	103	177	279	140	197	147	112	82
ASPM	20	14	38	20	7	5	26	7	19	12	13	15	16	33	60	9	31	7	6	37	17	14	31	19	7	30	29	19	36	8	13	46	48	44	36	93	42	18	27	19	34	16	12	27	39	41	13	26
ASPN	1	0	0	1	0	0	0	0	0	0	0	0	0	0	0	0	4	0	0	0	0	1	0	0	0	0	0	0	0	1	0	0	0	0	0	0	1	1	2	1	1	0	0	3	4	2	8	0
ASPRV1	13	13	45	16	19	36	17	54	30	6	10	23	18	31	7	15	12	9	33	26	31	32	33	35	11	19	13	17	25	18	3	23	27	26	19	10	16	22	24	41	33	37	8	28	21	26	23	20
ASPSCR1	253	210	322	92	349	225	183	219	270	273	158	273	141	287	370	151	235	147	193	222	289	200	288	207	116	224	175	267	278	164	148	325	375	201	236	311	353	165	247	291	381	207	281	243	280	219	298	245
ASRGL1	806	1415	2384	464	1670	1193	2025	2853	1623	875	557	1573	1376	2014	1742	1132	1854	989	1709	1472	1047	1107	873	1567	1174	1438	748	1511	2673	626	1385	1719	2426	1242	980	1209	1559	1603	1804	1723	1080	1697	1951	1424	2460	1404	1464	1128
ASS1	2150	4468	6846	11100	7029	3416	4528	6557	6744	4183	21699	3324	3338	4736	5602	5589	4139	9099	6914	4094	2578	4163	2512	4989	22953	5611	15469	3953	11270	1178	32479	4031	8831	15771	7946	6562	3837	4687	3749	5493	2426	4660	5982	3498	6748	4455	6594	3239
ASTE1	77	55	68	30	57	35	67	63	90	69	47	93	62	72	51	32	81	35	50	67	47	59	91	50	33	79	57	73	59	54	59	71	61	54	84	77	50	37	84	51	77	59	76	62	78	65	86	61
ASTL	5	1	3	3	11	2	0	0	19	0	53	11	0	9	7	0	5	4	2	5	2	3	4	7	2	8	5	27	3	4	5	3	4	9	7	6	13	12	2	33	1	3	13	10	13	9	1	6
ASTN1	5	3	1	0	5	5	4	0	0	4	1	8	0	6	4	0	11	0	3	8	5	3	7	7	0	4	0	6	0	7	0	9	1	3	1	5	0	1	4	5	8	4	1	4	6	3	0	11
ASTN2	151	29	71	19	102	54	37	14	92	62	13	104	31	48	86	18	35	28	46	65	100	75	138	56	17	61	13	115	11	155	15	86	29	29	56	59	72	36	104	75	111	24	42	68	51	38	82	62
ASUN	149	131	176	115	133	92	129	144	249	92	92	213	100	169	127	72	167	168	106	182	148	138	174	145	119	150	169	155	133	116	145	208	170	195	245	106	134	118	139	130	173	148	169	121	145	156	174	98
ASXL1	624	473	675	436	473	368	520	352	593	360	369	657	356	537	527	319	542	427	538	608	691	609	713	648	291	556	537	497	405	442	613	710	606	589	831	461	493	465	593	585	616	477	632	509	471	420	655	477
ASXL2	958	482	842	448	616	474	714	446	922	315	492	1039	389	889	776	387	672	578	514	897	705	680	692	564	390	713	646	626	559	576	794	839	696	725	1115	492	658	532	634	648	744	502	798	894	699	732	719	521
ASXL3	24	11	6	5	4	1	10	3	7	10	4	4	5	6	17	6	14	12	2	7	9	4	45	6	15	8	10	9	33	22	7	10	23	15	5	19	6	14	10	8	26	9	14	19	15	35	25	15
ASZ1	0	0	0	0	0	0	0	0	0	0	0	0	0	0	0	0	0	0	0	0	0	0	1	0	0	0	0	0	0	0	0	0	0	0	0	0	0	1	0	0	0	0	0	0	1	0	0	0
ATAD1	705	318	452	383	505	381	469	363	579	356	391	632	327	430	555	233	534	484	348	534	515	499	534	362	312	449	477	478	489	365	554	431	416	475	619	387	419	337	574	660	517	388	584	586	437	623	566	273
ATAD2	132	109	288	111	172	78	178	91	178	122	125	140	80	239	167	137	198	97	153	198	87	117	161	111	56	190	189	148	249	88	159	275	201	175	291	184	204	144	156	188	156	129	139	120	200	252	179	125
ATAD2B	103	72	150	92	130	53	153	97	90	60	97	120	76	159	107	58	111	100	71	89	69	78	98	71	46	92	178	63	105	92	183	130	127	184	170	75	101	84	78	80	93	61	121	84	159	120	99	82
ATAD3A	322	293	436	113	470	277	315	226	392	322	175	396	280	357	325	225	275	166	381	301	376	351	391	333	205	292	211	322	356	249	207	376	319	267	295	488	320	235	388	393	409	262	308	342	293	296	309	318
ATAD3B	42	82	161	105	127	86	151	42	51	167	70	61	106	173	69	58	104	109	109	32	124	113	115	138	94	100	181	104	61	114	124	156	95	178	138	156	125	113	73	70	126	151	85	93	127	51	74	113
ATAD3C	16	23	33	21	18	28	30	15	36	32	19	11	20	26	27	11	20	16	24	28	29	22	43	31	8	26	6	22	20	15	18	28	36	6	34	28	22	20	45	11	23	14	16	11	40	25	26	19
ATAD5	28	17	39	33	39	7	17	14	37	8	15	39	12	33	33	5	44	17	11	39	19	33	27	15	7	20	36	17	14	19	35	37	50	54	58	36	32	15	21	21	43	21	26	21	34	35	28	15
ATAT1	68	26	67	32	42	36	59	41	54	32	25	59	47	94	62	22	57	50	65	47	52	83	111	54	24	35	41	39	34	55	48	135	57	66	103	65	78	39	35	59	80	69	86	50	68	36	85	55
ATCAY	5	0	2	0	1	0	0	2	1	0	0	1	2	0	0	0	0	1	0	1	0	1	1	0	0	0	0	1	1	2	2	1	2	0	6	0	1	0	0	2	3	1	2	1	2	2	4	0
ATE1	261	201	231	98	214	117	291	190	269	152	148	280	144	235	220	95	190	118	165	207	157	189	172	132	126	183	191	165	136	103	177	217	264	134	223	137	164	126	287	256	215	164	312	272	283	292	205	175
ATF1	197	106	166	106	166	85	164	168	189	100	114	202	105	105	186	94	157	127	109	187	173	165	165	119	112	123	175	128	160	143	167	184	151	168	287	130	121	106	186	131	195	94	239	170	130	178	227	140
ATF2	407	270	266	242	231	167	298	177	310	271	207	376	288	315	306	182	239	360	192	266	291	279	356	264	173	255	273	275	224	239	341	368	242	298	392	243	257	185	254	269	407	190	410	280	359	267	342	176
ATF3	271	183	232	835	371	185	131	138	203	165	931	461	449	623	236	223	204	1300	368	323	256	143	284	217	616	219	626	347	148	245	841	455	167	577	509	169	235	199	226	210	405	185	214	693	266	318	298	152
ATF4	1885	1334	1945	2460	1481	1253	1778	1552	1288	1910	2211	1625	1515	2517	1954	1449	1635	2572	1983	1952	1518	1246	1564	1662	1441	1673	2255	1354	1515	1039	3032	2042	2233	3026	3002	1565	1889	1681	1493	1740	1915	1554	1933	1749	2365	1532	2043	1557
ATF5	206	207	245	1047	299	152	120	244	187	200	846	285	141	337	207	204	215	900	274	405	271	232	230	214	590	271	1020	278	218	159	1761	230	370	754	386	326	233	260	308	413	244	228	310	282	219	210	341	236
ATF6	1246	723	901	505	1006	585	780	842	1154	618	657	1011	660	820	880	466	838	672	697	961	822	700	1011	703	673	796	794	897	781	635	899	876	920	835	1083	677	764	621	936	955	861	653	1139	877	965	1014	1061	647
ATF6B	1238	931	1553	638	1381	925	982	952	1483	992	882	1214	1120	1102	1661	800	1091	777	887	1001	1058	973	1351	914	525	1075	1031	1183	1118	1013	872	1279	1168	1037	1527	1047	1329	855	1117	1008	1170	722	1268	1364	1213	910	1085	891
ATF7	351	299	413	245	246	170	314	237	373	257	306	331	258	272	323	192	228	280	275	323	238	283	350	235	187	249	327	276	308	261	368	393	298	303	421	223	287	232	267	250	284	233	347	254	313	327	371	264
ATF7IP	740	413	681	378	589	368	551	394	688	336	455	695	275	528	662	321	574	454	390	599	566	530	524	453	304	489	558	498	583	545	635	717	742	610	754	449	445	390	502	612	554	332	595	561	643	656	593	408
ATF7IP2	82	59	79	56	135	76	73	44	154	71	56	114	51	132	79	39	73	65	77	145	125	106	164	65	7	87	57	145	35	94	68	147	121	52	240	74	134	51	156	84	147	66	155	128	88	76	142	56
ATG10	128	33	64	23	124	55	66	79	107	45	42	74	39	52	136	42	74	29	87	86	70	58	136	66	30	69	47	109	50	54	49	102	102	77	80	48	72	71	94	71	90	59	74	79	121	52	83	87
ATG12	322	176	292	237	234	115	273	141	244	222	210	321	215	270	361	153	261	212	193	283	265	239	335	197	177	251	247	219	229	184	349	324	265	285	428	215	259	180	284	302	363	185	284	301	331	362	318	147
ATG13	1454	1325	1361	763	1339	1109	1197	1108	1392	1195	857	1287	1139	1165	1586	893	1022	1033	1227	1334	1233	1172	1324	1067	1049	1308	1192	1389	1231	776	1237	1213	1265	1265	1428	1052	1128	957	1349	1504	1208	1105	1482	1483	1232	1202	1380	1144
ATG14	244	176	269	143	207	137	191	174	269	137	159	251	111	233	216	101	278	157	193	234	220	235	297	167	75	234	300	200	213	191	199	271	199	244	396	174	231	140	228	249	253	222	266	239	202	300	283	148
ATG16L1	422	679	696	287	383	333	600	495	405	648	600	418	497	540	519	230	361	416	590	368	428	294	371	279	315	350	417	315	455	276	367	425	434	406	552	415	438	347	268	331	429	360	566	418	586	406	398	331
ATG16L2	83	33	131	33	83	66	56	23	37	41	46	85	30	168	99	61	64	41	84	50	30	71	71	61	19	90	67	40	34	40	85	119	128	134	75	79	94	92	46	70	117	68	118	111	119	43	87	39
ATG2A	457	493	792	544	520	381	749	529	748	298	554	526	478	735	701	414	514	538	560	622	549	502	514	553	439	596	851	517	686	270	779	628	628	543	774	515	496	447	623	568	405	443	636	639	615	589	594	427
ATG2B	615	335	608	207	305	279	482	406	535	246	177	582	278	490	476	202	645	238	321	517	464	404	464	314	120	478	310	375	381	376	337	689	395	366	575	408	481	313	463	387	483	398	648	468	527	602	494	345
ATG3	488	301	430	526	393	308	478	438	490	424	503	455	357	468	442	298	420	524	429	429	381	326	448	315	448	427	556	393	454	293	803	448	539	644	617	401	359	383	417	442	445	356	523	423	457	387	417	339
ATG4A	358	194	219	172	380	230	342	343	476	263	171	339	283	269	299	175	288	216	242	291	261	241	333	239	220	268	184	328	125	211	252	327	278	201	223	212	274	204	272	275	367	249	489	453	426	294	303	175
ATG4B	301	327	489	311	389	253	443	391	310	391	302	395	367	452	476	239	412	323	263	389	297	417	395	344	257	359	419	320	386	267	473	431	536	363	513	430	332	308	418	425	417	366	389	361	471	308	357	317
ATG4C	69	45	88	35	76	17	61	63	70	43	37	74	46	62	73	19	57	26	33	72	67	45	72	29	15	42	44	68	72	33	32	53	75	47	100	42	36	36	55	55	55	31	53	39	76	53	66	27
ATG4D	199	241	365	160	243	148	282	281	243	220	223	278	218	347	297	161	279	191	276	230	208	211	246	280	243	192	254	206	265	150	272	288	321	241	315	185	223	202	235	207	244	219	303	256	319	280	250	186
ATG5	473	344	417	303	473	287	432	404	493	396	349	519	384	450	533	208	396	334	365	468	410	389	482	325	229	384	329	388	398	235	463	416	486	359	544	351	369	271	463	401	467	346	603	535	551	433	503	244
ATG7	292	271	341	234	405	189	266	201	392	223	294	314	234	328	296	194	270	284	297	303	369	291	315	274	344	326	402	354	360	240	391	314	375	334	387	287	278	282	321	255	268	249	292	328	301	225	325	228
ATG9A	761	870	1017	320	725	528	975	1137	832	691	634	603	613	741	890	427	656	420	719	728	548	658	652	536	471	704	620	654	991	330	471	706	960	480	766	641	556	538	906	724	482	612	903	713	836	932	887	514
ATG9B	390	73	190	48	428	262	173	70	276	153	24	386	115	217	259	75	239	104	165	333	377	254	603	177	74	199	53	360	43	330	49	462	182	92	206	136	352	192	263	367	471	130	184	343	293	109	157	282
ATHL1	37	34	171	105	75	38	50	18	60	68	77	58	45	369	71	75	48	80	67	45	81	102	73	40	34	101	138	62	58	80	147	226	165	266	302	120	135	93	48	75	190	96	150	107	168	30	67	47
ATIC	690	306	606	295	739	478	382	317	835	438	263	709	244	424	496	268	635	329	489	631	628	500	523	510	316	561	355	623	543	334	370	586	782	423	584	547	465	393	546	739	580	517	590	599	462	526	618	407
ATL1	263	77	135	42	177	144	73	103	238	86	37	239	45	105	156	76	163	76	100	188	195	145	195	138	64	174	73	173	68	149	68	190	178	95	201	110	120	87	189	157	202	115	177	150	133	143	200	105
ATL2	332	262	411	218	205	171	288	246	317	265	242	358	193	322	335	121	277	176	169	260	274	251	370	198	167	265	333	202	317	189	387	278	275	318	634	291	258	206	245	242	323	214	383	243	421	281	337	123
ATL3	279	295	358	332	253	281	464	395	375	313	375	313	308	323	392	265	267	326	273	367	273	236	259	256	343	345	416	268	361	207	466	265	385	433	264	268	204	286	298	339	250	297	453	344	379	397	284	226
ATM	498	303	399	113	309	176	369	173	373	261	128	394	298	513	415	137	377	145	152	419	410	280	507	291	47	289	233	290	266	405	263	479	430	362	409	300	399	225	285	284	567	217	376	346	529	226	283	308
ATMIN	635	496	977	380	745	387	561	689	730	387	516	767	368	593	635	291	723	479	473	796	488	480	652	518	366	570	928	575	632	396	784	631	740	807	1172	594	536	611	781	868	587	531	752	695	679	677	805	604
ATN1	1409	764	1288	558	1344	785	989	1093	1263	658	754	1184	875	1248	1509	593	958	700	984	1274	1031	910	1194	823	634	957	976	1051	720	739	915	1260	1325	683	1187	876	1200	712	1315	1201	973	637	1341	1354	1010	1402	1140	946
ATOH1	0	0	0	0	0	0	0	0	0	0	0	0	0	0	0	0	0	0	0	0	0	0	0	0	0	0	0	0	0	0	0	0	0	0	0	0	0	1	0	0	0	0	0	0	0	0	0	0
ATOH7	0	0	1	0	0	0	1	0	0	1	0	0	0	1	0	0	0	3	0	0	0	0	3	0	0	0	0	0	0	0	1	0	0	2	0	3	2	1	0	0	1	1	0	0	0	3	1	3
ATOH8	107	100	137	16	34	38	103	104	71	110	59	59	181	129	92	30	116	23	110	63	37	89	61	54	9	46	41	44	115	40	38	56	90	69	62	57	64	49	68	127	26	174	70	51	89	183	141	47
ATOX1	345	306	374	317	451	330	357	427	277	372	336	325	314	315	433	251	323	321	429	450	383	358	468	296	283	397	429	399	365	216	300	344	479	390	353	342	342	311	494	390	419	296	415	422	425	334	520	345
ATP10A	41	32	121	885	59	35	50	12	79	62	504	62	32	74	77	134	122	575	79	96	68	113	38	130	488	81	527	74	144	50	1035	109	131	540	310	168	100	59	60	101	59	75	102	39	66	56	89	75
ATP10B	354	513	2363	2238	1062	773	1061	2200	1923	267	2039	855	893	1581	1135	1332	1097	2280	1108	754	448	1018	507	1320	3092	1244	2906	923	2360	364	6155	1374	1406	3190	2344	1437	890	1183	401	1431	357	1343	1765	888	1889	1083	1068	367
ATP10D	266	213	245	208	256	127	318	263	317	193	241	371	235	232	302	192	263	251	163	304	274	264	279	206	237	225	266	275	278	171	344	299	253	318	357	250	210	217	213	193	233	233	299	336	334	297	320	141
ATP11A	388	326	592	287	323	275	585	516	426	338	331	388	533	476	397	232	413	298	402	393	263	308	356	355	254	344	505	317	313	189	634	488	492	458	569	352	342	329	340	347	295	283	433	343	523	476	368	298
ATP11B	893	676	842	387	768	411	872	827	855	543	462	892	693	787	911	313	709	429	413	738	678	634	777	514	342	717	613	636	636	465	719	906	764	628	1007	492	698	436	594	624	755	487	1000	690	881	728	743	447
ATP11C	112	48	168	171	128	56	105	103	187	85	113	152	52	135	143	68	175	173	78	155	95	134	126	99	56	141	291	125	121	56	540	171	148	288	262	120	133	110	90	197	106	81	178	119	198	169	157	105
ATP12A	1291	2496	1682	2044	5574	3929	6072	8744	7103	2697	4741	4345	5925	1949	3927	3525	2966	2840	9821	3635	1554	3170	1506	3123	5949	5715	2068	4434	873	702	6407	3897	3075	2399	543	2275	2054	2752	1376	4652	892	2099	4715	5120	7139	2232	3180	1166
ATP13A1	920	830	1197	1121	1392	809	989	585	1312	676	1093	1197	821	1064	1045	581	853	1490	855	1036	1213	991	1210	925	983	972	1345	1063	926	672	1086	1281	1116	1052	1873	1048	988	741	1016	1101	932	612	1161	1061	891	749	1088	676
ATP13A2	1127	1446	1527	1090	1297	748	1456	1495	1029	1149	1500	1061	1165	1293	1609	864	1411	1058	1173	1158	870	772	901	1047	923	864	2071	862	1948	484	1160	958	1636	1432	1583	1068	818	738	1327	1105	834	893	1683	1295	1644	1558	898	1054
ATP13A3	1535	1141	1464	859	922	573	1707	821	1627	1283	1040	1385	1442	1286	1320	583	1486	1281	904	1638	1231	1275	1975	873	530	1144	1374	1040	1295	828	2498	1874	1606	1685	2248	1367	1830	763	1055	1089	1635	685	1680	1329	1668	1342	1185	767
ATP13A4	125	191	470	105	323	198	286	279	271	129	178	269	218	338	263	168	280	103	206	179	228	240	143	221	141	222	240	216	338	121	231	266	399	243	407	239	222	245	152	272	230	169	350	218	432	139	253	124
ATP13A5	293	940	686	25	388	357	838	1146	315	447	164	329	556	794	893	243	410	105	302	374	114	304	130	156	156	333	98	150	905	117	54	355	709	202	216	455	392	237	414	346	569	372	870	436	1001	391	471	164
ATP1A1	19852	21639	14147	7420	15352	12429	26148	22139	16599	15678	10025	15963	20281	12543	21775	9001	15615	9796	17712	17196	14640	12751	19435	12564	14801	10829	9899	12116	14218	11008	11087	14192	13625	10106	11077	11616	13167	9494	24636	16535	16831	10803	19437	20327	16883	21228	22707	11484
ATP1A1OS	53	36	32	25	67	31	50	21	91	42	18	51	35	44	44	37	52	25	37	50	63	37	67	45	26	53	32	71	29	60	28	39	30	39	33	38	58	45	36	30	55	33	31	28	40	34	33	58
ATP1A2	2	5	5	3	0	0	2	1	1	2	2	0	1	2	2	3	0	0	1	12	7	1	0	3	2	3	2	3	1	8	0	1	2	1	0	3	1	2	1	2	2	4	1	0	5	3	2	1
ATP1A3	287	11	150	11	254	4	16	409	260	0	13	293	7	122	351	8	153	5	11	158	20	23	221	8	9	17	15	17	14	6	158	197	165	36	151	11	121	19	319	187	163	6	227	307	260	228	315	14
ATP1A4	0	0	0	2	0	2	1	0	0	2	0	1	2	2	0	1	3	0	1	3	2	2	2	2	1	2	2	1	4	1	0	4	1	0	1	0	4	0	0	0	2	2	4	1	3	1	2	0
ATP1B1	6086	5590	11316	5679	8122	5721	7533	15361	10077	3386	6732	7232	5468	10734	9188	4356	7737	5383	6054	8607	4462	4706	5489	4764	7860	7616	9851	7379	8128	2607	10539	6214	11551	7853	9249	6246	7813	6402	6633	11941	4650	6777	9909	9519	9221	8027	7725	4121
ATP1B2	1	4	0	6	0	0	4	0	2	1	6	1	1	1	5	2	1	3	2	3	0	0	2	2	0	1	5	0	2	2	5	3	2	3	1	0	0	1	0	2	1	0	3	0	0	5	0	1
ATP1B3	1050	1200	1139	895	865	617	1633	1986	923	1090	977	901	863	959	1558	614	1128	733	1099	1141	577	749	981	853	1292	727	1174	840	1192	478	1508	955	1047	1001	888	1253	636	912	1572	956	734	882	1505	1103	1254	1847	1776	554
ATP1B4	0	0	0	0	0	0	0	0	0	0	0	0	1	0	0	0	0	0	0	0	0	1	0	0	0	0	0	0	0	0	0	0	0	0	0	0	0	0	0	0	0	0	0	0	0	0	1	0
ATP2A1	16	10	17	9	9	8	18	10	6	12	10	11	7	22	15	6	23	7	13	5	15	32	30	10	7	9	9	6	10	22	11	9	18	19	16	18	37	7	27	7	22	27	19	14	22	4	15	14
ATP2A2	7007	5401	5021	3818	6007	4683	6259	4646	7385	4334	4921	6973	5164	5015	6052	3005	5211	4313	4931	6169	5879	4689	7933	4358	6309	5099	6120	5982	4019	4703	6934	5959	4774	5339	5968	4337	5420	3875	5660	6218	5801	3854	7296	6836	5438	6557	5975	4560
ATP2A3	3903	2629	1762	821	3298	3168	2467	3916	4450	2308	1355	3118	3205	1835	3393	1430	2550	1672	1896	2453	3352	1351	3049	2026	1439	2926	1234	2890	1610	1781	1297	2865	3670	1568	851	1949	1864	2002	3059	3662	2257	2012	3547	4939	2733	3314	2920	1492
ATP2B1	956	595	594	230	663	410	569	612	1065	351	224	985	341	543	549	242	659	264	419	773	704	549	882	497	372	555	367	668	411	507	481	745	532	491	489	425	520	445	696	717	706	503	937	768	713	840	769	345
ATP2B2	3	5	0	1	1	2	0	1	3	0	2	2	3	1	1	0	2	0	1	2	1	3	4	0	0	0	1	0	1	1	1	2	3	2	3	2	3	0	1	2	3	0	3	3	10	4	2	0
ATP2B3	15	7	12	24	9	10	12	0	4	20	8	5	16	1	6	10	9	37	6	5	17	5	3	28	13	8	5	7	11	8	7	8	13	10	1	38	12	11	1	3	13	3	4	1	2	5	0	17
ATP2B4	3545	1165	2240	1036	2502	1507	1729	1322	2801	1279	985	3766	1482	2019	2215	1145	2658	1225	1621	3645	2655	2310	3367	1692	1292	2000	1482	2306	1463	2397	1067	3303	2088	2190	2328	1907	2360	1695	2772	2559	2837	1320	2064	2596	2244	2828	2791	2508
ATP2C1	1412	1342	1378	730	1622	846	1764	1663	1881	1249	943	1610	1585	1555	1526	681	1414	1055	1183	1495	1350	1357	1486	951	1004	1320	1405	1552	1108	932	2030	1530	1571	1099	1380	1095	1334	824	1403	1504	1368	1150	2035	1748	1852	1367	1759	671
ATP2C2	2364	1343	1243	358	1956	1322	874	1335	1412	1761	451	1643	1674	1703	1165	735	867	528	1143	1088	2007	1091	1881	858	777	1172	470	1792	936	892	552	1939	1331	732	985	1286	2026	605	1291	904	1406	712	1769	1917	2331	1076	1492	1815
ATP4A	1	1	0	6	0	3	4	1	1	1	3	3	0	1	0	1	2	6	5	0	1	1	2	0	3	3	1	3	0	4	0	1	0	6	0	0	1	8	1	0	0	5	2	0	0	2	1	3
ATP4B	0	0	0	0	0	0	0	0	0	0	0	3	0	1	0	0	4	0	1	1	0	0	1	1	0	0	2	1	0	1	0	1	0	0	0	1	1	1	3	0	0	0	2	0	0	0	1	4
ATP5A1	5331	3612	4893	2167	5778	3926	4259	4467	5405	4184	2258	5508	3572	4023	5798	2960	5299	3159	4400	5522	5350	4836	4871	4571	3105	4684	2775	5388	4604	3112	3264	5413	6072	3648	4044	5066	4673	3587	5820	5649	5424	3949	4981	5226	5358	5813	5401	4809
ATP5B	6198	4662	6553	2896	6542	4845	6178	5974	7053	5752	3659	6285	5211	5389	7529	4021	5930	3859	5592	6129	5970	5723	6844	6209	5541	5776	4245	6399	5683	3737	4532	6578	7724	4787	5693	6665	5766	4935	6503	6321	6133	4426	6291	6493	7133	7353	6817	5482
ATP5C1	1286	731	1288	630	1232	913	1173	1352	1464	1148	708	1324	834	1403	1373	665	1385	790	1040	1338	993	999	1239	1061	788	1089	721	1240	1205	788	938	1259	1603	1078	1144	1147	1297	1007	1300	1350	1505	1133	1442	1355	1996	1426	1382	894
ATP5D	464	305	424	183	553	296	392	498	424	485	249	407	326	449	597	274	414	239	410	474	384	339	433	424	427	370	256	440	468	235	284	419	710	319	399	452	389	312	654	492	379	365	473	423	497	496	539	379
ATP5E	655	400	660	285	778	484	531	679	698	618	346	748	435	668	686	380	732	412	522	668	547	482	721	497	430	528	409	620	430	381	532	622	824	461	434	571	694	412	765	692	679	446	628	644	769	683	707	480
ATP5EP2	39	17	36	41	59	29	28	79	34	35	15	50	32	49	62	31	71	29	42	51	36	35	67	30	29	30	25	27	27	36	38	62	56	57	41	31	56	45	57	54	68	31	37	58	65	72	44	43
ATP5F1	1842	1165	1264	566	1668	1172	1638	1588	1768	1488	660	1530	1286	1466	1850	754	1641	764	1278	1468	1285	1343	1684	1340	1075	1475	779	1673	1438	1044	1200	1605	1827	1128	971	1435	1262	949	1908	1512	1679	1243	1913	1572	2005	1814	1849	948
ATP5G1	264	211	303	104	399	320	354	305	331	471	153	291	292	308	389	233	253	159	345	318	372	331	357	356	245	395	155	366	409	228	157	316	485	271	289	374	307	330	465	303	316	299	376	279	372	324	373	309
ATP5G2	1660	1269	1259	554	1962	1148	1134	1268	1648	1795	713	1663	1318	1257	1689	875	1304	833	1276	1325	1844	1517	2080	1469	979	1591	641	1700	1498	1191	747	1719	1779	911	1141	1468	1760	1027	1880	1607	1738	1159	1386	1394	1802	1509	1911	1498
ATP5G3	1049	818	1044	543	1032	870	1130	1345	1063	1091	625	960	828	1082	1223	626	963	595	896	1093	945	921	1234	1029	913	1004	826	957	1379	663	733	982	1421	869	946	1134	956	905	1423	1006	1047	869	1157	881	1404	1285	1089	783
ATP5H	806	543	834	445	786	582	693	780	807	850	552	699	671	609	802	531	584	593	885	754	767	618	810	745	734	777	572	986	748	562	529	603	866	572	679	640	694	639	851	815	712	717	747	630	781	769	885	669
ATP5I	694	400	526	233	634	528	502	557	559	648	250	548	419	647	658	477	561	306	628	590	417	473	672	563	535	474	260	588	499	437	357	545	677	403	372	462	589	468	824	600	740	409	648	640	767	625	754	500
ATP5J	527	320	453	184	485	316	418	482	542	491	243	552	365	458	608	259	480	311	411	458	429	362	656	420	299	424	303	496	497	337	370	489	568	336	496	439	497	385	588	538	529	407	502	459	604	514	573	330
ATP5J2	939	507	775	425	947	536	663	786	863	827	396	883	572	786	772	510	762	437	757	786	613	601	1075	656	569	655	462	741	704	591	645	918	1030	591	887	718	831	587	1013	883	1163	578	961	968	1181	705	1128	655
ATP5J2-PTCD1	0	0	0	0	0	0	0	2	0	0	0	0	0	0	1	0	0	0	0	0	0	0	0	0	0	0	0	0	0	0	0	0	0	0	0	0	0	0	0	0	0	0	0	0	0	0	0	0
ATP5L	1279	752	1113	554	1327	890	997	1262	1283	1096	505	1334	896	1102	1393	680	1370	694	1176	1220	1125	1001	1531	968	841	995	686	1175	1039	858	935	1304	1540	852	928	1083	1326	806	1540	1271	1409	947	1372	1270	1510	1319	1437	982
ATP5L2	10	3	4	5	10	5	10	7	11	2	3	5	8	10	9	6	5	4	9	4	9	6	5	3	9	5	0	4	8	9	3	7	6	9	3	8	5	5	8	16	8	4	6	3	14	10	5	7
ATP5O	1105	850	1187	360	1204	881	1025	1337	1274	932	527	1082	737	1029	1320	701	1147	639	1054	1203	839	920	1267	1115	841	942	587	1091	1062	699	766	1013	1419	812	933	936	940	863	1266	1041	1149	943	1188	1091	1339	1331	1253	904
ATP5S	220	103	100	53	161	71	144	87	166	95	38	192	78	109	124	55	94	52	74	147	156	129	143	85	49	117	54	140	106	101	80	152	164	93	108	84	153	92	120	149	196	87	148	140	151	129	160	121
ATP5SL	264	237	337	201	275	130	247	278	202	311	201	220	227	199	338	164	208	168	237	246	212	252	220	231	234	230	228	221	339	125	217	248	334	234	353	256	206	186	315	237	208	186	247	212	269	244	292	213
ATP6AP1	2458	1754	2240	1250	2860	1741	1891	1999	2799	1567	1300	2353	1721	1783	2223	1284	1994	1560	1838	2352	2433	2362	2869	1977	1292	2033	1947	2572	1827	1486	1433	2535	2417	1504	1949	2022	2286	1621	2673	2945	2252	1604	2108	2329	1699	2031	2252	1821
ATP6AP1L	26	5	6	9	17	5	14	11	5	7	7	15	3	6	19	8	13	9	15	17	17	6	19	19	4	3	8	9	13	24	18	22	9	10	24	14	19	19	5	14	13	10	10	11	18	12	9	9
ATP6AP2	1619	862	953	402	1284	715	979	1080	1446	1035	446	1326	906	765	1174	444	1069	631	551	1196	1172	1088	1416	718	557	855	642	1137	954	766	913	1110	1201	658	882	844	827	590	1240	1172	1259	800	1223	1321	1139	1256	1399	606
ATP6V0A1	303	272	384	194	308	246	419	482	299	233	266	244	436	269	366	218	326	303	273	356	280	238	388	246	234	268	384	333	300	191	354	240	379	353	274	257	296	287	379	378	204	277	399	295	331	322	330	215
ATP6V0A2	470	343	492	289	365	322	540	458	533	375	401	664	410	500	408	231	551	352	414	398	531	344	554	399	331	491	456	403	356	290	475	621	396	347	510	444	520	347	493	438	663	360	605	445	656	527	372	305
ATP6V0A4	1153	320	360	342	1006	356	354	181	1001	317	114	955	278	344	407	239	423	522	557	1043	903	695	966	431	366	824	590	583	324	717	404	1085	660	562	780	478	458	552	547	951	1007	268	389	547	314	363	909	798
ATP6V0B	1103	1321	1501	1193	1295	963	1873	1973	1289	1796	1428	1356	1699	1475	1606	1146	1305	1085	1687	1185	1285	1196	1316	1109	1638	1062	1594	1471	1714	659	1559	1143	1368	1268	1424	1203	1202	1140	1666	1437	1582	1118	1832	1615	1678	1031	1546	883
ATP6V0C	2103	1884	2075	1145	2368	1462	1965	2651	1950	1595	1955	2005	2009	2035	2257	1218	1685	1534	1923	1916	1751	1401	1974	1452	2001	1516	2028	1749	1988	982	2134	1763	2467	1486	1818	1565	1784	1460	2696	2428	1700	1228	2245	2143	1669	2057	2446	1205
ATP6V0CP3	5	12	9	10	8	11	12	9	11	8	12	7	10	5	11	6	13	5	7	6	11	8	9	12	7	9	4	17	7	3	4	8	10	6	8	3	10	9	16	6	8	8	11	11	6	10	15	7
ATP6V0D1	1942	1373	1667	1247	2268	1340	1680	1902	2114	1318	1368	1912	1361	1560	2002	1092	1518	1387	1740	1945	1907	1405	2007	1465	1724	1636	1567	1881	1589	1130	1720	1628	1949	1338	1765	1293	1489	1464	2153	2035	1813	1299	1790	1912	1464	1783	1836	1174
ATP6V0D2	30	11	4	10	7	9	6	12	4	13	9	12	5	1	17	7	11	16	4	10	16	10	18	5	7	6	4	6	5	22	4	4	10	13	16	22	11	30	15	38	19	3	16	5	10	7	11	15
ATP6V0E1	1218	1009	1211	910	1307	800	1280	1552	1127	1214	1037	1131	1241	1227	1241	717	1027	968	1307	1076	951	975	1200	944	1172	1077	1351	1217	1135	733	1076	989	1316	1131	1173	1054	1041	933	1449	1212	1276	825	1282	1324	1518	1134	1432	768
ATP6V0E2	549	186	329	92	348	387	138	215	541	135	87	336	212	251	336	138	298	158	394	431	387	309	323	335	68	382	124	374	346	231	70	344	390	221	444	301	247	131	403	569	626	234	295	545	330	415	255	361
ATP6V0E2-AS1	17	5	16	7	11	11	6	10	23	5	6	14	9	11	20	8	15	21	5	25	17	24	18	10	9	18	6	15	2	8	10	25	5	6	14	16	11	4	8	8	10	9	19	11	15	20	8	6
ATP6V1A	1307	879	1060	754	1232	747	1090	1043	1451	684	692	1342	723	890	1170	612	1230	972	878	1337	1249	992	1300	806	646	1049	1191	1128	859	853	1437	1291	1261	958	1174	970	1042	915	1092	1475	1182	792	1289	1292	1127	1282	1283	816
ATP6V1B1	153	202	172	16	142	50	51	52	65	115	12	203	62	62	146	167	112	24	65	222	133	100	198	230	31	129	10	68	52	106	11	187	340	74	41	420	212	86	157	128	197	76	84	67	111	219	112	208
ATP6V1B2	600	544	941	1405	702	471	851	938	767	499	1257	669	694	705	725	541	689	1077	692	731	612	583	496	520	938	794	1901	647	780	415	2372	649	945	1389	1143	761	515	751	585	703	466	584	822	781	746	788	654	387
ATP6V1C1	674	421	627	353	630	331	495	523	677	376	409	717	407	579	659	263	685	380	434	670	555	492	683	334	260	636	654	552	506	326	698	710	556	524	848	466	551	404	551	602	593	442	675	727	680	515	694	307
ATP6V1C2	280	166	162	49	210	95	188	148	98	126	37	156	107	153	177	92	187	70	137	113	209	126	264	167	86	110	58	119	123	199	56	225	206	109	106	130	145	113	187	180	217	71	266	156	345	145	186	186
ATP6V1D	784	510	347	459	792	334	545	522	595	532	402	739	569	544	707	263	334	431	488	609	489	466	639	447	518	445	572	752	361	411	487	686	529	381	518	364	449	331	624	556	649	299	560	683	562	500	618	408
ATP6V1E1	736	701	850	699	821	707	1030	1055	883	865	1008	890	972	925	870	620	798	818	966	924	797	739	786	763	911	965	1189	947	1014	486	1019	799	927	980	871	867	767	823	900	920	855	806	926	969	899	796	869	729
ATP6V1E2	36	26	15	1	37	28	21	15	29	26	7	38	11	7	45	11	19	14	19	40	35	16	30	15	3	23	10	31	20	33	7	55	27	11	15	6	27	11	32	37	31	13	22	20	16	20	29	15
ATP6V1F	888	496	811	746	833	620	889	1121	861	771	560	863	707	841	947	513	814	626	904	815	759	755	922	740	665	612	958	747	1014	497	809	832	1213	867	1056	707	748	761	1027	967	976	678	873	907	1163	792	885	702
ATP6V1G1	1525	932	1411	974	1485	933	1481	1577	1526	1215	1278	1314	1198	1645	1513	848	1167	1101	1323	1341	1085	1245	1279	986	1287	1119	1365	1361	1279	683	1923	1091	1410	1312	1387	1013	1284	1120	1494	1643	1430	1085	1859	1649	1830	1172	1519	828
ATP6V1G2	2	2	1	0	1	1	1	0	1	0	2	1	1	2	2	0	2	0	0	0	0	2	1	1	1	0	1	3	0	1	1	2	0	1	2	0	1	2	0	1	3	1	0	0	11	3	1	2
ATP6V1G2-DDX39B	0	0	0	0	0	0	0	0	0	0	0	0	0	0	0	0	0	0	0	0	0	0	0	0	0	0	0	0	0	0	0	0	0	0	0	0	0	0	0	0	0	0	0	0	0	0	0	0
ATP6V1G3	6	1	0	0	1	0	0	0	0	0	0	0	0	0	0	0	0	0	0	3	0	0	3	0	0	0	0	0	3	2	0	0	1	2	0	1	1	0	0	1	8	0	0	3	0	0	2	6
ATP6V1H	465	363	524	375	517	316	475	451	635	373	334	526	360	386	567	204	513	352	463	501	500	384	502	377	275	475	585	393	473	263	426	484	497	418	694	382	412	319	433	492	451	366	490	449	479	476	473	291
ATP7A	412	290	412	114	256	191	308	350	375	184	201	334	248	294	324	149	426	193	169	314	241	249	252	220	128	255	228	293	324	229	222	344	342	266	303	236	238	187	306	321	292	188	433	310	381	461	321	204
ATP7B	2838	2156	3408	496	1742	1968	2570	1794	2184	1499	996	2788	2145	1858	2888	1523	2667	977	1504	2557	2222	1260	3373	2809	346	1717	1086	2478	3735	2153	635	2746	3423	1557	1854	2514	2249	1790	2785	1846	2960	2016	2725	2384	3472	3277	1594	2451
ATP8A1	275	46	152	41	136	32	64	32	90	62	50	153	54	140	108	44	143	37	37	89	194	115	182	78	29	74	37	66	105	191	118	195	157	108	119	117	94	58	92	94	171	105	166	93	120	154	171	152
ATP8A2	6	5	12	3	20	3	0	6	8	2	2	6	5	14	4	8	13	0	3	4	4	14	11	3	10	13	3	16	8	2	2	13	8	6	12	17	13	4	6	14	2	11	0	8	9	7	14	18
ATP8B1	2104	1935	1966	512	1720	1356	2234	2283	2043	1498	1143	1679	2088	1809	2235	1133	1626	912	1377	1578	1676	1380	1364	1283	1319	1665	849	1825	1668	1011	1297	1628	1959	1107	1452	1324	1578	1241	1405	1605	1594	1277	2590	1876	2459	1801	1531	1183
ATP8B2	177	66	135	126	149	82	98	42	141	143	114	234	96	149	118	46	89	132	106	147	193	150	183	107	68	154	176	151	83	142	160	229	174	214	201	126	169	127	90	96	150	72	103	133	115	66	68	151
ATP8B3	1	5	8	5	0	1	11	2	2	19	17	3	6	7	6	6	0	5	7	4	4	6	5	1	5	6	5	3	6	0	8	5	7	9	14	7	4	6	2	2	1	4	0	13	4	0	2	4
ATP8B4	60	69	67	30	39	22	67	32	70	44	40	70	77	61	42	15	40	35	29	55	47	68	62	24	13	58	44	35	57	67	81	64	53	69	93	34	71	29	60	42	112	21	76	49	63	29	47	30
ATP8B5P	21	3	12	8	9	4	5	8	13	10	6	8	6	11	12	4	18	5	8	5	4	9	28	7	6	9	7	6	10	9	12	15	8	14	23	8	8	8	12	11	12	6	8	11	14	6	11	5
ATP9A	3001	1501	1928	768	2556	1925	2076	1637	3096	1374	627	2898	1420	1512	2095	1221	1747	1519	1554	2999	2972	1890	2344	1662	1070	2597	1346	2605	1422	2076	1335	2278	1945	1461	2066	1370	1522	1677	2378	2853	2442	1400	2197	2652	1999	1979	2372	1776
ATP9B	273	229	247	85	253	165	198	213	236	203	98	269	166	206	281	103	223	113	185	231	237	219	298	219	94	202	201	239	206	219	186	223	291	165	227	169	207	162	219	268	210	174	237	274	268	261	259	186
ATPAF1	317	231	246	162	292	175	220	149	354	266	146	310	180	221	303	148	274	232	196	327	337	291	403	276	136	289	160	344	240	269	202	277	321	205	346	230	229	203	413	237	328	169	265	253	328	259	350	257
ATPAF2	147	133	146	54	174	112	157	111	189	178	101	138	110	145	185	80	135	101	160	144	120	162	170	171	101	144	93	163	129	78	100	167	201	119	156	154	100	101	187	196	169	99	165	129	162	189	181	127
ATPBD4	42	31	44	21	43	22	25	22	55	28	22	39	29	34	62	15	53	23	31	56	45	32	42	48	22	49	15	21	27	19	49	69	59	33	36	31	25	30	33	82	44	39	55	50	46	50	51	18
ATPBD4-AS1	2	2	1	0	1	0	0	0	7	3	0	5	1	0	3	2	0	5	3	4	2	5	2	2	0	1	1	1	1	1	0	5	2	1	8	2	6	1	3	1	9	3	0	0	1	1	4	1
ATPIF1	1604	590	1116	406	1862	1070	871	752	1642	1175	321	1677	805	1281	1422	621	1201	613	1199	1365	1492	1375	1904	1107	374	1286	402	1518	602	983	557	1446	1315	767	1288	1110	1609	881	1767	1651	2053	988	1378	1229	1289	880	1480	1331
ATR	533	305	568	253	517	380	499	297	672	314	207	706	323	463	463	195	636	318	322	613	626	553	595	435	175	517	298	453	260	461	518	754	491	457	523	488	506	316	427	686	728	361	492	551	552	470	524	322
ATRAID	1163	664	776	237	1058	608	581	567	990	997	326	1065	539	795	952	404	840	444	669	1012	901	816	1131	694	450	801	436	866	888	713	351	873	1032	581	827	732	828	559	1347	860	1022	672	952	923	1149	731	1057	771
ATRIP	92	71	123	38	109	59	94	67	117	73	53	118	45	113	99	42	64	63	57	92	105	78	105	79	76	77	86	81	99	51	69	104	77	74	85	93	83	57	80	55	100	55	88	76	98	78	78	81
ATRN	2172	1137	1821	405	1933	1336	1561	1862	2745	962	607	2332	1037	1418	1964	1005	2337	721	1090	2600	1904	1643	2079	1609	648	1656	716	1862	1489	1260	898	2000	2596	1167	1258	1581	1862	1289	2235	2340	1777	1802	1952	1762	1898	2541	1848	1275
ATRNL1	3	8	0	0	1	0	12	24	0	5	4	2	32	1	0	1	3	0	2	0	0	2	1	0	0	0	2	0	0	4	2	0	0	0	0	2	2	2	8	0	2	1	1	3	2	1	0	1
ATRX	1435	623	961	614	1011	577	630	648	828	577	382	1076	558	1062	983	440	849	593	648	1044	832	734	987	544	353	855	744	990	681	863	941	1070	929	1094	1257	786	833	641	973	1030	1028	635	877	902	873	873	1236	713
ATXN1	504	281	362	223	437	275	303	171	416	269	216	856	338	361	354	198	354	305	305	540	533	480	609	351	233	427	386	406	169	428	339	579	450	333	576	292	399	364	438	624	576	254	468	398	350	309	350	323
ATXN10	1206	647	999	485	1118	630	856	761	1248	830	473	1128	636	891	1202	480	1113	612	611	1023	1151	940	1351	790	513	788	543	1038	889	705	790	1123	1048	860	1215	864	899	708	1249	1097	1303	650	1031	1049	1141	1178	1327	779
ATXN1L	829	788	995	666	757	589	945	745	910	526	619	1078	601	874	853	498	878	921	723	997	726	698	809	819	641	851	937	717	576	606	1085	930	935	994	1066	716	767	664	928	979	737	845	1045	937	793	1014	986	713
ATXN2	696	345	454	178	545	290	373	274	647	240	219	781	232	460	469	245	439	281	380	484	520	411	649	389	283	444	266	428	240	482	268	803	343	243	465	396	479	281	395	426	601	322	523	498	409	524	514	362
ATXN2L	714	583	1074	631	718	535	823	708	883	494	870	827	567	1084	846	483	630	736	789	982	707	695	907	736	631	658	1043	641	624	538	936	914	929	912	1365	697	935	657	653	701	742	593	1069	749	815	755	947	574
ATXN3	105	97	147	100	86	76	111	103	139	91	81	98	92	141	164	63	89	96	93	100	96	97	129	79	49	87	132	114	111	102	148	157	117	120	208	101	131	87	71	61	126	106	132	99	176	124	169	63
ATXN3L	0	0	1	0	0	0	0	0	0	0	0	0	0	0	0	0	1	0	0	0	0	0	0	0	0	0	0	0	0	0	0	0	0	0	0	0	0	0	0	0	0	0	0	0	2	0	0	0
ATXN7	413	270	577	572	342	230	349	313	483	164	468	444	222	497	472	236	474	593	353	415	379	390	370	362	359	442	763	333	317	264	807	466	490	721	829	291	451	332	317	550	322	356	448	406	294	385	348	327
ATXN7L1	429	134	245	145	369	226	169	106	392	112	157	374	101	251	280	129	309	206	229	412	424	218	438	181	98	261	175	310	145	336	123	373	327	223	556	182	259	220	352	381	383	186	340	365	238	260	375	268
ATXN7L2	23	41	62	47	20	18	30	41	33	28	34	35	32	40	31	35	20	30	45	38	25	52	50	42	18	34	53	40	36	12	40	41	43	41	63	45	26	41	46	30	45	34	53	28	59	25	40	32
ATXN7L3	696	639	1145	887	739	544	856	882	810	661	861	808	678	860	791	629	727	883	771	820	705	741	753	818	827	812	1259	718	1034	439	1158	817	988	999	1085	740	739	807	847	924	647	689	910	857	903	858	955	678
ATXN7L3B	2307	1294	1509	965	1703	1198	1608	950	1903	1371	929	2019	1206	1273	1581	784	1123	1269	1354	1619	1948	1580	2277	1299	847	1553	1013	1778	1155	1446	862	1567	1257	1218	1866	1119	1261	1136	1872	1656	1837	1100	1663	1755	1611	1453	1861	1187
ATXN8OS	0	6	0	0	0	2	2	0	0	7	2	0	3	0	0	2	0	1	1	0	4	9	0	4	3	0	2	4	4	4	0	0	0	0	0	0	0	2	0	0	0	3	0	0	0	0	0	1
AUH	251	129	212	64	136	118	161	186	162	148	68	163	129	163	239	91	166	86	162	160	164	144	205	145	65	141	92	133	145	115	88	207	190	121	214	140	199	110	198	155	214	84	174	164	274	137	202	136
AUNIP	9	4	7	1	12	1	3	9	6	7	1	7	4	14	21	3	20	4	9	11	5	5	10	10	4	9	7	9	5	3	3	4	13	7	10	22	5	12	15	21	10	6	15	5	8	15	7	12
AUP1	851	961	829	706	903	663	1100	1075	876	1074	1015	702	1110	927	977	758	943	698	1022	718	538	581	746	817	1418	667	1040	736	922	512	1110	820	846	889	1178	676	645	661	1019	834	921	836	1408	1111	1040	899	1088	579
AURKA	29	30	171	33	49	34	46	54	60	50	44	43	33	66	57	27	79	25	52	65	52	53	57	75	25	72	57	33	87	14	38	84	83	46	74	123	61	54	66	49	54	58	59	75	60	83	31	38
AURKAIP1	739	569	865	349	813	552	616	797	793	680	400	732	616	775	899	451	775	452	656	767	532	584	909	660	582	519	467	634	732	370	570	671	930	506	715	781	753	488	1062	776	851	526	788	771	830	691	723	591
AURKAPS1	2	4	3	2	2	1	4	3	2	0	0	1	2	0	1	0	7	1	1	1	1	2	8	5	2	2	7	2	0	0	1	3	1	5	4	0	2	0	1	0	0	3	6	2	5	3	4	2
AURKB	5	6	16	40	18	3	17	9	9	12	14	13	13	27	34	13	26	7	15	21	10	13	16	5	6	20	38	24	40	3	7	16	46	12	39	59	25	38	29	14	11	12	8	7	13	17	35	34
AURKC	8	7	11	10	21	11	5	13	26	5	7	19	6	32	16	2	68	11	22	23	14	21	32	11	3	15	8	21	9	19	11	20	29	29	31	23	23	15	12	27	58	16	17	33	14	13	19	8
AUTS2	2181	1338	1661	571	1508	948	1031	904	1703	1012	710	1658	676	1200	1726	804	1414	887	828	1797	1408	1152	1763	809	574	1082	840	1279	1191	1164	937	1605	1624	1041	1634	1079	1506	676	1575	1453	1643	912	1517	1431	1402	1492	1636	1260
AVEN	47	55	36	45	73	46	64	62	77	48	86	67	63	51	76	24	48	58	45	72	46	48	68	46	76	54	51	79	62	38	62	62	73	56	85	54	56	52	61	45	47	25	60	74	91	51	79	70
AVIL	51	25	32	15	23	7	35	30	34	32	18	34	51	50	17	12	35	41	21	28	43	24	61	23	16	15	37	12	22	32	15	62	26	40	50	20	40	13	25	19	60	33	39	36	49	37	16	19
AVL9	266	213	338	196	257	208	321	311	381	206	326	256	272	262	322	189	292	261	288	333	312	193	263	233	241	268	299	253	248	146	369	271	300	318	350	192	229	195	222	255	274	248	364	319	297	249	263	204
AVP	0	0	0	0	0	0	0	0	0	0	0	0	0	1	0	0	0	0	0	0	0	0	2	0	0	0	0	0	0	0	0	0	0	0	0	0	0	0	0	0	0	0	0	0	0	0	0	1
AVPI1	378	268	575	341	381	229	215	574	303	202	411	334	292	537	516	226	389	579	296	400	245	244	362	263	289	255	598	286	687	158	359	403	369	455	721	342	393	341	430	451	199	221	247	288	372	356	456	381
AVPR1A	0	3	0	0	0	0	0	0	2	0	0	0	0	3	0	2	0	0	0	0	2	0	0	0	1	1	0	0	0	11	0	6	0	0	2	1	0	1	0	0	1	0	0	0	2	1	0	2
AVPR1B	1	0	0	0	0	0	0	0	1	0	0	0	0	0	0	0	0	0	0	0	1	0	0	0	0	1	1	0	0	0	0	0	0	1	0	0	0	0	0	0	0	0	0	0	0	0	0	0
AVPR2	7	2	6	4	5	4	2	0	3	4	0	3	1	5	2	1	8	4	3	12	3	5	1	1	2	10	4	7	1	5	12	7	4	5	2	3	2	2	4	3	2	10	1	6	3	3	8	3
AWAT1	0	0	1	0	0	0	0	0	0	1	0	0	0	0	0	0	0	0	0	0	0	0	0	0	1	0	0	0	0	0	0	0	1	0	0	1	0	0	1	0	0	0	0	0	0	0	0	0
AWAT2	4	0	0	0	0	2	0	0	0	0	0	0	0	0	2	0	2	0	1	0	4	2	0	0	2	1	1	2	0	0	6	0	1	0	0	0	1	0	2	0	0	0	0	4	1	1	0	0
AXDND1	16	0	5	2	3	5	3	1	4	2	2	4	1	4	5	0	10	3	10	11	15	5	14	2	1	5	5	10	4	15	5	20	3	0	5	1	13	1	8	10	31	8	9	8	4	3	5	8
AXIN1	588	317	508	382	504	343	449	362	505	332	380	484	347	472	424	292	392	349	417	565	462	346	489	398	288	415	419	423	357	275	607	514	466	490	612	370	483	330	673	653	490	459	569	505	516	385	596	384
AXIN2	430	410	391	88	402	222	354	451	446	274	141	448	139	421	432	244	512	178	319	375	265	419	435	323	100	368	289	305	369	195	229	398	530	284	361	386	361	259	382	435	353	444	435	411	460	354	370	363
AXL	190	169	269	338	246	62	145	102	135	219	296	170	252	166	183	87	137	240	105	293	201	245	204	223	77	200	311	171	331	160	198	292	319	295	458	294	131	194	237	221	152	175	188	112	121	238	237	280
AZGP1	545	499	217	124	868	428	526	422	580	476	136	175	331	531	489	440	356	216	530	249	483	407	554	243	213	866	149	1124	98	129	304	625	1406	141	74	225	254	324	234	907	266	440	631	640	702	209	507	284
AZGP1P1	1	1	0	0	0	0	0	2	1	0	0	1	0	2	2	2	1	0	0	0	0	0	1	1	0	2	0	1	0	0	2	2	2	0	0	1	1	0	0	1	0	0	2	1	1	1	0	0
AZI1	258	117	270	96	278	165	166	89	269	119	81	296	115	210	221	93	242	113	168	241	320	216	287	267	83	216	134	333	145	218	100	331	229	132	215	342	244	133	193	238	225	109	190	208	148	152	201	247
AZI2	699	244	320	488	456	263	319	324	549	388	324	563	339	414	512	154	429	471	265	448	374	411	563	332	200	329	382	394	271	322	633	523	361	396	688	319	381	241	451	453	568	308	581	478	532	395	467	248
AZIN1	3569	1750	1682	1374	3285	1547	2047	1435	3976	2239	1119	3554	1917	1876	2701	828	2189	1859	1749	2606	3453	2835	4718	1659	1046	2535	1432	2525	1114	2703	1605	3446	1932	1480	3360	1710	2504	1516	2415	2508	3837	1404	2303	3104	2401	2235	2486	1414
AZU1	17	14	223	10	30	50	8	8	31	20	17	36	11	52	25	13	66	6	48	13	44	26	29	64	8	31	21	97	0	22	26	72	152	5	2	153	122	12	17	28	37	21	25	22	59	48	23	92
B2M	27991	22017	47711	48237	60567	24758	34592	27309	60056	20584	44433	55070	19852	49101	46990	22059	33667	53805	41772	57396	47251	44544	40419	32244	31286	42715	52397	44470	46775	16327	67424	42836	53003	57944	51377	40184	42329	37325	54695	45245	42407	35093	40864	44503	52351	31802	52773	30165
B3GALNT1	76	42	50	110	71	46	95	44	75	73	94	76	65	55	122	31	68	113	57	50	71	51	57	54	61	85	117	67	33	49	183	104	84	93	104	51	44	26	49	59	80	42	100	84	86	76	71	32
B3GALNT2	445	262	439	118	307	247	381	395	397	260	243	369	263	330	400	191	382	286	300	369	275	281	760	363	193	276	323	296	262	273	258	405	366	265	341	221	372	235	379	352	404	286	480	358	469	358	393	319
B3GALT1	0	0	9	18	4	2	0	1	4	8	8	10	1	3	0	2	2	12	2	7	3	3	7	3	4	0	15	2	7	0	8	8	6	41	13	3	4	1	1	9	2	0	1	2	7	0	3	6
B3GALT2	4	2	10	1	21	1	1	1	12	1	2	16	1	8	4	4	7	4	7	2	13	23	1	11	1	17	7	11	2	5	13	26	17	14	16	15	10	10	3	10	4	13	3	15	5	1	0	6
B3GALT4	436	321	445	230	447	317	438	521	396	345	341	434	344	355	489	258	428	293	327	419	418	312	382	272	259	384	267	432	386	237	238	381	376	334	361	340	349	244	553	460	489	257	513	485	438	378	467	385
B3GALT5	117	141	256	63	203	237	39	200	172	73	57	299	70	233	46	147	167	18	25	61	113	118	130	210	18	151	60	128	89	98	22	335	195	81	80	58	83	104	45	128	62	180	40	173	60	159	130	164
B3GALT6	188	131	239	97	176	101	182	133	235	138	105	229	123	162	198	91	174	86	109	204	211	140	266	114	108	137	135	193	169	102	134	209	215	132	243	189	172	138	250	237	152	118	147	138	154	205	226	142
B3GALTL	172	92	109	67	89	74	130	63	92	166	91	118	101	97	113	46	95	56	74	141	82	95	176	100	46	79	89	92	75	74	98	133	117	76	100	72	114	57	144	106	137	53	112	72	127	93	115	62
B3GAT1	7	0	9	1	1	3	1	0	5	0	3	6	0	1	1	1	7	2	0	2	3	0	5	2	2	0	7	6	1	4	2	1	3	1	4	5	3	1	1	2	1	1	1	5	0	1	3	6
B3GAT2	0	0	0	0	0	0	0	0	0	0	0	1	0	0	0	0	0	0	0	0	0	1	0	0	0	0	0	0	0	0	0	0	0	0	0	0	0	0	0	0	0	0	0	0	0	0	0	0
B3GAT3	299	187	208	142	294	173	190	158	238	276	125	236	256	220	229	111	215	126	238	297	264	210	341	225	114	192	175	268	202	146	159	287	278	158	235	232	270	156	324	267	304	202	278	242	184	210	272	221
B3GNT1	135	83	123	35	89	89	80	58	119	85	56	152	57	69	97	54	109	64	70	109	118	96	116	112	58	104	71	120	110	106	40	96	100	58	165	93	87	52	176	102	104	70	76	109	70	83	91	91
B3GNT2	776	568	649	646	695	423	590	760	620	560	588	642	520	645	710	330	521	600	556	632	539	463	834	316	402	630	788	715	419	291	872	632	908	589	723	480	654	420	626	786	625	381	927	825	863	598	723	402
B3GNT3	994	1204	1690	1144	1426	1111	2139	2267	1106	1153	1603	1026	1598	1137	1336	1216	966	1484	1570	1005	1201	1105	867	1191	1419	1093	1320	1222	1999	508	1144	982	1845	1521	1418	1010	1081	1027	1100	1210	831	1216	1630	1251	1566	1176	1104	781
B3GNT4	1	2	2	2	3	2	5	2	2	0	4	2	6	3	9	3	4	1	3	5	1	1	10	4	2	1	6	1	1	2	1	2	4	1	1	0	13	6	2	4	1	2	1	3	4	0	0	5
B3GNT5	1672	466	604	416	970	524	751	465	1444	486	295	1491	636	1090	782	218	941	481	436	1014	1221	887	1492	486	382	813	538	1072	193	765	1031	1395	480	555	1181	491	1011	540	804	1165	2039	448	1030	1391	907	804	922	488
B3GNT6	260	1094	130	162	104	303	980	494	64	796	814	33	1480	846	298	63	20	184	592	44	41	35	75	73	218	145	127	131	346	27	111	107	304	173	151	77	125	165	23	15	168	46	814	254	649	27	26	17
B3GNT7	1981	1575	1205	1455	1999	1525	1945	2548	2048	1215	1797	2231	2207	1693	1698	1335	1281	1372	2009	1941	2003	1482	2141	1710	2269	1412	1254	1995	1555	1183	1729	1501	1083	1352	2743	1156	1439	1397	2255	1734	1391	1172	2464	2613	1450	1362	2026	1056
B3GNT8	35	34	65	49	35	10	43	116	37	39	56	36	36	51	52	35	19	44	39	38	19	40	25	44	43	38	52	44	61	13	38	53	44	49	38	35	28	43	64	23	19	31	66	52	35	155	53	22
B3GNT9	495	177	190	38	356	163	208	147	244	232	81	340	170	186	262	101	185	63	145	238	289	175	306	123	81	153	109	303	180	175	97	295	207	111	189	131	186	108	265	291	280	114	255	247	192	195	222	206
B3GNTL1	44	35	77	22	34	26	24	11	38	49	17	27	27	48	40	23	48	29	47	29	49	67	79	49	17	44	33	23	22	43	31	83	48	28	66	70	47	22	18	20	80	24	27	41	37	25	28	45
B4GALNT1	0	0	0	0	0	0	0	0	0	3	2	0	1	0	4	1	0	0	0	0	0	0	0	1	0	1	2	0	0	0	0	0	4	0	1	2	0	0	0	0	0	0	1	0	0	0	0	0
B4GALNT2	0	2	0	0	4	0	2	0	0	8	1	0	3	1	2	3	2	0	3	0	0	0	5	1	0	3	0	1	2	3	0	1	4	0	0	0	0	0	0	3	0	1	1	4	9	0	5	2
B4GALNT3	926	1138	772	685	616	519	1411	859	672	865	1328	729	1433	903	780	483	513	1076	1225	532	617	586	734	491	867	465	1182	686	624	437	942	841	522	894	1277	484	744	490	519	643	590	473	978	787	982	463	726	515
B4GALNT4	12	4	8	3	5	0	1	0	0	15	4	11	1	7	8	2	7	3	0	9	2	4	7	5	0	5	1	3	6	12	6	22	8	4	14	3	21	6	9	2	8	7	3	0	12	1	2	16
B4GALT1	2994	2655	3141	2059	3154	2210	3637	4365	2819	2041	2442	2539	2459	3124	3712	1975	2441	1694	2517	3116	1817	1821	2930	2224	2247	2208	3214	2335	2636	1424	3266	2238	2850	2500	2730	2434	2606	2079	3203	3603	2109	2229	3636	2785	3349	2880	2847	1942
B4GALT2	542	601	625	217	643	407	616	686	511	639	389	582	523	494	718	365	464	361	565	475	392	407	491	412	441	403	269	456	715	223	450	463	677	358	484	387	497	362	494	505	483	398	579	549	878	420	541	409
B4GALT3	266	344	528	224	383	238	346	385	385	343	365	332	264	418	419	249	324	256	363	285	238	252	318	296	289	319	418	262	439	122	395	344	437	298	465	330	369	256	323	334	298	310	439	336	444	253	323	252
B4GALT4	1134	968	927	700	1157	724	1074	1731	1376	605	1174	1699	1088	1042	1441	590	945	853	946	1112	941	920	971	666	828	913	783	966	822	668	970	1070	786	737	890	721	994	731	1220	955	1311	725	1338	1534	1230	1234	1247	667
B4GALT5	1994	2508	6706	2954	4251	2275	3001	3720	5298	1477	4610	3138	1847	4635	3943	3562	3353	4090	3647	4026	2594	2979	2439	2818	4148	4449	3892	3289	3958	1142	6044	3575	5471	5605	5104	3972	3089	2683	2548	3168	2334	3472	3144	5298	4427	4858	3938	2804
B4GALT6	177	68	63	73	94	48	101	49	138	37	27	200	47	101	94	35	113	93	77	131	129	107	94	56	23	81	75	80	46	56	56	171	50	72	224	40	55	73	140	48	200	66	103	88	99	93	132	45
B4GALT7	270	250	224	113	351	198	250	172	270	263	141	234	183	189	252	142	210	173	170	243	308	211	277	206	168	193	161	278	190	172	161	246	256	206	220	247	210	205	356	291	279	183	261	243	275	207	245	189
B9D1	870	270	459	213	1022	561	434	199	785	600	73	936	374	533	770	271	479	337	615	628	1062	824	1265	660	206	639	192	834	209	738	249	1005	450	262	602	732	1037	462	824	766	1278	369	625	898	760	378	643	799
B9D2	341	205	273	143	394	270	235	96	336	244	90	410	175	244	253	135	226	178	306	293	424	386	483	284	191	292	111	433	128	241	115	413	229	149	332	295	409	187	311	334	395	229	309	399	287	205	349	322
BAALC	59	69	11	9	59	37	40	27	111	66	6	49	144	21	17	8	29	8	43	21	27	16	64	24	29	19	2	31	17	27	5	20	15	14	17	6	16	27	28	20	73	15	68	67	17	31	40	10
BAAT	1	0	2	0	2	2	1	0	0	0	0	0	0	4	0	0	0	0	4	0	0	0	0	0	1	0	0	1	0	0	0	4	1	0	0	1	1	4	2	1	0	2	0	1	3	1	1	0
BABAM1	454	456	651	203	599	429	578	750	504	624	358	504	485	533	660	400	481	296	536	505	444	436	507	418	329	458	357	414	686	292	354	602	724	426	678	519	492	350	633	544	574	445	669	564	695	435	495	439
BACE1	407	260	404	86	316	192	316	222	385	197	94	384	267	220	305	149	262	155	275	461	343	268	447	311	101	314	168	316	204	291	139	414	427	171	508	223	299	172	338	325	322	270	303	322	344	287	292	369
BACE1-AS	4	1	11	1	0	2	9	1	9	3	4	7	1	8	7	5	4	3	10	10	12	6	7	10	1	9	3	3	10	5	1	6	1	3	4	1	1	6	3	0	4	3	2	0	8	6	2	2
BACE2	2071	1602	1799	969	2839	1555	2196	2821	1745	2175	1709	2003	2257	1786	2258	1004	1593	1395	1965	1354	1537	1007	1495	865	1993	1365	1608	1542	2140	660	1663	1248	1663	993	2438	1060	1421	1249	1538	1601	1282	1344	2659	2361	2015	1727	2526	1211
BACH1	368	323	531	832	276	261	447	433	444	209	709	348	375	376	340	241	357	770	280	383	279	294	364	264	310	355	1001	256	301	171	1546	330	513	864	740	354	308	368	370	345	307	199	447	517	410	293	441	209
BACH2	22	34	21	53	10	14	59	70	12	23	82	13	20	35	5	16	26	46	56	25	10	4	49	32	46	10	96	12	16	12	71	22	19	42	60	30	19	30	6	21	15	4	92	35	16	22	39	13
BAD	631	438	526	226	683	523	546	577	587	616	305	663	554	630	592	356	514	347	586	521	764	645	781	592	414	561	382	656	559	390	305	623	633	346	487	550	628	431	801	720	807	514	634	699	786	496	593	561
BAG1	1918	1640	2469	1805	2302	1366	1915	2528	2433	1706	2032	2628	1271	2145	2629	1574	1851	2434	1292	2054	1565	1726	2095	2321	1848	1499	2158	1746	2221	1108	1925	1974	2212	2085	2770	1284	1307	1509	3042	2028	1800	1905	2178	2017	3024	2977	2987	1298
BAG2	63	33	72	22	105	57	30	30	98	47	23	90	27	50	63	25	48	32	58	63	94	72	63	40	11	57	33	79	25	44	42	124	31	31	60	63	84	28	42	78	99	41	64	70	51	45	72	45
BAG3	1257	1134	943	591	1065	723	1250	973	952	1029	908	864	1135	886	1367	563	802	663	968	1072	815	730	1172	898	1036	793	739	817	988	625	719	1049	1071	836	954	833	980	642	1285	918	846	695	1330	1093	1059	1319	1009	815
BAG4	202	146	246	136	167	83	132	169	178	140	167	242	148	203	165	121	165	155	126	176	132	167	266	169	115	147	185	116	155	128	212	254	146	153	292	131	126	107	216	182	152	114	179	200	185	237	198	85
BAG5	880	635	728	430	712	512	688	607	747	507	523	807	573	657	818	291	596	498	673	822	625	520	762	577	465	578	703	640	599	440	666	702	750	651	773	665	729	527	818	792	677	559	882	771	755	786	830	527
BAG6	3536	2749	3384	1685	3721	2551	3008	2439	3928	2384	2105	3633	2623	2797	3660	1760	2838	2368	2825	3312	3654	3189	3757	2796	2411	2899	2550	3253	2636	2290	2763	3769	3494	2362	3080	3087	3206	2019	3293	3559	3021	2223	3411	3211	2771	2897	3602	2778
BAGE	0	1	0	0	0	0	0	0	0	0	0	0	0	0	0	0	0	0	0	0	0	0	0	0	0	0	0	0	0	0	0	0	0	0	0	1	0	0	0	0	0	0	0	0	0	0	0	0
BAGE2	0	0	0	0	0	0	0	0	0	0	0	0	0	0	0	0	0	0	0	0	0	0	0	0	0	0	0	0	0	0	0	0	0	0	0	0	0	0	0	0	0	0	0	0	0	0	0	0
BAGE3	0	0	0	0	0	0	0	0	0	0	0	0	0	0	0	0	0	0	0	0	0	0	0	0	0	0	0	0	0	0	0	0	0	0	0	0	0	0	0	0	0	0	0	0	0	0	0	0
BAGE4	0	0	0	0	0	0	0	0	0	0	0	0	0	0	0	0	0	0	0	0	0	0	0	0	0	0	0	0	0	0	0	0	0	0	0	0	0	0	0	0	0	0	0	0	0	0	0	0
BAGE5	0	0	0	0	0	0	0	0	0	0	0	0	0	0	0	0	0	0	0	0	0	0	0	0	0	0	0	0	0	0	0	0	0	0	0	0	0	0	0	0	0	0	0	0	0	0	0	0
BAHCC1	271	189	331	71	199	166	196	148	221	127	116	368	94	315	306	132	221	106	139	331	214	179	319	149	40	172	124	212	188	220	116	384	305	169	214	184	269	161	249	286	245	131	348	215	290	193	361	253
BAHD1	646	463	544	298	519	362	490	561	525	334	374	578	367	508	546	269	452	359	420	712	614	426	521	435	345	478	384	528	438	314	431	549	483	353	454	332	413	362	579	433	478	366	676	562	545	580	551	360
BAI1	1	1	8	11	3	1	1	0	1	3	4	3	1	11	2	0	6	4	3	0	1	3	1	6	2	12	9	1	0	1	13	2	13	7	4	10	8	5	1	2	1	1	5	1	1	0	4	5
BAI2	97	121	216	60	272	92	65	9	163	110	55	197	90	142	179	53	189	76	100	195	266	212	151	239	40	182	67	159	55	67	89	277	180	57	97	335	211	81	161	190	188	92	133	177	191	131	112	145
BAI3	0	3	0	0	1	0	0	0	1	0	0	0	2	0	1	0	1	2	0	0	3	0	4	1	0	0	0	0	1	0	0	1	1	2	0	0	0	0	1	0	0	1	0	5	1	1	0	0
BAIAP2	1662	1311	1164	482	2145	1160	1371	762	1316	1387	871	1806	1470	1162	1524	641	981	1039	1275	1283	1383	1015	2099	893	1034	1281	734	1508	1025	1273	340	1480	863	634	1855	1056	1326	956	1489	1385	1586	874	1214	1651	1363	795	1650	1092
BAIAP2-AS1	631	148	370	127	619	363	292	215	633	265	134	541	218	327	432	211	410	181	379	610	592	478	546	393	143	489	273	642	219	400	170	475	339	213	382	342	512	351	515	575	534	279	346	569	312	335	442	518
BAIAP2L1	2184	854	1295	1089	2156	1321	1732	827	2571	879	904	2404	1057	1578	1552	726	1350	1261	1571	2243	2273	1915	2358	1461	886	1583	1251	1819	726	1775	1539	2493	1281	1254	2143	1222	1977	1224	1938	1873	2434	1098	1841	1961	1537	1092	1852	1596
BAIAP2L2	7	2	17	1	2	3	3	1	7	3	6	7	9	9	5	0	3	7	1	3	5	5	3	1	1	4	6	5	1	7	3	2	20	8	4	3	7	4	5	7	9	5	11	8	1	4	3	3
BAIAP3	1183	791	636	427	2082	1155	803	122	1725	661	136	2365	831	1428	693	670	1104	692	1017	1381	2782	1986	3785	620	392	1146	552	1862	225	1732	227	1484	628	467	877	585	1695	784	1593	1930	2635	869	1166	2027	868	854	708	1363
BAK1	226	209	629	1366	450	244	532	531	492	384	954	416	313	514	399	396	307	1105	396	379	362	429	298	476	798	478	1217	379	624	185	1237	369	601	1014	700	555	302	469	355	376	363	483	401	411	529	435	433	321
BAMBI	504	305	453	87	347	187	293	246	230	213	271	429	118	351	287	191	372	166	295	270	286	156	367	275	147	240	319	215	409	196	184	326	417	212	283	268	188	230	323	319	298	321	350	255	310	330	290	148
BANCR	0	1	1	3	1	0	3	0	3	1	9	0	1	5	1	6	1	1	8	1	0	0	1	0	3	0	9	0	2	0	3	0	1	5	2	2	0	4	0	0	0	0	1	1	2	1	0	2
BANF1	593	345	492	312	647	407	320	345	628	501	322	630	405	459	581	274	477	374	423	588	623	540	647	430	426	521	316	583	500	436	406	546	639	456	653	526	590	419	614	496	758	334	460	546	501	504	593	493
BANF2	1	0	0	0	0	0	0	0	0	0	0	0	0	1	0	0	0	0	0	0	1	0	1	0	0	0	0	0	0	1	0	0	0	0	0	0	0	0	0	0	0	0	0	0	0	0	0	0
BANK1	88	18	74	97	120	51	29	57	137	22	81	120	13	94	64	61	75	101	104	122	110	83	109	83	38	122	63	48	50	44	206	118	114	150	90	85	86	69	65	85	77	71	87	104	46	61	76	75
BANP	89	57	90	37	82	61	83	97	103	66	119	91	69	115	94	64	90	98	42	106	84	75	85	51	84	77	75	65	65	70	74	129	118	79	147	77	81	49	81	70	77	70	103	81	92	95	84	66
BAP1	850	791	1186	610	932	716	1051	1003	844	902	792	953	863	1045	1039	630	945	631	846	1009	836	823	1056	931	677	826	922	849	1079	624	813	999	1185	948	1234	1024	949	675	1150	954	988	868	1053	995	1111	1155	971	810
BARD1	63	19	74	56	64	32	69	43	69	49	58	56	59	47	62	24	89	61	52	42	63	48	55	63	56	78	50	46	69	27	55	76	72	66	54	71	44	24	57	31	48	33	65	54	78	122	75	38
BARHL1	1	0	0	0	0	0	0	0	0	0	0	0	0	1	1	0	1	0	0	1	1	0	0	0	0	0	0	0	0	0	0	0	0	0	0	1	0	0	0	0	0	0	2	0	0	0	0	0
BARHL2	0	0	0	0	0	0	0	0	0	0	0	0	0	0	0	0	0	0	0	0	0	0	0	0	0	0	0	0	0	0	0	0	0	0	0	0	0	0	0	0	0	0	0	0	0	0	1	0
BARX1	0	0	0	0	1	0	0	1	0	0	2	0	0	0	0	0	0	0	1	0	0	0	0	0	1	0	2	1	0	0	0	0	0	0	0	0	0	0	0	1	0	0	0	0	0	0	0	0
BARX2	91	54	20	35	65	50	46	12	68	19	43	68	29	35	38	31	47	47	49	71	112	64	93	32	57	87	34	79	18	85	10	71	40	45	158	27	45	39	50	74	87	28	27	111	34	39	82	51
BASP1	2903	659	993	794	2624	1411	1122	875	2701	899	357	3032	803	1691	1681	858	1441	842	1423	2307	2060	1435	3012	1200	733	1754	733	2230	258	1622	755	2024	1592	891	2132	801	1821	1374	2248	2422	2676	920	1851	2479	1573	1354	1805	1661
BASP1P1	30	13	5	8	27	34	15	9	19	18	3	30	12	12	23	15	17	9	25	8	46	23	30	21	10	30	14	42	9	27	8	12	11	16	13	14	17	20	26	22	18	10	21	32	15	17	14	26
BATF	39	36	151	327	136	84	57	98	145	51	182	92	69	125	74	85	72	300	134	117	100	126	45	83	298	138	378	119	117	17	684	105	222	309	256	184	103	110	76	103	48	90	126	88	81	68	141	64
BATF2	75	45	355	2226	321	71	125	63	261	61	1606	194	64	214	115	330	109	2683	465	378	200	166	90	194	1364	173	2183	123	361	57	3152	213	261	2043	1637	689	237	448	171	247	108	188	131	101	136	84	225	194
BATF3	4	6	10	126	6	10	9	3	11	8	69	12	31	11	7	15	11	96	23	4	10	6	13	15	149	11	55	9	11	3	236	14	4	59	13	24	8	7	6	7	6	4	8	9	13	2	4	13
BAX	230	215	388	265	319	227	290	329	261	332	273	255	270	303	320	197	208	203	321	315	304	280	287	244	198	261	389	287	332	170	318	294	367	343	452	325	262	266	377	299	226	225	343	356	312	183	341	249
BAZ1A	981	684	1243	2288	922	597	1041	1005	1184	571	1131	1027	723	1273	935	709	870	1817	880	930	819	668	879	673	1158	836	1790	856	756	618	3477	1015	994	2116	1690	878	776	870	909	959	827	780	1161	947	1221	990	976	631
BAZ1B	901	641	1018	748	789	506	696	651	976	662	752	941	476	868	817	560	697	696	707	966	618	600	844	683	662	691	997	733	746	699	858	995	736	919	1423	591	623	687	818	638	794	616	846	652	909	851	810	683
BAZ2A	1323	1081	2040	1438	1112	871	1498	1125	1447	761	1563	1558	924	1800	1385	1134	1324	1674	1271	1721	1170	1150	1246	1217	1016	1398	1933	1077	1361	859	2013	1668	1493	2039	1857	1200	1341	1074	1316	1510	1153	1323	1605	1483	1459	1714	1477	1153
BAZ2B	779	431	789	513	703	397	560	504	754	345	368	785	388	789	616	368	646	446	525	750	515	510	778	491	252	661	536	576	449	666	599	941	664	776	1087	528	596	589	708	631	840	421	738	689	691	730	874	584
BBC3	88	61	80	107	88	42	68	59	99	53	74	86	55	69	99	33	43	124	91	67	79	86	99	50	44	68	74	84	39	41	95	98	57	117	192	69	92	35	109	63	117	63	69	89	85	57	89	48
BBIP1	210	44	115	56	133	63	63	82	121	81	36	178	65	175	133	42	124	64	86	136	130	92	214	74	58	101	43	131	50	93	109	189	94	94	110	96	161	82	101	150	194	91	143	141	119	97	101	110
BBOX1	63	9	14	18	42	25	28	1	37	23	6	81	18	19	34	8	58	20	22	70	66	48	103	18	8	42	4	49	5	59	8	54	13	19	32	45	38	25	73	64	83	27	32	42	26	26	51	47
BBS1	1020	468	568	239	683	488	409	204	685	470	223	781	442	567	547	303	528	385	539	625	901	638	931	534	178	647	325	685	295	651	236	974	650	321	606	518	787	391	642	485	783	382	533	776	565	458	606	725
BBS10	228	64	106	64	105	60	78	74	173	93	49	168	65	69	135	44	137	93	58	117	135	140	176	74	48	114	79	127	99	89	59	146	102	74	140	92	87	69	104	111	196	76	136	127	112	188	129	55
BBS12	286	146	133	112	203	117	126	72	285	119	64	318	111	144	187	44	203	140	127	225	230	230	241	157	78	190	132	236	57	174	117	336	133	119	240	142	202	109	177	187	260	123	155	238	157	180	242	101
BBS2	675	332	546	161	616	379	374	218	703	446	174	631	371	392	530	257	655	380	435	560	712	618	717	430	117	543	246	551	302	626	208	781	540	309	689	416	667	300	561	479	780	305	480	616	588	531	447	573
BBS4	620	192	272	129	459	287	294	122	474	337	81	541	199	305	319	167	314	200	295	441	545	387	645	268	99	357	136	415	147	537	178	587	313	220	513	301	402	241	386	390	690	250	353	398	370	269	368	405
BBS5	504	130	236	140	310	174	278	81	422	212	88	527	197	291	293	110	296	271	206	304	426	327	487	231	98	315	158	342	114	317	155	522	233	162	352	211	422	157	239	281	576	204	387	377	302	226	247	226
BBS7	166	49	66	63	140	89	72	66	165	89	81	137	91	99	104	51	98	69	81	99	123	115	139	74	61	104	64	146	50	115	75	116	89	80	112	82	101	71	83	86	189	66	99	108	108	75	93	63
BBS9	492	127	165	104	393	185	178	113	357	204	30	489	180	182	258	123	259	178	196	297	445	295	547	234	85	319	124	363	110	311	110	444	186	170	370	160	349	150	306	305	563	156	288	368	223	241	296	285
BBX	1215	543	826	982	870	515	769	736	1088	578	708	1069	629	694	846	445	904	1254	654	1133	921	654	950	628	513	836	1105	888	720	728	1249	1196	962	1157	1805	844	781	705	846	1023	817	565	985	951	852	959	904	803
BCAM	1842	741	238	156	840	448	458	132	356	1282	186	560	1362	191	795	165	688	295	414	1135	734	534	2035	540	218	403	198	515	361	895	179	643	518	304	897	833	689	230	1980	491	1109	328	332	597	232	943	1004	1346
BCAN	13	17	32	0	25	14	4	27	14	9	0	26	5	19	9	7	13	6	5	39	7	10	4	20	13	2	5	5	15	0	8	58	18	23	18	4	22	15	2	19	4	38	84	9	12	12	19	5
BCAP29	376	316	555	578	448	229	426	707	634	279	417	362	371	673	507	242	343	482	428	504	287	418	275	160	404	522	678	566	438	136	1577	455	600	557	520	450	526	292	393	705	406	391	665	488	685	316	556	145
BCAP31	1678	1522	1678	960	2098	1408	1536	1989	1859	1634	1225	1496	1464	1380	1919	995	1630	1340	1724	1878	1641	1533	1806	1498	1702	1462	1566	1812	1673	1034	1386	1517	1818	1249	1284	1669	1445	1383	2048	1929	1416	1342	1713	1786	1566	1912	2075	1337
BCAR1	783	769	1016	526	856	480	772	836	819	494	653	955	569	850	976	549	666	587	757	1076	733	639	816	765	728	639	753	737	989	392	1002	812	999	868	1053	737	766	553	1096	867	664	740	1183	812	772	991	1184	587
BCAR3	280	197	191	169	289	181	451	312	465	170	435	397	175	267	293	190	236	351	244	261	249	230	321	242	386	236	408	320	206	187	320	343	194	442	357	208	313	215	246	298	316	158	308	234	228	274	368	176
BCAR4	0	0	0	0	0	0	0	0	0	0	0	0	0	0	0	0	0	0	0	0	0	0	1	0	0	0	0	0	0	0	0	0	0	0	0	0	0	0	0	0	0	0	0	0	0	0	1	0
BCAS1	3102	1898	2430	490	2833	1757	1783	2843	3411	1282	1055	2657	1521	2631	2021	1860	1785	1050	1630	1739	1922	1666	1593	1522	635	2310	927	2072	1179	1238	771	2355	2605	1237	1806	937	1664	1506	1855	2133	2166	1674	2575	2461	3128	1786	1941	1021
BCAS2	396	194	312	177	359	198	249	380	373	279	175	395	197	285	500	112	292	209	198	349	292	223	323	211	105	243	226	298	247	161	323	376	369	269	407	210	272	214	345	337	374	234	423	391	402	349	370	204
BCAS3	866	382	392	220	830	343	324	200	824	387	98	721	346	409	609	291	435	414	409	662	908	607	705	405	210	600	201	723	339	685	142	571	473	323	612	282	454	394	740	591	750	396	466	502	381	319	609	493
BCAS4	155	81	106	44	198	111	114	125	170	105	87	158	106	152	171	58	120	82	165	148	191	153	192	127	57	145	54	207	150	134	59	221	164	105	121	125	141	104	121	151	206	145	116	200	129	93	178	154
BCAT1	263	354	201	162	220	344	2022	1549	243	231	1175	95	724	195	250	148	292	194	356	279	57	52	76	70	171	255	392	124	314	18	687	194	248	237	202	132	73	163	125	181	90	128	246	242	375	206	79	83
BCAT2	284	295	288	54	331	227	319	303	258	285	87	325	180	261	365	191	272	104	256	249	332	287	310	267	162	250	146	336	385	202	103	211	480	153	246	289	218	203	303	230	201	255	347	284	316	353	306	218
BCCIP	747	395	583	298	713	374	577	414	691	480	342	636	524	605	678	326	545	431	567	584	653	468	689	474	403	532	296	645	371	432	433	683	554	522	623	415	633	398	590	551	718	403	709	601	652	533	700	434
BCDIN3D	106	52	74	42	118	59	56	78	96	68	32	109	41	57	94	35	59	44	59	101	75	80	100	81	42	71	59	78	87	73	44	91	59	48	92	52	58	61	127	96	101	61	73	84	82	136	68	56
BCDIN3D-AS1	17	6	6	5	17	8	1	3	17	3	1	19	5	5	6	8	14	10	6	9	17	11	6	9	1	12	1	13	4	22	2	14	7	1	5	4	8	4	8	9	31	10	3	11	22	10	12	10
BCHE	0	0	0	0	0	0	0	0	0	0	0	0	0	0	0	0	5	0	0	0	2	0	0	0	0	1	0	0	0	0	0	1	0	0	0	0	0	0	1	0	0	2	2	0	0	1	2	0
BCKDHA	471	536	678	182	608	394	487	578	462	525	382	480	520	513	796	307	500	290	451	456	556	531	484	565	287	470	312	474	712	267	309	495	717	339	687	589	459	391	619	596	396	383	568	517	544	613	531	497
BCKDHB	250	114	219	43	219	112	171	149	224	103	35	210	109	130	235	98	132	70	133	202	197	164	202	170	43	175	46	165	97	136	57	163	229	106	130	176	172	108	243	184	250	137	187	242	271	204	154	136
BCKDK	327	339	430	271	443	227	430	474	397	332	471	358	438	336	427	242	350	273	426	338	323	327	317	324	307	294	462	344	365	190	419	304	484	281	473	328	370	301	343	399	301	260	447	343	379	273	436	282
BCL10	292	253	264	471	227	183	328	388	271	178	527	254	310	281	316	173	189	390	214	262	171	159	204	167	412	265	426	245	238	119	728	279	268	433	335	250	253	189	242	285	236	235	451	352	316	364	313	122
BCL11A	125	61	101	81	109	59	56	30	118	89	73	109	73	73	91	61	163	102	74	99	93	76	184	104	58	90	100	92	88	78	122	89	101	112	228	62	66	49	127	74	102	70	102	55	108	173	138	101
BCL11B	73	50	89	78	80	30	67	39	45	42	64	73	47	102	70	35	47	55	78	107	59	71	67	47	42	76	110	61	79	47	76	91	136	123	81	88	58	61	72	71	40	41	58	37	78	98	56	67
BCL2	157	103	143	90	108	72	74	38	108	115	95	78	94	110	145	45	70	181	94	103	105	106	163	57	63	105	97	115	106	96	203	113	109	221	189	125	150	70	85	57	116	28	118	95	105	138	98	82
BCL2A1	45	45	258	487	64	53	73	147	52	52	252	29	89	345	13	161	27	213	70	56	6	36	8	9	247	165	348	33	117	2	866	26	213	479	142	153	46	282	30	79	50	28	122	175	89	9	53	19
BCL2L1	2997	1378	2048	1621	3177	1909	2275	2321	2698	1465	2062	2765	1681	2043	2987	1353	2081	1807	2144	2716	2895	2114	3172	1900	2051	1922	2341	2902	1873	1763	1742	2356	2028	1998	3236	2167	1989	2058	3086	2950	3004	1432	2683	2869	1795	2179	2517	1954
BCL2L10	4	1	0	1	6	0	1	1	1	0	1	1	1	0	1	0	2	0	2	1	0	3	1	1	3	1	0	1	0	0	1	2	0	1	2	0	2	1	0	1	0	0	2	0	0	2	1	0
BCL2L11	557	507	634	341	475	239	645	426	623	304	383	501	388	534	424	236	485	379	521	484	398	464	496	345	266	420	742	454	400	357	703	440	520	460	859	352	296	358	516	694	338	369	451	489	390	455	627	318
BCL2L12	106	96	168	68	117	90	90	59	117	113	54	92	63	120	143	62	118	81	103	123	118	122	117	116	67	107	97	112	104	62	62	122	156	93	124	187	117	89	143	74	136	80	132	96	93	98	100	115
BCL2L13	1053	674	944	968	854	616	789	853	1007	580	877	1015	636	805	899	510	840	1288	904	989	801	797	875	679	708	806	876	790	613	516	896	887	896	969	1179	732	703	704	1045	908	858	717	935	836	780	872	1011	682
BCL2L14	112	127	222	776	190	189	220	173	301	193	630	166	228	230	211	279	117	1142	252	217	175	192	133	149	461	262	680	212	165	62	916	239	254	755	742	274	238	152	138	200	169	189	308	300	446	161	250	147
BCL2L15	162	452	529	328	315	219	636	504	486	362	596	249	622	699	448	265	263	483	418	238	193	215	214	188	411	262	500	307	448	53	566	314	365	539	486	257	386	194	251	299	252	204	529	404	584	180	387	115
BCL2L2	565	411	586	296	539	465	551	292	626	461	313	650	411	624	514	298	537	514	554	711	694	562	555	460	294	616	391	631	308	443	455	782	639	446	530	475	589	439	501	602	701	578	689	539	595	515	465	490
BCL2L2-PABPN1	0	0	1	0	0	0	0	1	2	2	0	1	0	0	0	0	2	0	0	0	2	0	0	1	0	0	3	1	0	0	1	3	1	0	0	4	4	0	3	2	1	1	1	1	0	0	0	1
BCL3	299	363	1262	884	443	292	379	584	492	200	517	414	433	1148	367	370	408	742	647	501	217	240	343	381	978	511	944	411	499	144	2161	436	736	899	968	600	479	572	444	659	134	526	695	629	445	655	542	222
BCL6	1936	1552	1564	704	1387	1105	1601	1824	1597	1163	1176	1478	957	1699	1977	1109	1464	1120	1467	1759	1103	1242	1454	1330	788	1262	1242	1249	1566	1228	1742	1805	2236	1554	2217	1656	1630	1010	1843	1446	1846	1170	2427	1786	1867	1886	1958	1258
BCL6B	3	1	2	1	1	0	0	2	0	3	1	0	4	1	2	1	0	0	0	0	0	0	1	0	1	3	2	2	0	1	0	0	2	0	0	2	0	0	1	1	0	0	4	1	4	2	0	0
BCL7A	558	231	245	103	429	269	269	165	406	229	155	409	231	372	394	181	314	167	277	389	446	294	624	217	172	345	208	341	202	366	82	398	263	140	435	197	281	322	472	389	531	226	359	392	377	351	487	467
BCL7B	457	356	494	509	535	315	495	362	420	448	420	556	378	509	485	290	382	438	537	498	450	417	535	456	416	408	631	447	376	270	647	470	474	560	785	433	451	349	685	594	443	390	645	452	578	415	607	402
BCL7C	375	183	276	104	313	207	296	270	287	301	137	269	223	286	352	184	194	94	194	323	217	250	331	255	123	221	187	248	317	188	180	270	447	198	295	282	310	195	469	290	368	245	334	303	467	318	383	241
BCL9	524	369	265	139	348	191	302	281	349	295	188	348	278	238	380	202	227	122	199	358	328	243	405	232	195	276	223	307	201	308	211	396	293	214	368	265	280	222	292	296	342	201	327	327	346	341	482	303
BCL9L	974	693	1242	653	973	559	1066	992	946	631	1146	1130	596	1094	964	539	809	683	716	1161	892	638	944	744	883	824	1266	720	1058	576	1065	907	865	866	1069	780	785	729	840	842	829	691	1010	718	694	1316	1013	707
BCLAF1	1682	948	970	899	1168	748	1029	601	1182	842	749	1317	779	1022	1289	628	1079	871	837	1012	1297	1235	1335	891	641	1164	1113	1180	848	1083	1185	1362	904	1276	1177	949	878	779	1055	1307	1329	814	1113	1307	1074	1136	1508	1011
BCMO1	53	45	72	25	154	67	70	71	117	17	52	178	27	95	87	40	121	102	40	113	114	100	54	121	8	79	38	73	120	58	19	153	152	98	118	59	72	106	120	138	81	106	61	66	74	43	90	52
BCO2	175	81	60	59	122	65	67	18	145	34	6	139	39	62	127	38	63	83	56	111	156	149	197	130	87	101	45	108	34	207	33	166	44	55	240	35	93	53	115	70	202	52	95	116	45	62	168	54
BCOR	536	340	500	342	351	289	351	354	495	230	386	511	282	418	484	285	515	438	240	543	435	352	513	340	229	515	380	390	405	330	612	468	383	419	564	407	337	310	537	439	503	303	516	460	345	835	430	296
BCORL1	99	91	162	74	101	52	79	94	96	58	114	110	76	145	67	61	116	118	85	111	85	50	96	97	108	76	134	92	126	72	121	133	67	67	117	51	70	57	76	73	81	98	121	60	99	173	87	56
BCORP1	0	0	0	1	1	0	0	0	0	3	0	1	1	0	0	0	0	0	0	0	0	0	0	0	0	1	2	2	0	0	0	0	0	0	1	0	0	0	0	0	0	0	2	0	4	0	0	0
BCR	1873	2057	2484	1014	2017	1385	2141	2076	1922	1726	1567	2118	1934	1974	2755	1177	1887	1281	1614	2226	1747	1401	2076	2038	1447	1523	1563	1936	2533	990	1438	1667	2528	1594	2400	1530	1461	1731	2343	2460	1599	1431	2229	2175	2284	2296	2304	1630
BCRP2	2	0	1	1	2	0	1	2	0	1	1	5	1	0	5	1	1	1	1	2	2	0	2	0	1	1	0	1	0	2	2	0	2	0	2	0	3	0	2	2	2	0	1	0	1	1	0	4
BCRP3	4	7	3	1	3	1	6	3	11	0	4	4	4	2	0	2	5	0	1	0	1	0	3	1	0	3	3	3	2	2	1	2	10	4	5	7	1	2	4	1	2	4	7	5	5	2	3	2
BCS1L	150	82	108	37	96	69	75	59	114	101	63	100	83	96	103	64	121	66	106	74	151	126	187	113	74	91	82	93	105	107	63	149	129	98	122	101	94	70	127	120	126	112	136	96	110	96	133	115
BCYRN1	1	0	0	0	0	0	0	1	0	0	0	0	0	0	0	1	0	0	0	0	0	0	0	0	1	0	0	0	0	1	0	0	0	0	0	0	0	0	0	0	0	0	0	0	0	0	0	0
BDH1	739	763	872	279	502	706	680	794	1042	490	467	911	817	698	685	490	641	531	687	568	647	696	1187	521	410	736	497	1055	429	759	203	726	675	424	668	379	934	491	920	564	1318	376	1076	990	909	499	749	430
BDH2	298	226	241	83	335	228	338	424	325	359	72	299	285	316	299	140	293	143	310	203	282	298	395	275	76	205	106	308	297	200	87	459	322	152	397	257	350	161	362	349	434	329	313	324	473	185	360	339
BDKRB1	31	44	47	11	63	35	34	89	36	35	30	43	60	49	63	16	35	17	31	35	24	34	28	25	42	21	8	27	44	14	15	23	32	18	19	2	46	20	43	34	52	40	74	57	36	35	33	10
BDKRB2	301	550	468	97	398	291	306	403	409	383	248	406	510	397	415	205	244	133	246	298	283	328	272	288	196	257	114	225	369	276	103	389	244	174	354	110	359	177	417	359	363	323	319	376	374	199	380	145
BDNF	18	34	9	3	17	7	37	22	2	33	8	26	17	8	21	25	22	3	11	9	11	3	10	13	4	0	3	3	2	7	4	5	7	5	1	6	17	16	12	4	8	7	17	36	24	10	22	14
BDNF-AS	57	16	20	11	61	21	28	10	28	25	28	55	27	24	42	14	41	20	13	38	47	48	67	41	6	30	15	31	23	46	6	36	28	13	45	34	60	18	31	25	64	15	30	26	55	26	44	26
BDP1	321	284	404	311	243	162	247	199	302	179	244	362	157	422	302	182	393	286	222	292	226	192	265	217	180	280	411	184	219	270	499	445	330	510	610	193	322	267	235	264	305	218	388	278	394	335	332	213
BEAN1	3	5	3	1	1	3	14	17	1	2	55	2	22	12	0	8	9	1	22	3	2	6	3	4	29	20	0	0	4	1	23	5	12	11	0	3	4	10	9	3	2	5	20	8	9	2	4	4
BECN1	1137	732	1095	425	991	749	922	1096	1385	850	601	1091	727	779	983	583	1023	619	907	1090	955	791	1040	860	633	1006	645	1042	692	583	765	1051	1046	737	1007	785	1003	671	1209	1100	948	810	1050	1167	981	1087	1036	816
BEGAIN	2	2	1	1	3	5	1	0	0	5	3	2	10	1	1	1	3	2	3	4	0	5	5	3	3	2	1	1	1	0	1	5	3	7	4	2	3	5	2	2	6	6	6	1	4	5	2	1
BEND2	0	0	0	0	0	0	0	0	0	0	0	0	0	0	0	0	0	0	0	0	0	0	0	0	0	0	0	0	0	0	0	0	1	1	0	0	0	0	1	0	0	0	0	0	0	0	1	0
BEND3	84	91	128	78	117	60	122	82	128	75	58	154	82	114	166	84	104	71	69	104	128	74	103	69	69	74	126	123	143	84	129	123	186	104	120	90	88	75	96	127	80	69	107	130	142	97	114	78
BEND3P3	43	20	35	25	29	32	21	24	50	20	9	62	23	46	22	12	32	30	19	31	47	41	34	24	16	30	33	30	28	44	24	50	46	43	54	16	30	31	61	22	29	32	43	25	9	49	41	27
BEND4	0	0	0	0	4	0	1	0	0	0	3	2	1	6	0	1	0	2	2	1	1	1	3	1	3	2	0	0	0	0	3	1	4	0	3	0	3	3	0	1	0	0	4	0	0	0	1	0
BEND5	40	16	15	3	18	7	4	4	19	23	1	31	13	19	15	13	13	7	7	18	17	27	40	15	0	9	4	32	9	31	3	35	15	10	16	23	28	8	21	19	45	14	16	10	18	14	28	29
BEND6	0	4	2	2	0	1	4	4	2	3	1	10	0	0	3	0	2	0	0	6	1	2	1	1	1	0	0	0	9	3	4	3	4	2	5	0	3	6	9	1	1	5	1	2	4	2	3	2
BEND7	167	143	165	41	180	102	123	165	190	75	60	199	80	139	214	106	169	75	131	171	171	134	178	136	62	183	69	183	128	107	101	214	169	82	183	100	134	114	213	229	163	193	215	161	252	152	188	173
BEST1	19	6	29	24	10	9	7	10	16	4	28	12	11	42	19	28	12	21	7	10	23	11	17	22	27	31	32	16	14	5	45	21	34	53	30	15	14	23	5	14	5	13	25	11	18	13	12	9
BEST2	0	0	0	0	0	2	0	1	0	0	0	4	1	2	0	0	0	0	0	0	1	1	0	0	0	0	0	0	2	0	0	1	1	5	1	0	0	0	0	0	1	0	1	1	0	0	0	1
BEST3	4	0	0	2	5	0	0	1	2	1	0	6	0	2	6	1	8	2	1	4	3	3	5	9	0	3	0	3	4	16	0	8	6	1	2	6	1	2	10	9	15	3	9	7	2	19	9	6
BEST4	28	7	40	27	59	24	26	11	44	30	1	81	14	166	23	23	97	33	41	46	82	121	191	52	7	72	13	30	3	222	9	443	42	65	72	28	261	20	92	49	502	106	127	63	111	17	37	39
BET1	154	107	142	90	145	86	137	140	158	116	106	112	123	114	134	56	151	143	94	103	108	114	125	86	72	101	92	127	162	86	164	160	132	103	173	104	87	86	120	144	160	103	198	141	192	109	102	62
BET1L	797	736	823	479	787	687	942	707	911	851	778	872	928	749	995	597	660	706	936	880	759	723	818	773	609	747	729	741	796	519	866	760	978	797	915	751	721	728	810	905	729	754	1035	997	1016	688	797	663
BET3L	0	0	0	4	1	0	0	0	0	0	0	0	0	0	0	0	1	2	0	0	0	0	1	0	0	0	0	0	0	0	0	0	0	0	1	0	0	0	0	0	1	0	0	0	0	0	0	0
BEX1	3	0	5	2	0	0	1	0	0	1	0	1	1	0	3	0	1	0	4	0	1	2	2	2	1	2	1	1	2	3	0	2	1	0	5	0	1	2	5	0	3	1	2	1	1	0	1	3
BEX2	91	24	74	26	84	45	41	55	53	57	10	77	35	68	89	25	87	22	68	116	57	72	80	72	21	98	34	91	64	37	37	88	116	74	63	78	85	37	99	123	47	66	123	93	113	85	102	95
BEX4	398	180	356	92	341	145	155	172	289	241	55	263	192	241	370	105	245	89	178	364	266	209	376	224	53	193	100	273	297	144	130	283	315	178	440	210	221	114	357	366	305	215	335	267	269	247	349	253
BEX5	59	22	0	16	20	9	28	38	8	50	1	54	2	13	7	32	18	9	11	18	15	6	52	6	41	5	2	26	11	27	26	10	18	27	10	10	14	0	26	13	8	18	74	12	54	13	30	13
BFAR	456	391	429	344	464	278	413	419	493	365	379	465	319	377	529	281	332	438	344	472	399	329	441	397	320	383	425	342	393	306	553	508	367	378	557	344	387	272	422	351	404	284	478	343	431	494	448	324
BFSP1	14	15	26	0	17	12	15	28	12	17	6	18	21	19	17	8	19	4	20	31	11	16	40	15	3	9	1	10	6	22	3	38	28	7	5	5	23	11	42	25	16	11	31	18	26	13	35	14
BFSP2	0	0	2	1	1	0	0	0	3	0	0	1	3	3	0	0	0	0	0	0	4	3	0	0	0	1	0	1	2	0	0	1	1	0	0	2	0	3	0	3	1	0	4	0	0	0	0	1
BGLAP	0	0	1	0	0	0	0	0	0	0	0	0	0	0	0	0	0	0	0	0	0	0	0	0	0	1	1	0	0	0	1	0	1	0	1	0	0	1	0	0	0	0	0	0	0	0	0	0
BGN	1	3	0	1	4	2	0	0	0	1	0	5	1	1	4	0	3	1	0	7	4	10	3	0	1	11	5	8	1	6	2	4	15	0	1	7	0	1	2	3	1	3	1	1	0	4	9	4
BHLHA15	8	50	10	8	8	22	22	9	7	31	19	11	33	8	23	9	9	20	19	3	30	8	10	20	57	2	6	9	16	2	27	18	11	11	5	8	13	16	4	7	11	5	20	10	16	8	4	3
BHLHA9	0	1	0	0	0	0	0	0	0	0	0	0	0	0	0	0	0	0	0	0	0	0	0	0	0	0	0	0	0	0	0	0	0	0	2	0	1	0	0	0	0	0	2	0	0	1	1	0
BHLHB9	93	45	59	24	54	51	52	55	91	27	23	64	24	58	42	14	44	27	38	87	86	63	73	45	8	50	27	67	60	47	13	47	61	39	57	31	33	30	46	69	79	55	62	72	71	72	59	37
BHLHE22	0	0	0	0	1	0	0	0	1	0	1	0	1	0	0	0	1	0	0	0	0	0	0	0	1	0	0	0	0	0	0	1	0	0	1	1	2	0	2	1	0	0	0	0	0	0	1	0
BHLHE23	0	0	0	0	0	0	1	0	0	0	0	0	0	0	0	0	0	0	0	0	0	0	0	0	0	0	0	0	0	1	0	0	0	0	0	0	0	0	0	0	0	0	0	0	0	0	0	1
BHLHE40	2056	2200	2361	1964	1961	1196	1864	1740	1626	1109	2745	1855	1578	2738	2675	1195	2097	2529	1882	2622	1370	1186	1768	1177	1912	1884	1882	1554	1472	914	2906	1771	1545	1845	1880	1523	2280	1432	2022	2540	1133	2052	1809	2344	1216	2496	2991	1698
BHLHE40-AS1	23	3	4	8	7	11	6	6	16	8	0	17	9	8	11	8	6	7	7	9	13	8	16	6	2	5	12	13	22	10	2	14	13	10	8	12	3	11	22	13	18	5	11	13	6	16	9	4
BHLHE41	617	83	42	47	90	108	42	73	101	60	32	189	42	29	127	16	111	41	75	284	165	160	294	89	16	92	78	98	32	185	198	162	94	89	134	48	70	70	237	205	310	134	208	291	72	324	260	93
BHMT	5	1	8	1	8	5	7	2	18	6	1	9	0	10	12	4	11	7	5	10	10	9	5	3	0	3	6	1	8	9	1	4	5	5	10	2	10	1	11	4	11	4	7	7	7	19	4	3
BHMT2	2	0	1	0	2	2	1	1	1	0	0	3	1	1	2	1	1	2	2	2	3	2	6	0	0	0	1	1	1	2	0	2	10	1	1	0	2	2	9	2	9	0	2	21	3	0	2	2
BICC1	177	46	15	16	90	53	49	9	93	33	3	67	65	61	82	14	49	30	71	151	87	67	89	37	17	66	9	120	10	131	3	82	34	33	115	20	53	61	71	76	120	21	40	82	36	18	51	40
BICD1	95	52	45	21	65	45	57	83	50	87	41	64	111	33	63	31	34	24	58	70	43	19	91	51	24	35	26	32	42	49	23	59	70	30	62	61	56	42	68	42	60	20	98	65	66	20	68	42
BICD2	505	453	355	150	367	298	496	517	398	476	368	452	491	274	538	211	374	266	302	390	422	325	619	385	394	380	349	301	336	324	388	375	374	312	356	240	370	233	491	343	446	344	426	422	378	612	445	267
BID	279	237	489	475	406	271	373	516	436	404	379	402	402	561	374	322	370	380	397	375	328	368	368	403	582	392	412	302	520	186	849	370	543	638	608	466	300	391	409	407	330	408	413	515	564	434	422	247
BIK	202	239	276	174	258	207	214	338	200	188	233	158	261	289	258	182	196	156	254	241	186	179	169	146	439	249	126	226	286	95	257	220	290	311	167	185	171	124	236	249	213	232	256	343	273	232	226	132
BIN1	135	122	287	180	228	135	163	186	219	135	224	195	91	213	171	143	181	194	240	192	163	154	181	128	179	138	319	202	131	99	287	228	349	232	315	225	212	155	230	269	237	121	218	184	252	152	167	180
BIN2	28	49	149	222	138	111	100	188	177	41	203	75	62	197	54	107	81	203	95	98	92	96	51	77	115	168	303	136	99	43	384	109	269	323	202	135	77	196	48	139	51	106	130	124	149	50	82	55
BIN3	457	240	339	313	419	315	385	302	489	327	225	412	270	391	363	246	318	288	334	318	410	380	518	322	301	395	345	477	261	345	342	448	336	362	640	319	415	327	402	335	672	315	457	366	492	408	435	352
BIRC2	594	382	540	387	432	242	450	415	509	365	361	477	316	627	591	186	470	408	288	557	440	404	525	301	202	402	448	387	360	278	643	453	476	525	741	345	421	279	512	537	679	349	601	575	570	467	567	272
BIRC3	125	117	448	914	299	184	275	213	391	127	919	329	296	804	305	167	192	950	309	375	172	286	153	147	765	485	1306	427	249	118	1696	486	433	1766	780	672	348	314	166	326	257	306	453	435	205	332	357	116
BIRC5	15	12	36	40	38	21	29	11	12	60	11	24	20	24	69	30	39	12	23	84	15	42	41	47	26	52	43	33	80	10	6	38	75	26	55	148	47	79	43	37	22	27	30	21	50	57	70	52
BIRC6	1319	992	1622	711	937	680	1335	865	1084	597	687	1570	823	1498	1046	677	1260	744	711	1379	980	990	1130	897	492	977	1206	810	1157	1025	1273	1512	1385	1646	1682	987	994	858	961	1102	1354	830	1223	1372	1801	1252	1202	1052
BIRC7	0	0	2	0	2	2	1	0	1	0	1	3	0	8	0	0	2	0	2	0	2	1	2	2	0	0	6	1	2	0	1	7	9	4	1	4	3	4	1	0	4	4	13	0	2	0	5	0
BIRC8	6	0	5	0	10	0	0	4	13	1	0	3	0	3	13	0	6	0	0	5	0	1	10	0	0	0	0	0	1	0	9	6	4	0	13	0	4	0	1	7	7	0	9	3	7	12	4	0
BIVM	148	50	77	34	87	70	65	52	105	127	17	112	52	73	87	39	96	33	40	93	87	102	168	70	14	77	28	82	74	86	24	122	95	40	143	66	75	41	101	95	154	57	63	92	102	99	96	53
BIVM-ERCC5	0	0	0	0	0	0	0	0	0	0	0	1	0	0	0	0	0	0	0	0	0	0	0	0	0	0	0	0	0	0	0	0	0	0	0	0	1	0	0	0	0	0	0	0	0	0	0	0
BLCAP	1174	711	735	530	801	629	945	725	853	839	689	836	737	648	1105	492	731	609	878	888	852	667	1317	842	622	813	655	876	783	632	555	839	974	629	959	717	719	707	1090	868	899	570	1012	865	800	1057	1103	768
BLID	0	0	0	0	0	0	0	0	0	0	0	0	0	0	0	0	0	0	0	0	0	0	0	0	0	0	0	0	0	0	0	0	0	0	0	0	0	0	0	0	0	0	0	0	0	0	0	0
BLK	6	12	10	3	37	6	5	1	2	4	14	4	4	59	8	3	0	1	33	2	13	23	3	6	4	21	3	8	0	12	13	12	49	25	16	13	13	26	0	20	1	12	12	1	1	2	8	1
BLM	25	19	32	24	54	30	15	20	38	16	31	18	11	31	40	10	33	24	22	26	19	34	41	34	9	34	63	42	23	5	48	64	48	35	34	62	40	21	17	38	39	20	37	18	36	28	29	19
BLMH	269	193	267	148	264	191	196	256	229	238	142	285	125	177	316	143	358	139	166	331	267	249	309	245	135	222	168	235	208	184	155	282	312	161	186	243	271	180	340	273	240	219	282	313	261	459	310	282
BLNK	113	69	129	223	116	107	149	151	109	110	250	133	108	147	156	80	129	218	140	160	102	98	160	88	170	106	174	115	87	110	333	142	171	254	200	112	118	129	118	86	95	86	189	120	134	96	102	166
BLOC1S1	317	207	275	171	383	212	255	333	305	255	170	408	208	261	345	210	281	195	266	261	324	252	421	280	196	261	240	388	347	218	192	332	437	243	308	288	285	258	442	328	353	241	286	368	409	286	412	252
BLOC1S1-RDH5	1	0	5	0	1	0	1	1	0	0	0	0	0	0	0	0	1	0	0	8	2	0	0	0	0	0	0	0	0	0	0	0	2	4	0	1	0	1	0	4	2	0	1	0	0	1	2	2
BLOC1S2	200	155	226	167	250	153	221	246	255	199	199	235	159	204	289	117	260	235	169	244	232	213	212	154	100	202	290	250	175	138	336	242	301	228	291	205	203	169	280	257	242	198	265	248	229	296	231	169
BLOC1S3	101	110	168	140	117	69	114	132	94	87	119	119	68	99	115	67	90	182	109	127	101	100	132	102	128	94	141	94	101	61	152	132	140	122	173	97	108	113	120	144	77	99	85	128	124	127	124	94
BLOC1S4	173	145	178	113	175	162	160	163	201	172	134	184	165	179	218	106	143	110	169	263	213	167	182	173	144	185	128	210	153	101	138	211	226	147	210	178	166	121	177	243	181	178	292	217	170	199	229	153
BLOC1S5	0	0	0	0	0	2	0	0	0	0	0	0	0	0	0	4	0	0	0	2	0	0	1	0	0	1	0	1	0	0	0	2	0	0	0	0	0	0	0	2	0	2	0	1	0	0	0	0
BLOC1S5-TXNDC5	1	0	2	0	1	0	0	7	5	0	0	3	0	0	0	0	1	0	0	0	0	0	0	0	0	0	0	0	0	0	3	1	1	0	0	0	0	0	1	0	4	0	1	3	1	2	2	0
BLOC1S6	300	233	326	199	206	176	300	279	325	264	174	258	299	251	293	119	311	171	221	280	225	193	250	161	118	220	269	230	214	150	532	299	358	247	400	234	263	212	234	267	297	174	399	274	362	243	265	170
BLVRA	482	290	306	430	456	359	455	491	485	408	302	480	259	354	495	300	354	403	274	494	415	328	449	321	283	368	356	529	319	285	460	348	370	445	305	326	292	350	526	442	537	324	465	359	405	477	422	376
BLVRB	741	718	955	279	818	610	1008	1025	654	1069	621	713	859	845	1015	501	684	314	955	724	654	547	731	678	432	562	508	616	953	331	297	545	1362	599	669	618	710	586	796	650	716	556	810	832	997	580	815	557
BLZF1	146	105	248	426	116	144	151	158	180	104	247	184	97	182	176	108	140	445	115	148	125	124	176	140	192	160	371	118	157	99	445	205	142	369	419	125	131	158	127	136	176	114	230	198	195	178	144	83
BMF	287	238	812	152	358	157	306	260	324	230	216	376	143	487	334	232	365	135	301	299	233	330	326	295	88	287	434	315	544	137	424	322	372	399	484	230	226	297	452	464	187	327	357	268	488	477	487	280
BMI1	49	13	35	13	14	16	34	22	25	26	13	17	19	16	26	16	43	16	17	51	37	14	34	30	11	21	24	17	27	19	25	21	24	15	46	18	34	12	20	27	26	11	30	24	20	24	32	24
BMP1	78	114	215	69	154	118	229	325	137	137	192	99	174	148	189	125	173	85	134	175	83	146	99	161	179	121	305	100	150	56	202	113	266	230	144	153	141	155	132	176	72	151	179	143	232	213	185	70
BMP10	0	0	0	0	0	0	1	0	0	0	0	0	0	0	0	0	0	0	0	0	0	0	0	0	0	0	0	0	0	0	0	0	0	0	0	0	0	0	0	0	0	0	0	0	0	0	0	0
BMP15	8	0	1	0	3	5	4	0	0	0	0	3	3	3	6	2	0	6	2	2	4	1	3	1	2	5	4	3	2	2	0	9	2	0	0	9	11	2	0	3	1	0	2	0	2	0	0	4
BMP2	22	27	6	67	8	2	25	29	3	14	30	4	21	17	18	16	8	20	15	8	3	6	14	7	52	4	62	7	7	9	95	12	4	22	12	21	13	4	11	0	15	3	16	21	15	18	6	8
BMP2K	310	153	218	290	215	154	186	225	279	125	245	373	162	207	250	103	236	213	159	254	233	170	256	178	128	201	418	198	177	159	486	242	245	261	352	230	210	183	210	234	200	126	291	231	197	272	210	154
BMP3	594	411	733	128	677	510	417	840	1102	225	357	570	310	852	627	359	488	173	362	564	474	423	313	304	418	799	329	732	389	217	458	634	1231	570	667	364	437	378	398	955	347	663	833	975	624	725	622	200
BMP4	77	43	4	7	19	4	54	37	2	36	50	25	26	17	12	12	23	10	10	8	12	17	67	5	23	6	17	5	12	21	15	34	8	15	12	13	5	7	82	13	34	3	36	15	28	26	46	8
BMP5	0	0	0	0	0	0	0	0	0	0	0	0	0	0	0	0	0	0	0	0	0	0	0	0	0	0	0	0	0	0	0	0	0	0	1	0	0	0	0	0	0	0	0	0	0	0	0	0
BMP6	4	3	1	0	0	1	8	3	0	5	5	1	1	3	2	4	5	1	5	0	0	0	3	1	5	2	0	2	1	2	1	2	2	4	3	1	5	1	1	2	2	3	2	2	3	1	5	0
BMP7	302	219	123	10	141	151	142	169	75	240	101	149	170	64	298	74	143	19	90	217	116	53	294	140	162	100	63	144	130	146	46	180	142	74	142	100	129	74	304	93	168	91	205	136	219	365	165	228
BMP8A	61	130	76	7	23	53	153	254	12	61	18	68	77	90	96	101	66	5	45	54	11	19	27	56	11	20	15	18	95	28	21	39	117	34	36	26	39	13	93	25	68	34	99	87	118	71	39	28
BMP8B	13	13	11	5	5	15	17	1	1	17	3	19	3	9	7	6	8	8	2	12	9	5	15	13	3	4	12	4	17	4	0	13	10	9	16	14	11	6	12	13	10	7	16	5	6	8	3	6
BMPER	4	0	0	0	4	1	0	0	1	0	2	1	1	0	0	0	1	0	1	7	5	1	2	0	0	0	0	1	2	1	0	2	1	1	1	1	2	0	0	0	1	1	3	2	0	3	0	0
BMPR1A	360	144	272	200	252	172	196	143	279	169	187	249	178	216	231	133	263	308	169	284	343	248	247	167	138	208	242	191	195	191	419	208	269	321	403	307	247	177	273	193	238	185	260	240	283	279	308	206
BMPR1B	499	235	367	53	335	196	217	278	367	240	117	386	173	257	392	155	258	84	146	320	324	268	408	194	53	211	62	283	262	258	82	368	375	167	374	293	358	193	307	304	339	206	349	281	368	236	361	296
BMPR2	1177	620	912	962	818	425	806	856	912	533	744	1081	674	901	901	360	759	1061	446	932	727	647	846	505	531	611	1035	630	718	569	1660	1018	758	1034	1189	608	772	515	928	801	835	462	946	875	1176	877	1064	590
BMS1	779	551	533	351	596	485	518	434	806	493	357	758	562	556	628	372	580	455	538	734	674	511	675	508	463	650	533	675	411	505	632	633	546	537	665	445	543	470	656	462	547	475	621	598	518	665	652	518
BMS1P1	0	0	0	0	0	0	0	0	0	0	0	0	0	0	0	0	0	0	0	0	0	0	0	0	0	0	0	0	0	0	0	0	0	0	0	0	0	0	0	0	0	0	0	0	0	0	0	0
BMS1P2	0	0	0	0	0	0	0	0	0	0	0	0	0	0	0	0	0	0	0	0	0	0	0	0	0	0	0	0	0	0	0	0	0	0	0	0	0	0	0	0	0	0	0	0	0	0	0	0
BMS1P4	25	19	33	12	21	8	20	16	26	21	24	25	10	36	31	6	25	24	4	18	14	19	32	23	7	10	22	3	4	22	37	29	24	29	48	5	10	20	22	24	23	17	46	25	30	18	23	12
BMS1P5	0	0	0	0	0	0	0	0	0	0	0	0	0	0	0	0	0	0	0	0	0	0	0	0	0	0	0	0	0	0	0	0	0	0	0	0	0	0	0	0	0	0	0	0	0	0	0	0
BMS1P6	0	0	0	0	0	0	0	0	0	0	0	0	0	0	0	0	0	0	0	0	0	0	0	0	0	0	0	0	0	0	0	0	0	0	0	0	0	0	0	0	0	0	0	0	0	0	0	0
BMX	24	8	6	5	5	3	4	14	6	7	13	12	27	7	6	0	8	21	8	9	4	8	13	6	15	6	3	17	8	14	13	16	7	10	7	4	3	8	11	4	12	2	10	8	8	8	27	11
BNC1	77	29	29	22	17	22	53	37	11	49	45	40	35	30	58	21	46	12	22	55	25	34	63	45	30	25	15	21	46	20	26	43	24	44	36	30	37	24	69	17	48	26	56	32	46	103	36	26
BNC2	58	33	14	0	24	11	6	9	14	21	5	49	5	16	21	6	24	3	16	29	31	16	29	12	2	17	4	16	8	41	9	30	30	11	18	18	16	15	22	19	28	8	20	24	16	9	15	20
BNIP1	101	96	85	65	147	66	83	68	85	156	47	114	97	84	91	59	117	49	104	114	140	65	126	102	56	82	82	107	86	65	98	114	98	91	129	110	116	96	127	111	143	90	100	116	141	80	94	110
BNIP2	210	115	256	267	176	75	199	200	203	210	239	262	171	300	226	86	223	178	157	197	160	147	305	86	99	172	340	115	138	117	473	287	224	331	475	150	208	136	203	165	221	144	219	201	254	225	271	117
BNIP3	268	124	56	101	180	88	89	25	184	100	120	223	150	66	102	46	105	121	112	178	220	166	268	83	72	146	115	166	37	156	86	111	91	74	162	118	123	65	155	171	235	65	84	177	68	67	150	102
BNIP3L	1280	601	1055	336	1062	425	632	729	1063	565	499	1111	738	834	1003	303	961	484	551	1010	917	917	1010	706	186	763	404	705	774	585	529	942	912	470	809	538	798	466	1054	898	1080	507	1036	869	909	1033	1059	509
BNIPL	344	147	201	43	205	95	150	310	173	81	40	178	65	148	232	131	169	57	136	149	210	138	209	154	60	176	67	220	165	193	36	220	155	101	110	89	164	131	282	181	236	159	231	189	175	261	216	161
BOC	304	185	135	73	141	64	84	88	75	213	95	162	83	74	124	33	162	112	79	265	146	115	328	78	65	136	53	100	157	195	98	161	97	147	213	163	141	107	310	130	184	124	169	113	140	217	241	256
BOD1	242	152	272	123	244	119	137	164	236	180	125	248	134	150	210	98	196	142	162	261	198	200	265	229	104	181	171	163	175	158	194	268	206	189	461	197	204	123	198	156	247	166	240	169	298	228	251	170
BOD1L1	1071	613	1001	737	709	478	622	701	915	415	548	1033	429	884	822	523	848	573	621	917	612	582	980	577	428	768	836	675	630	773	1035	913	786	1105	1237	612	652	801	821	779	874	674	846	855	777	966	957	602
BOD1L2	4	5	2	1	3	0	3	5	3	4	2	8	0	4	4	1	9	2	0	3	5	2	4	3	1	2	2	2	1	3	0	6	1	6	14	1	1	1	7	2	3	5	4	3	6	2	3	4
BOK	147	255	258	71	145	116	323	473	194	200	214	197	211	199	223	143	148	112	198	167	117	194	172	254	267	110	184	93	205	58	189	159	185	136	157	113	102	133	265	155	101	103	238	192	412	278	237	140
BOK-AS1	0	0	0	0	0	0	0	2	0	0	0	0	0	1	0	0	0	0	0	0	0	0	1	0	0	0	0	0	0	0	1	1	0	0	0	0	1	0	2	0	0	0	0	0	0	0	0	0
BOLA1	67	74	103	28	104	64	84	89	114	116	35	103	75	91	101	42	71	44	73	75	83	60	108	83	47	71	48	94	87	53	34	117	106	63	94	88	105	48	90	86	128	54	77	55	105	81	92	77
BOLA2	0	0	0	0	0	0	0	0	0	0	0	0	0	0	0	0	0	0	0	0	0	0	0	0	0	0	0	0	0	0	0	0	0	0	0	0	0	0	0	0	0	0	0	0	0	0	0	0
BOLA2B	0	0	0	0	0	0	0	0	0	0	0	0	0	0	0	0	0	0	0	0	0	0	0	0	0	0	0	0	0	0	0	0	0	0	0	0	0	0	0	0	0	0	0	0	0	0	0	0
BOLA3	130	90	97	76	127	93	123	59	135	115	58	123	113	120	162	68	111	100	146	124	149	149	152	155	109	105	78	142	113	127	52	121	144	118	69	126	134	91	159	141	185	114	111	108	138	115	127	117
BOLA3-AS1	18	6	6	8	22	12	9	2	14	13	3	16	9	11	6	3	7	5	16	19	17	10	40	13	5	10	7	12	4	11	4	20	6	3	12	1	7	12	14	3	18	5	13	18	12	11	2	15
BOLL	0	0	2	16	4	0	2	0	8	1	3	1	2	6	6	3	0	30	1	1	1	2	2	7	0	3	10	0	3	0	5	3	2	16	15	1	1	2	1	0	1	3	3	0	7	2	3	1
BOP1	52	61	62	44	52	33	66	32	55	51	43	49	49	59	58	37	60	32	60	54	75	73	61	64	66	54	63	71	42	26	54	52	59	75	55	53	57	53	52	57	57	40	44	62	64	67	54	48
BORA	46	49	99	36	58	40	58	24	75	65	49	49	46	78	69	25	73	38	37	67	51	45	39	45	40	58	74	52	66	21	80	59	55	73	121	72	55	47	41	49	45	49	65	52	72	58	65	16
BPESC1	1	0	0	1	0	0	0	0	0	0	0	0	0	0	0	0	0	0	0	0	0	0	0	0	0	0	0	0	0	0	0	0	0	0	0	0	0	1	0	0	0	0	0	0	0	0	0	0
BPGM	424	186	286	221	278	191	211	231	374	244	160	233	207	258	276	246	229	197	188	236	248	294	256	213	119	195	438	246	182	271	463	275	290	229	311	278	268	288	536	246	286	208	411	287	250	239	380	238
BPHL	364	190	290	71	376	230	192	136	284	240	60	329	122	179	401	141	284	106	197	368	355	223	457	320	87	271	84	286	212	292	61	254	219	134	210	235	288	186	300	305	495	154	239	286	291	249	314	286
BPI	11	4	40	11	14	7	13	12	16	4	10	25	5	27	6	9	27	24	12	14	11	16	20	19	0	15	14	33	24	18	17	11	40	20	14	18	19	24	31	36	15	14	26	15	47	11	42	6
BPIFA1	26961	684	107369	16569	54214	4462	1150	20877	55927	12211	6568	29343	2777	8057	23337	45524	1709	15432	39881	47037	30030	75293	50420	1213	250	2350	34867	43240	33905	23147	3435	7557	4949	29930	812	2932	206909	25778	5866	138889	22224	71927	57616	47809	98371	34391	116838	133268
BPIFA2	24	45	89	3	45	57	20	192	55	72	17	65	105	114	55	85	59	11	50	52	26	58	69	144	22	102	16	26	42	13	25	80	218	17	0	58	36	26	69	88	29	118	131	78	296	95	69	38
BPIFA3	0	0	0	0	0	0	0	0	0	0	0	0	1	0	0	0	0	0	0	0	0	0	0	0	0	0	0	0	0	0	0	0	0	0	0	0	0	0	0	0	0	0	0	0	0	0	0	0
BPIFA4P	0	0	0	0	0	0	0	0	0	0	0	0	0	0	0	0	0	0	0	0	0	0	0	0	0	0	0	0	0	0	0	0	1	0	0	0	0	0	0	0	1	0	0	0	0	0	0	0
BPIFB1	88265	118926	33488	24052	110552	88142	91270	111685	70809	181675	49157	29439	171946	75646	79430	59794	29899	42362	83030	25616	44390	48828	60017	20038	24991	67876	14130	57598	16593	17530	21948	54571	74567	25565	3445	43729	83695	21748	47482	56864	58571	51808	108481	81527	162905	17022	44089	20944
BPIFB2	653	187	0	90	77	54	78	1	25	742	21	18	125	4	108	71	13	41	41	26	236	19	1029	126	109	83	42	79	4	105	0	196	6	45	27	16	49	7	59	37	90	70	121	72	52	6	87	321
BPIFB3	0	6	0	0	0	0	0	0	0	3	0	0	3	0	2	0	0	1	7	8	11	0	6	2	0	0	0	0	0	1	0	0	0	3	1	0	0	1	0	0	0	0	0	0	5	0	2	2
BPIFB4	4	3	10	0	2	3	3	8	3	13	7	2	2	9	8	10	15	0	11	5	8	20	60	16	0	2	4	2	6	17	4	11	15	5	14	75	9	1	14	71	0	19	3	14	28	2	37	4
BPIFB6	1	0	0	1	0	0	0	0	1	3	0	0	0	0	0	0	0	0	0	0	0	0	5	1	0	0	0	1	1	0	0	2	0	0	0	0	0	0	0	0	0	0	0	1	2	0	0	1
BPIFC	0	1	0	2	0	2	0	0	0	0	0	0	0	0	0	0	0	0	0	0	0	2	0	0	0	0	0	0	1	0	2	0	0	1	0	2	0	0	0	0	0	1	0	0	0	0	0	0
BPNT1	314	229	327	175	343	227	290	348	394	235	151	382	218	312	345	167	279	193	266	330	297	295	315	257	122	242	200	277	265	204	200	331	302	295	359	273	273	231	352	307	340	286	331	385	366	253	329	249
BPTF	1155	545	1110	618	916	542	706	557	1045	480	542	1285	532	1051	898	527	930	560	645	1096	763	659	1094	615	428	829	736	814	654	991	751	1304	950	1006	1233	682	846	681	894	819	1006	625	910	923	982	915	994	796
BPY2	0	0	0	0	0	0	0	0	0	0	0	0	0	0	0	0	0	0	0	0	0	0	0	0	0	0	0	0	0	0	0	0	0	0	0	0	0	0	0	0	0	0	0	0	0	0	0	0
BPY2B	0	0	0	0	0	0	0	0	0	0	0	0	0	0	0	0	0	0	0	0	0	0	0	0	0	0	0	0	0	0	0	0	0	0	0	0	0	0	0	0	0	0	0	0	0	0	0	0
BPY2C	0	0	0	0	0	0	0	0	0	0	0	0	0	0	0	0	0	0	0	0	0	0	0	0	0	0	0	0	0	0	0	0	0	0	0	0	0	0	0	0	0	0	0	0	0	0	0	0
BRAF	182	93	126	97	117	81	115	93	144	45	92	186	75	149	169	67	108	105	114	143	96	95	115	89	59	128	106	124	85	92	129	163	135	127	223	66	124	91	131	125	103	95	183	137	157	108	153	78
BRAP	372	278	276	198	317	203	245	245	324	212	228	352	231	281	321	200	327	236	271	370	336	297	343	281	183	351	280	296	255	241	315	372	270	224	404	237	279	237	355	330	331	297	421	386	339	358	364	228
BRAT1	435	264	442	179	400	232	285	325	360	324	171	426	272	417	455	215	312	157	242	344	392	309	396	314	142	334	240	317	345	263	281	399	424	280	344	387	418	212	423	305	420	230	422	382	450	321	400	300
BRCA1	97	39	141	35	141	81	72	26	105	69	51	100	71	133	112	24	140	52	53	129	90	75	133	100	40	93	54	116	61	110	63	172	126	53	159	178	153	81	104	95	117	29	90	90	152	70	64	108
BRCA2	22	17	77	60	9	20	23	7	25	26	33	27	24	39	55	10	40	49	7	49	28	34	54	42	6	29	101	24	34	21	116	66	52	70	86	66	62	28	37	46	37	12	34	48	71	42	26	13
BRCC3	360	184	279	148	276	192	270	273	298	252	155	330	189	240	330	125	271	164	204	303	248	261	297	225	150	292	197	266	233	201	211	342	306	224	390	210	242	181	289	356	248	218	286	329	351	284	309	200
BRD1	666	498	630	275	523	347	504	486	627	380	357	665	346	615	614	271	593	378	420	635	575	535	655	467	321	529	485	444	528	406	481	695	611	437	723	454	551	434	612	593	564	445	587	501	517	656	625	449
BRD2	2443	2051	3244	2820	2585	1701	2529	2288	2684	1766	2633	3045	1880	3194	2598	1821	2357	3132	2897	2721	2529	2167	2906	2539	2039	2265	3318	2206	2294	1897	3804	3242	2832	3528	4409	2076	2298	2321	2497	2542	2448	2220	3212	2702	2789	2792	3075	2034
BRD3	458	401	511	201	447	281	385	313	492	297	326	508	240	399	371	269	377	309	421	531	378	349	453	412	270	423	341	399	434	250	278	403	390	378	635	380	261	302	427	383	334	318	441	357	405	505	539	310
BRD4	818	778	967	729	913	575	775	799	818	426	743	826	586	827	911	574	663	691	866	918	700	548	826	753	679	716	885	687	685	509	1147	828	969	936	1051	679	666	667	877	931	573	580	988	765	687	874	1017	674
BRD7	528	374	512	388	518	319	419	381	581	408	412	494	381	446	521	296	401	436	392	521	439	443	492	428	344	463	482	468	338	403	490	506	469	536	655	395	393	383	505	442	468	367	533	461	508	445	570	425
BRD7P3	4	1	2	2	0	2	4	3	0	0	0	6	1	5	0	0	2	1	2	1	1	0	1	2	1	2	2	0	0	2	1	1	4	2	3	0	2	0	1	3	2	5	6	3	1	2	3	2
BRD8	494	273	508	196	350	211	257	181	484	279	263	401	186	386	361	221	374	238	267	394	404	405	538	329	143	386	305	336	268	372	303	610	317	306	566	339	375	207	322	331	534	296	401	300	426	435	449	291
BRD9	282	232	359	197	247	172	219	201	243	259	226	240	223	247	313	207	253	198	288	248	276	243	339	263	218	226	291	261	209	193	285	268	238	305	339	216	294	239	271	288	250	190	275	315	266	278	207	248
BRDT	0	1	0	2	0	0	0	1	0	0	1	0	0	1	0	0	0	0	0	0	0	0	0	0	0	0	1	0	1	0	0	0	0	2	0	0	0	0	0	0	0	0	1	0	0	0	0	1
BRE	313	361	375	154	420	287	299	327	383	311	246	379	342	254	389	227	316	221	335	347	336	320	403	313	238	314	187	322	407	186	286	319	452	283	335	308	301	228	441	379	331	287	326	302	299	307	471	249
BREA2	2	0	0	0	0	2	1	1	0	0	0	0	0	4	0	0	3	2	1	0	0	0	2	1	0	0	1	3	1	1	0	6	0	2	2	0	0	2	0	1	5	1	0	0	5	2	0	0
BRE-AS1	3	3	49	9	10	10	6	19	2	7	3	11	5	33	4	16	5	5	10	11	1	11	3	8	2	18	11	7	15	1	9	7	8	26	10	1	9	17	11	20	14	5	28	44	11	9	14	6
BRF1	487	307	449	200	385	288	386	257	431	325	205	517	324	357	416	203	410	250	330	369	498	355	580	413	210	352	342	443	311	425	230	545	394	287	513	360	395	269	430	406	503	287	399	381	438	377	532	406
BRF2	111	89	137	89	105	54	92	97	160	134	104	170	104	106	133	72	120	92	106	141	150	144	153	111	67	128	146	108	127	89	106	131	149	107	159	117	117	107	124	92	140	107	122	112	121	81	149	127
BRI3	665	510	666	981	681	455	718	666	711	468	930	629	617	639	678	471	571	805	662	707	776	607	584	590	605	612	1100	633	686	347	1090	556	869	945	986	597	548	609	781	622	704	678	877	774	614	547	836	540
BRI3BP	79	69	66	33	113	75	86	68	80	89	45	107	82	54	77	45	61	37	49	73	76	70	83	80	60	69	64	75	91	49	58	81	97	88	58	69	70	45	73	72	58	47	103	67	114	65	42	53
BRICD5	3	2	7	0	8	0	9	2	3	6	3	7	0	12	1	3	12	6	2	1	6	3	6	4	0	2	4	2	1	8	4	9	9	3	10	4	15	5	4	1	5	4	10	3	11	4	7	2
BRIP1	35	18	51	140	67	10	28	16	43	18	118	45	6	28	34	17	59	320	17	67	38	25	34	35	25	46	119	34	53	16	141	61	78	180	114	78	34	20	26	42	45	27	22	11	38	67	32	25
BRIX1	214	115	153	131	157	88	145	94	159	126	88	159	103	147	231	77	198	104	97	207	171	124	169	112	125	141	155	141	147	120	165	174	177	183	277	138	147	136	164	194	154	158	202	160	157	149	168	111
BRK1	1142	945	1045	507	1151	811	1006	1129	973	1051	539	1106	859	829	1275	600	921	621	1043	1059	971	1033	1368	857	693	896	653	1209	1010	751	795	1148	1229	752	852	984	976	812	1273	1314	1283	895	1171	1187	1229	1033	1347	901
BRMS1	465	370	539	371	487	375	486	393	511	475	389	517	342	416	466	285	381	327	425	522	489	495	437	463	497	440	530	514	448	278	449	435	529	487	489	628	452	406	541	545	465	427	537	468	435	431	528	412
BRMS1L	60	27	58	30	44	26	65	33	104	35	21	60	26	52	63	18	53	17	39	68	59	44	53	37	27	33	66	44	41	31	77	68	47	45	102	33	44	31	45	41	69	32	66	54	58	44	61	28
BROX	413	267	420	193	382	222	276	418	461	211	250	397	277	307	444	170	331	324	272	324	303	326	365	255	218	328	331	278	352	258	339	423	403	341	495	273	251	301	353	361	305	226	397	400	428	435	435	205
BRPF1	265	248	367	182	304	200	274	219	331	175	196	315	253	288	275	172	314	206	265	295	269	240	313	284	178	266	319	266	251	168	359	342	363	286	336	251	233	248	261	308	247	235	331	271	280	326	327	232
BRPF3	793	796	859	592	577	496	857	579	720	549	700	786	495	809	796	490	657	593	603	796	621	582	618	706	408	642	855	565	544	445	906	741	719	681	807	574	585	495	667	777	640	542	949	754	900	704	770	567
BRS3	0	0	0	0	0	0	0	0	0	0	0	0	0	0	0	0	0	0	0	0	0	0	0	0	0	0	0	0	0	0	0	0	0	1	0	0	0	0	0	0	0	0	0	0	0	0	0	0
BRSK1	2	2	4	5	3	0	1	0	0	3	8	6	4	10	1	3	3	3	3	5	2	2	5	6	2	2	8	1	0	15	6	5	2	12	19	2	8	2	1	1	1	1	6	1	5	0	4	3
BRSK2	1	0	0	1	0	0	1	4	2	2	3	1	5	10	4	1	1	3	3	1	0	2	0	0	3	3	2	2	1	7	9	9	2	3	6	1	4	2	0	1	4	0	3	0	10	0	0	1
BRWD1	508	353	614	253	381	203	442	357	478	296	290	633	280	529	531	191	603	301	285	453	436	524	607	333	159	379	401	329	378	424	470	745	496	464	731	353	413	313	348	361	681	327	500	448	680	552	545	300
BRWD1-AS1	0	0	0	0	3	0	0	0	0	0	0	1	0	0	0	0	0	0	1	5	0	0	0	0	0	0	0	0	0	1	1	0	0	0	0	0	0	0	0	0	0	0	0	0	4	1	0	0
BRWD1-IT2	27	7	16	4	20	11	7	19	18	8	2	14	9	4	13	3	8	2	5	9	18	17	24	6	3	11	4	7	1	10	0	13	13	1	1	11	7	7	18	21	13	4	10	15	5	20	8	14
BRWD3	208	179	325	255	250	149	284	294	292	169	217	305	214	301	220	152	297	292	207	202	176	217	268	185	171	253	322	255	264	184	431	403	270	315	623	193	216	155	211	209	295	204	355	238	361	307	252	129
BSCL2	152	137	99	69	175	136	164	50	167	253	60	171	154	95	123	82	88	112	174	124	269	152	165	83	106	126	79	241	100	102	42	191	113	84	153	208	162	101	141	110	135	66	108	141	108	88	142	223
BSDC1	1034	892	1222	670	948	668	1047	925	970	910	877	855	920	1113	1251	693	712	760	858	762	966	869	1004	829	538	921	1029	975	951	616	803	915	1145	868	1417	807	1061	637	994	898	1014	745	1177	1049	1199	763	980	801
BSG	4375	4554	4908	2772	6645	3985	4546	4496	5647	5060	3700	4899	4985	4292	5566	3292	4530	3284	4834	5235	6035	4235	5543	4426	5044	4254	3660	5565	4681	2978	3277	4892	5980	3695	4294	5375	5289	3828	7644	6996	5035	4170	4999	5453	4993	4954	5201	4347
BSN	29	6	29	11	18	12	26	4	15	12	16	42	12	26	15	6	17	11	21	14	20	8	13	14	8	17	23	16	8	19	9	19	12	21	33	13	6	7	23	25	28	17	28	16	10	19	6	27
BSN-AS2	1	0	1	0	2	0	0	0	5	2	1	2	0	1	0	0	5	0	4	0	10	1	2	2	1	1	0	2	1	1	0	0	1	0	1	2	2	0	0	0	4	0	2	1	0	1	0	0
BSND	63	19	10	9	31	17	10	15	5	33	3	39	6	8	6	22	16	13	6	21	25	10	53	7	1	1	0	22	27	27	4	19	26	16	40	44	22	39	37	41	25	0	24	10	19	0	27	55
BSPH1	0	0	0	0	0	0	0	0	0	0	0	0	0	0	0	0	0	0	0	0	0	0	0	0	0	0	0	0	0	0	0	0	0	0	0	0	0	0	0	0	0	0	0	0	0	0	0	0
BSPRY	728	643	891	505	819	780	908	1270	1047	668	729	785	867	799	875	608	867	629	1308	861	740	893	632	906	981	905	974	834	696	319	1351	842	1002	828	734	696	773	604	1086	1143	584	892	920	1168	1094	867	1098	608
BST1	71	51	93	43	125	63	62	110	114	39	39	98	35	107	106	68	110	49	93	112	71	54	100	67	54	88	81	70	145	86	104	118	202	71	52	88	91	81	167	112	84	79	109	98	194	88	95	72
BST2	313	239	2198	3852	1270	392	403	192	838	318	4010	676	275	1477	755	775	568	4409	1262	1075	733	651	622	823	1341	808	3499	722	1145	252	3616	1077	1456	3063	3458	1709	1262	1793	918	933	376	558	544	671	666	297	778	805
BSX	0	0	1	0	0	0	0	0	0	0	0	0	0	0	0	1	0	0	0	0	0	0	0	0	0	0	0	0	0	0	0	0	1	0	0	0	0	0	0	0	0	0	0	0	0	0	0	0
BTAF1	297	301	538	335	309	233	410	329	342	229	339	486	306	505	334	177	436	368	229	325	368	356	478	334	221	313	470	284	366	396	583	671	357	511	724	326	445	256	218	259	513	358	532	316	546	380	319	186
BTBD1	1018	418	736	309	816	450	682	587	1005	520	367	972	544	788	825	301	750	531	565	840	707	660	1021	565	327	592	494	804	465	417	861	873	725	562	724	516	862	461	825	886	1042	493	1032	903	848	786	803	445
BTBD10	283	221	307	236	263	228	393	405	346	259	278	322	268	316	325	208	312	271	256	324	320	266	276	232	250	294	239	258	281	177	382	353	307	285	355	201	243	195	345	293	329	267	399	360	355	349	329	195
BTBD11	63	65	71	176	36	33	63	100	21	52	85	43	51	19	90	51	66	85	39	60	47	61	60	67	57	41	139	46	72	30	185	72	86	167	63	111	23	64	65	53	33	75	66	66	79	131	77	73
BTBD16	2	0	15	1	3	13	6	15	2	3	0	4	1	15	10	3	3	1	3	6	2	3	5	4	0	3	2	4	0	3	1	4	4	0	0	12	12	1	2	4	11	5	5	7	7	4	32	6
BTBD17	0	0	0	0	0	0	0	0	0	0	0	0	1	1	0	0	0	0	0	0	0	0	1	0	0	0	0	0	0	1	0	1	0	0	0	1	0	1	0	0	1	0	0	0	0	0	0	0
BTBD18	4	3	10	4	3	0	2	2	1	1	4	1	4	4	1	0	8	0	2	0	1	5	0	3	1	4	0	1	0	5	3	6	5	2	1	0	3	1	8	0	5	4	5	6	12	4	2	5
BTBD19	2	2	7	7	2	4	2	0	3	0	4	4	5	10	3	7	1	2	7	5	3	15	10	6	4	7	18	2	0	3	22	6	5	14	2	2	7	4	0	0	8	4	8	4	1	2	5	3
BTBD2	839	558	700	246	828	475	471	564	673	782	473	714	518	577	795	408	647	354	551	810	742	724	941	647	307	628	461	609	820	495	345	758	1092	465	1012	694	675	550	1092	764	733	495	608	578	683	831	929	655
BTBD3	1150	426	598	233	651	499	698	254	1308	468	160	1093	445	733	756	309	767	326	534	892	1171	731	1159	636	190	667	259	797	269	797	283	1193	489	363	1062	528	693	502	875	844	1475	473	1013	947	808	617	846	669
BTBD6	633	458	720	258	675	392	603	738	636	608	365	770	493	580	670	336	595	323	572	528	646	624	631	573	364	577	445	590	720	442	431	667	763	484	662	578	556	493	759	714	605	526	728	671	843	638	641	534
BTBD7	570	400	576	226	508	368	498	478	586	385	295	678	332	489	503	286	509	273	374	546	476	432	553	380	305	444	436	396	458	394	477	532	532	484	609	356	505	365	544	485	577	407	522	515	498	627	577	421
BTBD8	10	6	10	12	16	1	10	14	16	14	4	11	8	14	19	3	7	6	2	12	20	8	16	5	2	7	9	22	6	10	8	18	11	8	12	9	10	6	5	10	12	3	7	7	12	14	9	5
BTBD9	1119	560	776	417	794	520	533	425	1010	393	311	1125	483	649	643	344	691	457	586	1014	1157	741	1071	502	481	714	554	983	434	752	441	935	659	561	937	531	710	642	891	843	832	414	827	933	545	573	875	614
BTC	176	81	88	153	164	86	88	54	134	60	132	178	59	91	165	43	100	217	61	133	133	95	168	84	106	125	144	109	80	108	187	159	88	135	231	81	121	73	112	131	195	49	122	127	80	116	134	95
BTD	321	199	235	86	291	172	187	129	310	160	93	287	148	200	319	147	248	123	135	229	322	211	265	179	77	223	147	220	243	204	96	254	242	153	222	224	181	153	223	302	226	156	242	238	249	213	235	225
BTF3	3150	2020	2378	1170	2932	1734	2049	2818	2791	2672	1361	2695	2034	2117	3078	1410	2293	1407	2072	2749	2228	1997	3150	2223	1779	2413	1370	2339	2333	1638	2045	2664	3311	1984	2686	2092	2428	1881	3361	2762	2531	1921	2527	2502	3039	2973	3221	2218
BTF3L4	476	229	270	181	302	193	251	260	327	262	160	403	217	337	315	123	297	189	181	347	388	306	351	222	155	290	197	337	318	256	265	340	283	245	458	252	267	196	382	349	470	249	349	365	327	333	357	183
BTF3P11	3	0	0	0	1	0	1	1	0	1	0	1	1	0	1	0	0	0	2	1	1	3	3	0	1	1	0	0	1	2	1	1	1	1	0	2	1	1	0	1	0	0	0	0	3	0	2	0
BTG1	1576	1243	1678	964	1462	1056	1608	1755	1804	966	1117	1766	962	1431	1972	882	1620	914	1471	2396	1745	1451	1429	1713	634	1304	947	1352	1557	899	1558	1730	2144	1420	1585	1269	1161	1302	2475	1629	1533	1619	1787	1679	1870	1841	2565	1044
BTG2	646	665	854	815	600	473	679	868	523	762	874	730	851	1710	462	829	545	713	690	478	508	485	562	535	1329	901	822	524	411	504	1598	764	733	1068	720	582	344	973	539	431	512	340	709	1525	456	465	707	409
BTG3	248	177	472	259	325	251	226	248	249	260	223	266	247	424	459	164	362	225	226	237	244	214	267	387	203	214	260	286	313	161	502	418	386	296	262	428	353	197	230	345	297	198	321	267	593	257	278	232
BTG4	83	23	33	21	57	56	33	9	91	35	1	83	21	30	42	15	58	32	64	61	78	64	68	51	15	86	11	71	9	57	9	111	26	35	70	29	62	31	54	79	116	28	66	87	30	30	58	51
BTK	4	57	70	118	30	13	62	70	13	103	170	15	106	74	34	28	27	113	56	23	11	17	22	12	35	23	163	27	29	6	206	14	80	149	98	46	21	38	13	29	26	19	25	28	38	12	22	17
BTLA	0	0	5	6	6	1	4	2	3	0	9	3	0	7	0	0	1	6	9	8	1	9	1	4	0	9	13	1	9	0	6	6	20	9	6	7	7	12	7	4	0	0	4	2	0	2	6	3
BTN1A1	0	0	0	0	0	0	0	0	0	0	2	0	0	0	0	1	0	0	0	1	0	0	0	0	0	0	0	0	0	0	0	1	0	0	0	0	0	1	0	0	0	0	0	0	1	0	0	0
BTN2A1	329	204	398	444	247	171	269	241	306	183	424	418	170	384	358	212	364	489	300	287	338	322	387	310	342	328	576	235	206	241	560	434	290	534	734	323	320	334	232	234	333	314	402	395	381	248	334	277
BTN2A2	131	107	244	456	182	110	224	117	225	77	348	222	140	308	173	142	177	485	314	258	197	161	197	123	275	222	599	197	141	71	393	317	209	378	466	166	261	217	164	186	213	216	244	236	242	137	277	152
BTN2A3P	8	15	13	11	1	8	7	8	11	6	12	4	3	16	19	5	10	14	9	5	6	4	7	7	9	8	23	2	11	10	16	7	34	18	23	10	14	8	7	12	7	15	11	10	12	11	9	12
BTN3A1	272	282	950	741	742	309	531	220	704	219	1044	651	287	626	649	441	428	1066	640	587	587	577	475	484	493	766	1063	448	926	270	773	698	925	1307	2116	598	510	608	396	392	519	452	501	381	539	236	437	501
BTN3A2	585	537	1490	1008	1429	600	860	403	1375	400	1038	1105	336	1170	1010	661	777	1444	1125	1451	744	1155	951	981	654	1345	1419	1154	1124	502	1092	1391	1409	1260	2547	1114	142	1016	950	1009	843	876	885	760	750	535	1101	1243
BTN3A3	160	151	719	544	504	172	281	104	453	86	645	367	108	460	396	261	336	661	390	465	369	441	250	308	316	521	814	253	498	154	451	337	607	743	1480	336	423	487	289	292	276	305	279	224	258	171	243	404
BTNL2	0	0	0	0	0	0	0	0	0	0	0	0	0	0	3	0	0	0	0	0	0	0	1	0	0	0	0	0	0	0	0	1	0	0	0	0	0	0	0	0	1	0	1	0	2	0	0	0
BTNL3	0	0	2	3	0	0	0	1	2	0	0	0	0	0	0	0	0	1	1	1	0	0	0	0	1	0	0	1	0	1	1	1	4	6	0	2	2	0	2	0	0	0	5	1	0	0	1	2
BTNL8	13	6	7	0	7	1	6	8	1	12	2	16	3	24	1	11	8	1	6	10	17	0	12	2	13	24	8	13	0	14	4	10	7	3	3	4	15	5	20	17	9	9	8	41	9	10	6	9
BTNL9	34	2	1	0	2	0	6	7	0	21	3	3	9	2	0	0	1	1	2	7	6	0	5	0	2	1	0	2	0	75	0	0	1	1	1	1	1	0	2	4	8	2	3	8	9	1	0	12
BTRC	474	291	459	206	435	287	358	331	411	283	319	470	257	298	397	198	322	329	390	514	365	354	466	322	262	344	410	383	317	343	240	441	388	344	581	319	331	326	351	441	368	251	427	378	430	378	461	318
BUB1	20	44	112	72	57	37	36	7	51	55	46	36	50	40	128	27	119	50	33	38	46	46	67	117	22	51	54	58	79	11	63	117	107	72	64	246	114	48	43	65	62	21	42	30	48	76	47	63
BUB1B	12	3	51	13	29	11	20	11	13	26	7	30	11	20	48	16	44	3	18	24	30	15	25	26	6	38	29	31	35	10	11	45	52	26	52	71	41	26	20	11	18	19	25	23	37	69	24	28
BUB3	493	337	473	383	449	339	441	365	518	411	295	428	446	409	608	220	444	375	333	523	551	412	534	327	296	447	485	491	448	315	495	438	551	495	637	438	402	385	458	460	499	360	594	477	485	477	609	297
BUD13	255	167	237	162	204	110	186	115	179	201	133	300	142	186	187	142	193	173	194	234	194	181	286	189	99	232	210	207	137	160	215	274	183	205	279	207	190	169	245	222	247	191	184	215	173	225	196	165
BUD31	561	258	486	288	468	324	293	389	609	373	314	480	325	388	523	204	476	328	384	485	401	385	691	326	296	433	369	545	271	283	393	468	460	327	735	380	461	323	560	459	551	378	461	454	487	445	477	421
BVES	2	0	1	1	5	0	1	2	0	0	3	2	0	0	2	0	4	0	1	1	0	0	0	1	2	0	0	0	1	4	2	4	2	3	2	4	7	4	3	2	4	1	1	0	2	1	3	1
BVES-AS1	0	0	0	0	0	0	0	0	0	0	0	0	0	0	0	0	0	0	0	1	0	0	1	0	0	0	0	0	0	2	0	0	0	0	0	0	0	0	0	0	0	0	0	0	0	0	0	0
BYSL	92	88	136	92	111	108	123	107	134	86	107	120	97	103	138	71	90	71	107	95	122	88	144	121	152	100	133	118	104	68	132	120	124	111	150	105	97	105	80	97	113	116	118	152	123	149	130	104
BZRAP1	794	229	418	173	465	347	322	79	468	351	74	727	177	532	394	184	486	422	346	478	782	668	899	394	116	497	227	573	163	758	183	922	475	436	715	434	716	315	590	609	983	412	568	658	369	319	451	566
BZRAP1-AS1	32	13	41	33	14	25	22	10	24	7	17	34	18	53	14	23	22	30	41	41	38	25	27	18	15	52	31	40	27	15	89	48	44	49	20	26	46	33	38	37	29	29	32	42	41	27	22	37
BZW1	1098	986	1389	760	1111	877	1640	2164	1472	1119	1032	1259	1421	1331	1730	517	1338	846	935	1295	1130	960	1013	1139	866	992	1197	1010	1481	499	1737	1087	1435	1201	990	1049	879	910	1156	1332	904	1093	1732	1395	1652	1651	1224	531
BZW2	576	396	616	209	495	404	509	601	541	403	268	508	614	428	610	301	472	343	466	489	475	527	477	625	429	466	309	470	545	405	365	520	590	419	443	424	339	464	496	495	541	494	574	505	692	813	598	357
C10orf10	24	114	39	34	83	48	139	60	23	122	66	29	213	52	67	26	25	53	113	76	10	20	62	11	26	46	22	77	17	14	32	33	19	58	33	14	92	16	78	36	45	7	46	117	20	7	30	26
C10orf105	12	11	26	9	13	12	17	6	10	11	26	10	7	16	15	5	3	22	10	13	4	6	5	12	15	14	14	12	11	5	9	8	37	13	10	6	10	14	10	7	21	7	14	30	2	15	9	9
C10orf107	1296	283	218	176	859	521	338	159	1040	489	54	1187	351	439	651	196	633	329	367	789	955	684	1310	406	202	698	103	811	63	622	177	874	278	227	539	401	685	336	925	884	1175	396	515	917	592	428	631	536
C10orf11	51	41	43	14	43	38	37	43	57	41	19	47	51	31	55	33	40	40	48	60	40	45	68	27	23	47	37	42	16	27	27	91	71	29	36	59	60	34	79	73	58	35	54	39	70	36	72	28
C10orf111	30	6	8	12	29	8	8	3	19	10	6	36	8	19	12	8	35	7	2	25	32	26	27	14	2	11	3	18	1	28	7	23	8	6	16	14	19	6	34	16	55	21	39	23	14	22	22	4
C10orf113	0	1	0	0	2	0	0	0	1	0	0	1	0	3	2	0	0	0	1	0	0	0	0	0	1	0	0	0	0	1	0	3	1	1	2	0	0	0	0	0	0	0	2	0	2	0	0	0
C10orf114	70	12	10	0	10	11	9	6	10	19	0	21	4	5	12	4	17	6	5	27	33	8	33	25	10	8	1	12	3	35	0	25	9	5	17	23	9	5	24	29	46	2	7	21	5	6	15	20
C10orf118	856	425	763	372	645	388	514	610	814	417	381	807	357	664	793	307	658	474	331	627	442	523	681	363	273	516	543	475	471	475	669	683	596	640	929	418	480	295	595	556	815	375	850	736	803	753	779	335
C10orf12	162	111	182	109	102	120	171	167	139	56	116	191	91	209	182	95	160	111	124	189	89	95	90	104	88	127	167	120	121	109	194	179	159	209	148	85	168	132	83	191	143	90	216	226	170	177	137	152
C10orf120	0	0	0	0	0	0	0	0	0	0	0	0	0	0	0	0	0	0	0	0	0	0	0	0	0	0	0	0	0	0	0	0	0	0	0	0	0	0	0	0	0	0	0	0	0	0	0	0
C10orf128	2	34	8	12	7	4	33	18	2	28	19	0	33	7	3	3	7	14	4	10	2	4	4	5	8	11	31	7	5	2	43	7	16	12	27	14	12	7	5	10	6	3	8	7	14	4	4	2
C10orf129	0	0	0	0	1	0	0	1	0	0	1	0	0	0	0	0	1	0	0	0	0	0	0	0	0	0	0	0	0	0	0	0	0	0	0	0	0	0	0	0	0	0	0	0	0	0	0	1
C10orf131	1	0	0	0	0	0	1	0	0	0	0	0	1	1	0	0	0	0	0	3	0	0	0	0	0	0	0	1	0	0	0	1	3	0	0	0	0	0	1	0	0	0	3	0	0	0	0	0
C10orf137	78	94	173	106	78	61	119	110	102	118	79	126	49	156	92	50	122	127	56	88	110	120	132	79	56	69	151	68	85	79	122	138	129	152	186	90	126	79	69	78	144	119	170	78	163	105	101	58
C10orf2	55	58	100	57	118	70	78	62	110	67	77	93	64	96	92	51	99	52	62	104	85	91	86	92	86	84	105	84	117	76	91	91	98	121	200	74	76	71	87	68	65	103	82	68	72	149	130	70
C10orf25	31	5	14	9	30	22	13	23	32	11	8	24	14	18	29	10	16	27	10	30	28	27	12	13	18	27	13	24	4	27	14	28	16	22	30	19	16	18	22	26	41	10	18	27	14	13	12	29
C10orf32	438	99	220	96	209	141	162	160	219	170	57	334	106	222	242	73	253	101	121	253	272	270	253	145	68	147	65	214	170	213	156	320	253	116	252	209	200	149	225	304	452	138	221	234	280	213	260	155
C10orf32-AS3MT	0	0	0	0	0	0	0	0	0	0	0	0	0	0	0	0	0	0	0	0	0	0	0	0	0	0	0	0	0	0	0	0	0	0	0	1	0	0	0	0	0	0	1	0	0	0	0	0
C10orf35	57	23	53	23	60	33	37	22	67	59	26	59	28	39	44	26	67	21	45	92	57	57	57	49	28	59	37	34	44	35	51	53	71	46	41	53	40	48	66	75	60	40	38	57	52	41	56	39
C10orf40	0	0	0	0	0	0	0	0	0	0	0	0	0	0	0	0	1	0	0	0	0	0	0	0	0	0	0	0	0	0	0	0	0	0	0	0	1	0	0	0	0	0	0	1	1	0	0	0
C10orf53	14	1	0	2	0	2	3	0	0	2	0	1	4	0	3	0	3	5	0	7	8	1	4	0	2	4	0	4	0	12	0	3	2	0	0	0	0	5	10	4	2	0	4	4	0	3	2	8
C10orf54	904	1011	1996	1406	1316	1099	1713	2658	1072	980	2829	775	1225	1551	1585	1029	950	1348	1291	1052	929	914	713	1284	2458	1162	1918	883	1694	538	1687	962	2049	1897	1796	1388	835	1556	1223	1242	822	977	1416	1420	1291	1359	1061	718
C10orf55	1	3	4	17	2	3	7	9	1	3	9	4	2	19	19	2	5	5	1	4	3	1	5	2	11	4	17	2	5	2	14	1	10	11	4	2	2	5	2	4	3	2	2	7	5	13	2	0
C10orf62	0	0	1	0	0	0	0	1	1	0	0	0	0	0	0	0	0	0	0	0	0	0	0	0	0	0	0	0	0	0	1	0	0	2	0	0	3	0	3	0	0	0	0	0	1	0	0	0
C10orf67	171	51	71	29	114	72	36	21	150	57	5	141	32	68	68	38	119	60	53	123	138	109	146	64	8	85	13	128	14	107	12	195	52	25	90	82	142	69	125	129	182	46	68	86	65	56	77	115
C10orf68	5	2	2	2	4	6	3	3	2	2	0	3	0	8	5	0	4	1	0	2	2	1	12	3	0	3	1	1	1	5	1	5	1	0	4	2	5	0	4	2	6	1	3	5	7	1	8	1
C10orf71	0	0	2	0	0	0	0	1	1	0	0	0	0	0	0	1	0	0	0	0	0	1	0	0	0	0	0	0	1	0	0	0	0	0	0	0	0	0	1	0	0	0	0	0	0	0	0	0
C10orf76	398	281	342	286	331	223	368	260	370	341	324	346	272	301	311	191	263	259	322	374	323	260	324	305	218	355	315	396	318	236	383	282	381	377	420	284	304	286	324	316	339	279	344	326	341	285	362	250
C10orf82	0	2	1	0	0	0	0	0	0	0	0	0	0	0	1	0	0	0	0	0	0	0	0	1	0	0	0	1	1	0	0	0	1	1	0	0	0	0	0	0	0	0	2	0	0	0	1	1
C10orf88	90	35	64	41	80	34	41	62	87	61	34	87	28	84	72	15	78	36	37	83	85	56	77	44	32	75	75	45	46	38	87	98	55	61	108	75	72	55	76	64	90	72	70	85	85	86	84	35
C10orf90	0	0	1	0	0	0	0	0	0	0	0	0	1	1	0	2	0	0	0	0	0	0	0	0	0	2	0	0	1	0	1	0	0	0	0	0	2	0	1	0	0	0	2	0	2	0	0	0
C10orf91	0	11	0	0	4	0	5	0	1	0	1	0	1	0	1	1	1	0	1	0	1	0	1	6	1	0	0	1	2	2	3	1	1	0	1	4	2	1	0	0	0	0	1	4	0	2	2	0
C10orf95	693	172	210	94	411	257	152	34	375	234	27	535	141	242	377	102	251	102	195	372	515	304	569	202	98	240	75	366	75	311	46	462	250	94	242	169	340	139	576	468	573	137	316	418	227	205	378	270
C10orf99	0	0	0	0	0	0	4	3	0	0	0	0	2	0	0	0	0	0	0	0	0	0	0	0	0	0	0	0	0	0	0	1	0	0	0	0	0	1	0	0	0	0	0	2	0	0	0	0
C11orf1	207	95	141	48	172	104	103	63	165	115	44	241	92	117	148	69	163	68	72	162	175	139	234	143	49	127	58	103	140	157	61	164	154	64	177	94	142	82	213	167	249	94	143	170	179	146	211	125
C11orf16	853	160	366	174	442	359	224	96	536	282	46	804	255	465	477	134	546	191	300	473	980	340	981	567	82	466	88	634	73	587	89	893	245	221	491	467	691	264	563	617	1040	308	527	661	477	234	417	707
C11orf21	2	2	27	11	7	2	4	10	11	3	6	5	7	8	14	2	7	13	10	2	15	4	6	11	5	8	16	9	10	4	44	19	22	13	15	8	15	10	1	2	6	3	14	5	6	0	6	1
C11orf24	323	252	345	115	447	233	320	329	263	252	267	275	319	309	381	186	242	219	296	291	237	184	265	182	257	241	257	260	289	132	224	250	325	244	220	232	246	251	282	236	209	203	339	322	307	254	264	165
C11orf30	387	224	258	151	263	172	226	153	304	162	168	359	189	223	240	115	207	168	219	282	262	168	325	199	140	202	191	208	198	284	192	317	210	231	442	189	211	165	234	207	255	168	321	259	289	309	251	179
C11orf31	709	466	744	454	854	554	723	658	749	863	421	1000	553	739	828	508	834	539	814	786	712	868	1103	778	537	694	449	758	775	552	598	859	937	566	763	713	772	570	1094	823	1060	696	749	1061	1084	722	932	625
C11orf34	6	0	0	0	1	0	1	0	0	0	0	1	0	2	2	1	1	3	0	4	1	0	1	0	1	0	0	0	0	4	1	1	0	2	0	1	2	1	0	6	3	0	1	0	0	0	1	5
C11orf35	30	29	60	8	29	20	51	30	31	33	19	50	13	78	50	31	77	12	38	49	58	52	79	46	5	36	14	26	32	81	19	132	96	41	67	62	139	21	43	55	206	56	63	59	66	36	47	37
C11orf40	0	0	0	0	0	0	0	0	0	0	0	0	0	0	0	0	0	0	0	0	0	0	0	0	0	0	0	0	0	0	0	1	0	0	0	0	0	0	0	0	0	1	1	0	0	0	0	0
C11orf42	0	2	1	0	0	2	0	1	0	0	1	0	1	0	1	0	2	0	1	1	1	0	1	1	0	3	0	0	0	3	1	1	0	0	3	2	2	1	1	0	1	0	0	0	3	0	0	0
C11orf44	0	0	0	0	0	0	0	0	0	0	0	0	0	0	0	0	0	0	0	0	0	0	0	0	0	0	0	0	0	0	0	0	0	0	0	0	0	0	0	0	0	0	1	0	0	0	0	0
C11orf45	25	14	16	4	31	11	11	18	20	23	5	19	19	10	31	6	30	10	6	38	13	17	50	23	11	17	11	26	15	40	7	25	74	13	52	29	13	14	24	23	24	12	11	16	12	23	29	33
C11orf48	289	267	412	288	419	232	348	353	358	344	297	293	253	380	396	252	308	273	358	329	303	252	393	252	371	287	332	339	294	218	379	378	424	297	415	328	350	273	289	334	420	242	323	352	433	302	316	266
C11orf49	918	371	400	217	798	470	435	256	653	578	218	736	538	493	634	285	503	445	593	606	828	689	1026	655	325	626	267	751	281	604	223	769	531	330	647	497	787	373	720	630	869	397	571	627	501	389	726	609
C11orf52	0	0	0	0	0	0	0	0	0	0	0	0	0	0	0	0	0	0	0	0	0	0	0	0	0	0	0	0	0	0	0	0	0	0	0	0	0	0	0	0	0	0	0	0	0	0	0	0
C11orf53	61	9	13	3	36	29	7	6	56	4	2	33	3	3	15	4	14	16	5	15	19	13	40	17	9	28	5	38	1	23	4	45	27	10	21	12	5	29	30	39	9	11	31	35	3	37	59	1
C11orf54	313	199	236	144	140	136	200	160	298	184	126	198	204	231	279	117	137	126	152	133	237	235	185	151	82	285	205	229	190	213	202	243	202	239	216	143	221	115	206	280	219	103	164	125	409	178	270	153
C11orf57	326	168	255	221	300	194	230	247	343	249	201	353	223	326	306	185	289	234	260	342	235	227	375	243	180	227	287	270	246	230	315	380	273	260	364	217	304	227	258	307	396	251	293	267	366	334	314	234
C11orf58	1246	573	893	790	1010	629	798	696	968	794	635	1112	713	870	1051	455	867	669	794	1029	876	850	1207	716	560	865	939	953	813	642	955	973	1005	932	1174	769	897	700	976	1035	1269	788	1072	1130	971	883	1076	743
C11orf63	484	102	143	146	272	208	167	61	340	53	38	345	117	209	247	112	237	166	175	292	289	213	332	185	116	252	149	341	53	238	165	378	137	124	303	141	254	158	249	327	374	136	258	310	152	204	243	261
C11orf65	17	7	10	3	14	11	6	17	15	10	5	13	4	13	13	2	8	15	11	21	14	12	40	9	2	18	4	8	4	13	3	27	3	3	7	15	12	8	18	8	18	6	11	18	5	11	22	14
C11orf68	221	145	242	181	219	137	178	137	206	242	215	238	146	213	241	138	168	257	215	194	284	256	292	221	148	193	253	244	215	154	176	233	239	200	251	207	204	167	263	176	291	132	201	220	190	179	235	191
C11orf70	762	243	365	161	658	260	292	102	649	460	38	781	293	598	556	122	498	228	267	472	644	540	833	288	152	426	105	631	70	391	205	869	292	168	387	380	708	224	517	604	906	272	460	569	588	290	436	324
C11orf71	348	127	191	78	300	170	238	164	227	211	102	271	171	187	263	97	217	145	164	278	270	179	326	168	104	200	100	235	139	135	124	213	223	109	196	209	296	124	269	288	316	119	262	248	238	180	269	169
C11orf73	86	80	103	67	99	72	88	71	116	138	98	110	107	104	125	62	103	83	125	106	129	142	107	105	113	108	113	134	136	113	100	122	113	132	106	128	120	99	117	129	130	74	114	124	136	90	140	91
C11orf74	343	99	165	56	336	171	119	53	366	178	38	345	144	219	291	85	225	108	161	219	296	225	472	132	77	196	64	307	74	187	97	347	176	100	272	144	360	99	282	227	393	140	205	247	199	127	245	209
C11orf75	67	77	94	119	194	108	93	82	91	156	100	89	115	124	98	110	86	118	93	119	142	89	117	109	80	114	151	110	112	51	268	116	116	127	119	108	122	55	103	88	140	79	111	108	115	59	82	100
C11orf80	203	82	109	45	136	65	102	105	123	114	43	119	65	95	128	41	123	60	128	127	107	119	143	94	33	134	59	95	61	132	75	102	137	110	82	75	83	61	148	76	141	84	139	150	91	141	165	91
C11orf82	1	3	41	20	15	6	16	4	20	6	8	9	7	26	29	5	21	9	4	22	6	16	15	29	3	32	44	22	30	7	49	23	43	24	35	51	25	14	15	24	7	25	23	23	29	30	37	8
C11orf83	160	141	167	62	183	111	130	162	177	203	75	162	161	142	195	113	153	79	147	163	170	140	192	135	93	128	83	152	223	124	77	122	155	89	110	133	159	138	279	165	194	143	175	207	173	198	241	129
C11orf84	212	206	245	113	180	142	243	188	163	159	162	215	151	222	162	94	132	144	203	213	145	121	206	177	153	170	214	185	119	103	171	238	168	108	268	157	213	136	309	213	187	147	277	164	252	146	243	158
C11orf85	1	1	1	4	6	2	7	2	6	1	2	4	1	1	0	9	2	3	9	5	4	2	12	0	2	4	9	6	1	9	1	4	9	1	4	2	10	3	0	6	3	3	0	12	1	0	3	2
C11orf86	0	0	0	0	0	0	0	0	0	0	0	0	0	0	0	0	0	0	0	0	0	0	0	0	0	0	0	0	0	0	0	0	0	0	0	0	0	0	0	0	0	0	0	0	0	0	0	0
C11orf87	0	0	0	0	0	0	0	0	0	0	0	0	0	3	0	0	0	0	0	0	0	0	0	0	0	0	0	0	0	0	0	1	1	0	0	0	0	0	0	0	0	0	1	1	0	0	0	0
C11orf88	1916	374	483	357	1301	828	558	129	1000	639	88	1597	357	586	697	270	840	468	635	1118	1097	1067	1580	749	301	925	200	1409	140	1005	265	1023	372	372	817	603	854	584	1203	1058	1529	475	779	1024	659	500	1075	782
C11orf91	10	3	7	7	9	1	9	4	12	4	4	21	6	19	8	4	18	8	16	20	21	4	26	9	10	13	10	16	2	10	7	16	8	6	5	12	30	2	18	15	15	7	14	13	9	3	8	8
C11orf92	1086	938	442	80	923	692	780	513	775	773	51	1386	535	639	899	282	1040	231	671	1121	1012	990	1268	991	125	1082	79	934	313	1373	94	1068	744	300	155	775	590	553	671	1363	1284	861	1076	794	694	1133	994	434
C11orf93	220	140	91	35	152	113	109	119	211	190	44	240	92	117	151	62	184	46	125	141	166	134	252	152	36	205	26	169	83	137	52	230	171	87	79	117	133	97	193	171	248	111	205	218	142	180	203	103
C11orf94	4	7	0	1	0	1	0	3	0	0	0	1	0	2	1	0	1	0	1	3	1	2	1	0	2	0	2	1	1	4	3	4	2	0	2	2	1	0	2	0	2	3	3	5	1	2	1	0
C11orf95	89	72	67	32	51	37	53	58	45	34	43	52	55	63	51	19	26	29	67	69	51	44	103	57	47	47	76	57	69	38	58	80	61	56	82	72	51	33	66	34	54	71	62	42	79	69	61	63
C11orf96	0	0	2	1	0	1	6	0	0	1	0	2	0	2	2	0	2	3	0	0	0	0	0	0	1	3	3	0	1	0	1	0	1	0	0	0	0	2	7	2	0	0	1	3	1	4	1	1
C12orf10	513	289	315	148	432	320	279	242	380	257	179	445	317	295	358	166	354	230	331	439	445	371	468	354	269	389	198	393	294	312	181	457	394	233	283	397	387	326	573	444	425	262	326	353	316	412	367	400
C12orf23	639	337	407	168	470	219	379	362	417	475	179	528	408	379	470	182	357	210	232	353	297	244	421	219	146	224	234	295	395	178	425	364	464	273	492	228	293	192	252	319	594	239	605	593	584	246	400	130
C12orf29	133	76	195	56	113	58	143	168	110	94	91	122	103	140	128	57	101	96	84	96	92	87	100	111	69	107	137	95	179	70	180	112	171	135	150	109	83	90	108	127	139	109	206	94	194	135	173	58
C12orf36	159	525	504	135	21	150	870	2091	367	234	1231	101	1060	304	542	145	250	427	241	147	67	167	94	176	140	70	110	89	54	69	350	233	54	120	39	116	188	141	95	51	99	92	454	246	504	173	12	14
C12orf39	0	0	0	1	0	0	0	0	1	0	0	0	0	0	0	0	0	0	0	0	0	0	1	0	0	0	0	0	0	1	0	1	1	1	0	0	0	0	0	0	0	0	0	0	0	0	0	0
C12orf4	166	72	237	149	155	119	159	143	194	132	137	188	93	203	190	53	158	129	84	214	146	110	164	121	111	165	208	195	179	128	346	190	166	201	333	164	134	134	139	153	182	124	194	182	207	185	166	77
C12orf40	0	0	0	0	0	0	0	0	0	0	0	0	0	0	0	0	0	1	0	0	0	0	0	0	0	0	0	0	0	0	0	0	0	0	0	0	0	0	0	1	1	0	0	0	0	0	0	1
C12orf42	0	4	0	1	2	0	1	0	1	0	0	0	0	1	0	1	0	3	1	0	0	0	0	1	0	0	2	1	0	0	0	0	0	0	0	1	0	3	0	0	1	0	1	1	0	2	0	0
C12orf43	173	132	170	89	152	96	132	107	167	116	90	206	125	117	111	92	134	96	133	135	160	150	168	117	129	144	122	172	130	133	103	138	161	136	191	110	165	136	193	149	149	159	132	140	119	153	143	135
C12orf44	443	441	460	389	474	321	479	379	440	434	342	497	378	434	506	289	329	449	485	432	443	363	545	371	451	352	409	430	470	238	476	397	493	482	658	387	388	304	567	427	422	352	477	453	561	399	587	316
C12orf45	43	31	45	29	53	29	39	40	46	44	41	59	39	43	44	31	30	34	31	49	39	42	58	36	38	50	40	56	42	23	41	36	46	61	66	31	47	46	47	56	50	55	65	37	54	37	65	46
C12orf49	496	525	456	276	482	411	681	822	527	520	315	511	663	507	554	281	436	344	594	467	361	363	496	355	299	384	330	437	538	222	436	500	466	381	411	322	405	303	449	424	488	321	696	578	552	544	432	267
C12orf5	133	102	190	163	170	87	134	140	162	87	151	170	124	172	149	62	105	153	108	122	140	89	105	118	110	126	234	106	147	64	247	129	119	173	188	92	115	129	143	129	119	102	149	178	167	173	111	71
C12orf50	0	0	0	0	0	0	0	0	0	0	0	0	0	0	0	0	0	0	0	0	0	0	0	0	0	0	0	0	0	0	0	0	0	0	0	0	0	0	0	0	0	0	0	0	0	0	0	0
C12orf52	538	256	330	149	509	277	320	227	537	388	131	611	250	366	431	214	319	216	360	455	421	397	608	292	227	320	226	479	269	295	175	479	428	222	449	357	507	301	582	548	531	279	500	482	426	309	487	458
C12orf54	22	10	16	5	13	13	24	29	11	5	18	14	13	19	32	11	7	4	37	12	14	10	12	22	16	15	3	10	25	8	7	8	19	11	2	5	4	11	27	7	17	18	38	20	43	23	27	13
C12orf56	16	7	1	1	1	3	11	3	10	6	1	6	7	3	9	2	9	5	6	6	4	0	16	7	1	5	1	3	1	6	3	7	17	2	3	10	16	5	10	5	18	5	6	6	4	2	5	7
C12orf57	850	846	612	206	803	839	1116	803	765	1316	444	686	931	750	1009	518	876	357	735	607	844	725	937	960	608	509	228	823	965	423	516	782	910	480	319	883	768	554	953	794	916	745	1172	820	1583	803	767	689
C12orf60	28	3	17	4	20	6	5	5	17	14	5	14	12	13	4	3	12	7	3	16	12	11	30	8	3	14	1	6	8	10	4	9	4	1	14	10	13	9	10	10	36	4	15	17	21	17	7	7
C12orf61	16	4	6	2	13	10	7	15	7	11	9	8	9	11	16	1	14	8	5	15	5	15	14	8	5	15	3	21	6	4	13	7	18	13	2	15	12	8	18	23	17	5	18	17	12	13	10	9
C12orf65	106	66	80	48	79	74	58	48	92	61	56	98	57	68	61	37	69	61	82	77	75	60	83	99	45	66	72	78	61	63	56	125	73	82	118	62	61	63	82	65	93	62	77	86	74	85	72	89
C12orf66	88	62	66	29	77	59	44	71	118	63	49	89	52	78	98	27	106	61	39	104	93	84	100	75	40	88	36	66	66	43	42	58	87	68	90	63	60	75	82	101	118	70	104	125	94	86	109	45
C12orf68	101	39	9	20	88	45	47	26	47	40	14	52	80	70	71	15	23	40	25	35	106	50	142	18	89	45	12	62	11	39	19	62	36	12	36	33	46	26	47	20	65	9	50	68	47	28	35	26
C12orf69	0	0	0	1	0	1	0	0	0	0	0	2	2	0	0	0	0	0	0	0	0	0	0	0	0	2	0	0	0	1	0	0	0	0	0	0	0	0	0	0	1	0	1	0	0	0	3	1
C12orf70	2	0	4	5	1	3	3	2	0	0	9	0	2	3	1	1	0	5	5	2	0	0	0	1	2	0	0	0	2	2	2	0	2	6	3	0	1	1	0	1	3	2	3	0	0	2	2	0
C12orf71	0	0	0	0	0	0	3	0	0	0	0	1	0	0	0	0	1	0	0	0	0	3	0	0	0	1	0	0	0	1	2	0	0	0	0	0	1	1	0	0	1	0	0	0	1	0	0	0
C12orf73	49	36	54	18	37	19	23	39	52	45	26	41	31	34	44	30	55	26	48	58	25	57	49	34	26	48	29	40	39	23	31	54	41	40	47	37	44	33	46	63	54	41	63	47	69	41	44	30
C12orf74	330	77	298	171	338	205	195	92	418	92	123	379	116	287	227	137	230	204	237	355	359	398	379	177	172	488	196	389	169	225	367	340	275	232	323	233	309	175	309	303	347	163	325	305	220	187	283	179
C12orf75	1431	289	183	232	906	554	428	158	818	477	45	1116	251	428	539	195	629	386	392	825	767	782	1330	535	207	613	91	773	83	897	206	869	317	260	199	341	736	288	933	767	1225	443	580	858	487	493	749	520
C12orf76	95	43	88	54	91	70	71	39	94	85	40	101	81	97	67	21	66	86	61	92	134	114	164	58	54	81	53	102	33	94	44	143	100	41	135	84	117	46	94	121	145	70	98	85	109	68	84	97
C12orf77	0	0	0	0	0	0	0	0	0	0	0	0	0	0	0	0	0	0	0	2	0	0	0	0	1	0	0	0	0	0	0	0	1	0	1	0	0	0	0	0	0	0	0	1	0	0	0	0
C13orf35	0	0	0	0	0	0	0	0	0	0	0	0	0	0	0	0	0	0	0	0	0	0	0	0	0	0	1	0	0	0	0	0	1	0	0	1	0	0	0	0	0	0	0	0	0	0	0	0
C13orf45	0	1	0	0	0	0	3	1	0	0	1	0	3	1	0	1	0	0	1	0	0	0	1	0	0	0	2	0	0	0	1	1	0	0	0	0	0	0	0	0	0	1	1	0	0	0	0	0
C14orf1	455	277	297	173	582	405	282	313	473	318	186	590	389	346	472	268	318	320	425	550	446	323	516	379	352	374	178	514	335	380	183	489	376	265	284	313	470	314	466	506	446	320	408	441	402	353	389	441
C14orf101	257	229	298	85	214	97	173	154	192	250	105	235	173	217	192	75	166	123	107	132	144	142	190	148	84	132	163	155	228	149	130	208	225	142	274	132	143	97	166	142	198	127	253	153	276	113	232	99
C14orf105	0	0	0	0	0	0	0	0	0	0	0	0	0	0	0	0	0	0	0	0	0	0	0	0	0	0	0	0	0	0	0	1	0	0	0	0	0	0	0	0	0	0	0	0	0	0	0	0
C14orf119	374	237	381	231	363	281	319	437	369	379	373	366	316	349	408	216	317	354	334	347	264	265	366	360	284	286	399	338	347	231	379	391	342	344	457	334	343	253	389	326	321	275	407	364	416	340	382	202
C14orf132	491	157	53	25	125	61	166	90	88	129	9	216	96	53	233	56	106	50	52	127	342	168	308	45	41	98	11	66	67	300	7	179	43	42	134	75	171	78	347	113	280	21	137	175	102	131	330	158
C14orf142	601	213	262	180	478	247	271	142	496	333	77	608	289	287	409	133	329	250	316	528	509	408	724	266	204	366	111	522	115	351	186	620	304	157	292	284	582	223	455	512	657	245	475	487	477	293	328	321
C14orf159	574	323	665	343	683	405	368	410	704	426	504	688	289	691	671	392	602	630	298	723	700	490	584	674	299	634	370	673	539	493	501	609	712	551	868	600	550	405	548	572	637	455	568	522	735	415	687	601
C14orf166	837	543	688	377	930	594	637	774	993	756	416	729	536	727	825	395	770	511	593	867	819	665	831	649	447	785	511	869	640	454	676	738	896	613	715	675	767	589	840	848	824	676	793	806	784	796	945	579
C14orf166B	6	0	0	0	1	0	6	0	0	0	0	1	0	0	0	0	0	0	0	0	0	0	3	0	0	0	0	0	0	4	0	0	0	0	0	0	0	0	0	1	0	0	0	2	0	0	0	0
C14orf169	168	102	154	100	156	93	138	121	147	97	87	155	128	130	202	81	159	76	107	152	140	106	149	132	92	102	125	121	121	70	124	153	146	123	165	110	144	122	139	161	151	91	139	167	197	193	169	151
C14orf177	0	0	0	0	0	0	0	0	0	0	0	0	0	0	0	1	0	0	0	0	0	0	0	0	0	0	0	0	0	0	0	0	0	0	0	0	0	0	0	1	0	0	0	0	0	0	0	0
C14orf178	18	2	7	2	13	10	3	3	20	6	0	5	1	4	7	4	8	8	8	16	23	3	14	2	0	10	3	7	1	3	3	10	3	4	2	6	12	0	10	9	8	5	12	8	6	8	7	11
C14orf180	0	0	0	0	0	0	0	0	0	0	0	0	0	0	0	0	0	0	0	0	1	0	0	0	0	0	0	0	1	0	0	0	0	0	0	0	0	0	0	0	0	0	0	0	1	0	0	0
C14orf182	5	4	9	6	1	4	13	5	5	2	2	11	1	3	1	5	3	1	6	7	9	10	10	9	8	5	7	3	4	4	5	11	8	4	4	5	2	7	7	8	2	4	4	6	6	8	6	7
C14orf183	0	0	0	0	1	0	1	0	0	0	0	0	0	0	0	2	1	1	0	1	1	0	0	0	0	1	0	0	0	0	0	2	1	1	0	0	1	0	0	0	0	1	0	0	0	0	0	0
C14orf2	439	340	588	211	504	432	511	649	546	523	271	545	311	602	577	348	560	327	585	621	449	394	576	444	408	506	271	486	560	348	381	504	769	467	392	488	629	472	650	690	738	500	542	545	879	483	498	500
C14orf23	12	2	6	3	25	9	1	5	8	10	2	9	1	2	1	1	8	2	5	4	2	8	24	1	0	5	2	6	0	4	0	7	1	0	7	6	3	0	3	2	1	7	12	5	5	12	12	3
C14orf28	55	33	53	15	25	9	22	33	40	32	23	44	29	32	35	20	42	10	19	37	26	31	38	32	7	21	19	13	30	31	23	46	40	27	45	23	30	18	51	31	81	27	35	30	40	42	45	14
C14orf37	146	39	68	50	89	76	61	23	207	62	7	159	26	67	102	28	94	72	62	112	165	131	147	67	21	103	36	129	24	111	43	121	62	49	168	73	85	69	98	78	153	40	77	109	94	39	118	62
C14orf39	7	3	10	5	9	5	2	9	4	3	2	11	1	17	9	2	7	7	5	5	10	4	8	2	0	5	0	1	4	5	2	10	8	3	5	9	12	2	6	3	6	2	8	8	13	3	9	1
C14orf64	31	5	8	6	10	4	7	11	8	13	8	24	3	13	10	7	13	8	3	15	15	13	30	7	2	21	10	21	6	10	2	15	9	6	5	11	6	10	12	14	41	20	8	15	12	14	5	20
C14orf79	252	119	233	155	276	189	145	55	178	173	64	383	123	199	217	87	228	145	149	241	345	287	454	220	73	211	107	199	72	368	90	437	154	122	228	307	431	150	234	337	500	152	246	242	345	170	266	317
C14orf80	112	90	177	66	128	96	115	84	147	85	74	181	56	123	156	76	122	77	103	136	196	133	208	141	98	119	97	136	111	94	84	161	193	108	91	152	141	115	167	174	183	76	172	155	111	109	121	102
C14orf93	167	102	92	52	162	111	73	76	173	119	102	138	83	114	158	64	103	85	81	136	136	121	189	107	76	84	75	157	116	138	51	121	163	71	137	89	143	75	155	119	157	81	121	101	140	142	156	114
C15orf26	452	132	295	91	676	249	236	94	365	266	51	443	249	446	463	157	389	245	268	322	360	396	662	293	138	360	98	513	47	325	128	650	302	120	288	321	768	158	377	465	509	178	291	499	613	217	271	503
C15orf27	2	10	10	8	7	1	6	4	4	7	9	7	4	26	7	8	8	8	15	7	13	4	7	1	9	2	12	6	7	2	27	5	12	9	9	7	9	8	10	6	5	5	1	4	10	1	3	5
C15orf32	0	0	0	0	0	0	0	0	0	0	0	0	0	0	0	0	0	0	0	0	0	0	1	0	0	0	0	0	0	0	0	0	0	0	0	0	0	0	0	0	0	0	0	0	0	0	0	0
C15orf37	35	30	47	12	25	29	40	47	30	21	22	49	39	32	36	20	37	22	28	63	27	30	47	42	19	58	17	33	22	15	32	61	53	27	17	53	42	29	62	25	36	27	38	50	40	39	37	29
C15orf38	196	76	120	29	150	96	64	86	147	86	66	143	129	103	161	84	109	75	73	165	104	97	119	95	41	159	100	134	83	126	66	103	118	94	136	77	140	137	123	91	106	80	139	102	132	118	107	134
C15orf38-AP3S2	2	4	5	1	5	3	5	1	7	5	0	3	4	4	3	1	3	0	2	5	3	3	3	0	1	4	3	1	4	1	1	5	2	0	4	4	8	1	7	9	2	7	5	4	5	3	0	5
C15orf39	685	756	978	794	868	572	1000	1223	662	572	1202	699	743	799	765	583	537	1010	688	654	632	516	702	626	1089	729	1271	623	746	364	1272	709	862	963	774	788	640	690	822	630	508	537	818	767	714	804	894	521
C15orf40	109	65	156	72	124	135	130	80	190	135	77	144	61	125	116	85	145	61	138	179	113	142	134	128	42	135	55	136	78	98	102	125	133	109	101	95	98	122	188	149	158	113	141	121	113	146	121	104
C15orf41	72	72	84	27	106	60	77	74	67	60	46	123	51	56	116	64	76	37	75	89	100	81	96	62	34	81	38	80	88	48	32	89	123	47	77	114	81	55	81	63	73	73	79	81	86	74	116	63
C15orf43	0	0	0	0	1	0	0	0	0	1	0	0	0	0	0	0	0	1	0	0	0	0	1	1	0	1	0	0	0	2	0	1	0	0	0	0	2	1	0	1	7	0	0	1	0	0	0	3
C15orf48	75	297	1892	2558	505	519	468	2316	1015	258	2307	544	586	1186	570	682	592	1356	1654	473	215	368	181	146	1364	1625	3244	994	1019	93	4596	444	2001	1650	1241	592	946	1095	473	1151	161	797	630	1352	1432	303	965	144
C15orf52	49	26	99	18	82	33	43	54	58	16	16	83	18	86	52	27	88	14	65	47	71	73	113	34	1	84	47	54	81	73	43	143	71	35	44	49	42	78	74	55	73	67	80	43	63	103	54	85
C15orf53	1	0	1	0	4	0	1	1	0	0	1	0	3	1	1	0	0	0	0	0	2	0	0	0	0	1	1	0	0	0	0	3	3	0	1	0	2	0	4	1	0	0	1	0	0	1	0	0
C15orf54	0	1	0	0	0	0	0	0	0	0	0	0	0	0	0	0	0	0	0	0	0	0	0	0	0	0	0	0	0	0	0	0	0	0	0	0	0	0	0	0	0	0	0	1	0	0	0	0
C15orf55	5	3	7	1	2	1	1	0	0	1	2	0	0	3	2	0	1	4	1	0	3	1	4	4	5	2	1	0	1	2	3	1	0	3	0	0	1	1	16	0	0	1	4	0	1	1	1	1
C15orf56	24	5	15	2	27	16	18	6	33	13	3	20	5	19	26	7	40	6	10	18	13	22	26	11	1	15	8	20	22	12	10	10	21	16	16	13	30	14	12	25	29	6	15	22	16	22	14	19
C15orf57	265	145	147	196	263	165	185	138	262	167	162	251	113	212	149	120	126	197	189	214	184	184	237	151	146	193	203	223	133	141	161	283	182	197	315	154	168	127	217	180	272	162	203	242	209	155	183	158
C15orf59	6	6	3	0	5	3	10	0	8	19	0	3	4	4	3	1	4	0	1	7	1	7	5	1	0	4	1	8	10	1	2	6	11	2	3	4	0	0	17	6	4	7	4	13	0	16	9	6
C15orf60	5	0	0	0	0	0	2	0	1	0	0	2	0	1	1	0	0	1	0	0	2	0	1	0	0	3	0	0	0	0	4	0	0	0	0	1	0	1	2	0	0	0	4	0	1	0	0	2
C15orf61	55	30	49	8	42	42	31	44	53	50	20	46	33	40	39	25	37	14	36	34	41	27	66	20	20	23	31	28	20	14	22	40	48	29	27	35	37	21	78	59	71	27	57	50	33	40	48	22
C15orf62	69	105	216	127	114	75	171	184	151	75	120	117	79	88	108	77	113	97	160	108	102	166	109	131	125	126	93	97	123	73	153	128	187	136	129	110	75	93	113	113	81	95	212	96	174	167	196	65
C16orf11	0	0	0	0	0	0	0	1	0	0	4	0	0	0	0	2	0	0	0	0	3	0	0	2	0	1	3	0	0	2	0	0	0	0	0	1	0	0	0	1	0	0	0	0	0	0	0	0
C16orf13	203	178	257	69	250	150	131	143	244	284	130	227	189	208	209	127	161	125	220	234	229	214	267	198	128	167	120	171	232	160	97	202	274	154	197	170	225	140	239	211	224	135	188	209	253	177	253	161
C16orf3	0	2	8	2	8	1	1	0	0	0	0	1	0	6	5	2	3	2	3	2	6	13	1	0	0	2	0	0	0	4	2	18	2	2	3	2	10	1	4	6	7	4	0	4	2	0	3	1
C16orf45	413	172	199	61	335	181	204	110	332	188	110	355	185	223	315	143	177	123	249	320	371	241	368	242	78	274	107	329	170	245	97	302	316	165	269	238	271	180	356	346	330	252	258	313	245	217	272	284
C16orf46	191	55	91	57	153	102	54	31	135	53	35	181	71	94	130	62	134	92	104	148	200	128	229	105	57	115	40	163	41	150	62	166	73	65	181	101	150	94	136	184	206	100	118	127	114	83	134	160
C16orf52	136	68	79	78	104	56	103	80	122	64	68	152	67	116	110	30	101	109	88	123	104	105	127	102	62	91	120	115	64	77	105	129	91	119	158	84	90	79	101	114	186	63	150	128	88	94	127	76
C16orf54	169	125	118	214	423	230	177	89	385	180	140	379	196	263	122	132	158	200	229	273	374	287	308	157	199	355	190	412	55	130	196	270	181	228	238	185	197	231	228	204	291	112	174	362	196	95	265	141
C16orf55	390	78	175	60	280	168	169	65	294	169	36	389	152	182	213	94	183	144	187	243	296	229	410	210	81	190	61	271	102	212	89	303	219	89	165	190	330	131	302	291	333	143	297	305	220	158	197	213
C16orf58	562	664	740	258	699	520	745	700	540	835	474	539	684	613	749	446	569	393	454	539	531	531	590	576	489	561	407	585	775	365	482	549	805	505	667	514	605	412	580	521	626	543	811	667	723	434	547	482
C16orf59	17	4	37	4	21	11	10	11	18	11	4	11	8	17	22	10	22	9	11	9	9	24	22	22	9	31	11	18	16	11	4	18	36	10	17	47	26	14	11	16	19	10	6	16	26	16	11	14
C16orf62	428	401	551	297	569	301	389	389	494	368	283	471	383	450	553	317	331	357	361	428	437	377	495	394	251	441	414	427	497	294	379	512	550	476	649	400	407	310	457	440	382	314	464	433	498	372	457	407
C16orf70	206	201	257	273	224	151	256	146	310	196	216	258	110	200	212	114	209	279	164	260	225	239	234	191	116	224	265	182	160	154	277	230	249	258	305	168	189	150	238	239	221	202	266	209	233	204	210	174
C16orf71	945	282	406	215	931	702	372	162	926	482	69	1167	448	497	573	328	668	560	585	584	1223	1009	1018	642	259	854	158	1019	124	620	171	1013	446	248	451	539	805	454	739	621	1268	406	529	655	485	443	787	638
C16orf72	497	233	534	353	464	262	406	409	466	303	258	565	331	452	529	237	480	372	382	524	426	335	471	327	281	388	498	399	378	245	672	454	446	446	610	365	380	328	499	537	411	266	514	490	463	556	573	254
C16orf74	71	71	44	5	25	21	28	99	21	59	33	47	39	42	80	31	64	12	39	57	32	23	80	57	43	32	23	37	68	43	15	36	90	30	62	44	45	44	110	33	63	52	49	45	66	76	59	52
C16orf78	0	0	0	0	0	0	0	0	0	0	0	0	0	0	0	0	0	0	0	0	0	0	0	0	0	0	0	0	2	0	0	1	0	0	0	0	0	0	0	0	0	0	0	0	0	0	0	0
C16orf80	644	301	455	191	711	377	326	256	558	410	146	632	387	461	507	211	451	321	405	525	723	430	887	461	213	428	177	592	311	412	186	734	454	276	499	516	632	359	521	513	762	270	446	475	487	403	528	587
C16orf82	1	0	0	0	0	0	0	0	0	0	0	0	0	0	0	0	0	0	0	0	0	0	0	0	0	0	0	0	0	0	0	0	0	0	1	0	0	0	0	0	0	0	0	0	0	0	0	0
C16orf86	17	7	16	4	19	11	22	7	25	9	7	25	5	32	14	2	22	11	21	19	17	16	19	8	0	13	12	19	27	15	4	17	22	9	25	10	29	16	29	16	58	13	12	18	28	12	13	27
C16orf87	50	28	56	34	54	22	30	52	55	30	45	53	30	61	45	21	46	32	23	52	25	30	45	28	24	36	52	28	32	23	59	45	33	62	50	43	50	29	33	66	38	47	42	43	59	25	79	26
C16orf88	175	146	240	119	248	141	151	205	181	203	156	167	112	172	305	155	146	132	205	172	144	137	251	146	201	184	159	204	195	124	134	206	226	194	208	178	173	178	272	253	222	203	220	207	180	217	260	181
C16orf89	259	17	49	52	116	48	16	17	59	112	4	70	60	14	78	44	92	27	32	100	155	54	146	51	27	90	8	76	18	250	18	71	125	25	40	124	241	14	105	39	119	48	130	109	51	39	33	242
C16orf90	0	1	1	4	1	0	5	2	2	0	1	3	1	8	0	1	0	0	0	3	0	1	2	2	0	1	0	3	0	0	0	4	0	2	0	0	0	0	0	2	5	0	0	2	3	3	0	0
C16orf91	86	88	137	74	117	70	106	93	103	95	58	119	74	104	152	49	74	55	86	110	93	88	94	100	95	72	83	91	101	49	83	107	139	85	145	79	84	81	134	130	119	84	106	108	115	93	125	65
C16orf92	0	0	0	0	0	0	0	0	0	0	0	0	0	0	0	0	0	0	0	0	0	0	0	0	0	0	0	0	0	0	0	0	0	0	0	0	0	1	0	0	0	0	0	0	0	0	0	0
C16orf93	44	14	52	11	70	26	39	11	53	27	3	71	21	73	29	12	60	19	31	43	51	40	80	35	9	37	5	31	7	40	19	134	37	23	42	64	123	21	55	80	103	26	64	75	74	28	31	48
C16orf95	5	25	11	8	6	14	22	4	11	7	9	12	24	16	20	6	14	9	9	13	17	12	25	15	3	15	6	14	9	7	5	7	15	5	21	18	28	13	25	15	15	6	10	10	7	14	16	14
C16orf96	10	4	0	0	1	0	0	1	3	1	0	1	1	1	4	0	3	0	1	3	0	4	4	0	1	2	0	1	2	4	1	0	6	1	3	1	4	1	0	1	0	0	1	0	1	1	0	6
C16orf97	0	0	0	0	0	0	0	0	0	0	0	0	0	0	0	0	0	0	0	0	0	0	0	0	0	0	0	0	0	0	0	0	0	0	0	0	0	0	0	0	0	0	0	0	0	0	0	0
C17orf100	45	36	59	15	35	21	16	23	33	45	21	40	40	38	39	20	34	26	34	41	27	26	47	43	10	30	29	26	23	25	27	52	40	14	38	26	42	35	39	35	53	27	54	23	53	40	26	23
[truncated: 21,712 more rows]

## Sheet: STable 3
Table S3. Virus-High DESeq differential expression analysis
	baseMean	log2FoldChange	lfcSE	stat	pvalue	padj
A1BG	3.82931	1.27154	0.353207	3.59998	0.000318242	0.00141047
A1BG-AS1	2.08161	1.22467	0.501313	2.44292	0.014569	0.0355474
A1CF	0.361789	0.522939	0.612251	0.854126	0.393035	NA
A2M	344.079	0.933027	0.253321	3.68318	0.000230341	0.00106842
A2M-AS1	6.62539	-0.924261	0.321959	-2.87074	0.00409517	0.0122345
A2ML1	120.539	-0.291044	0.317197	-0.917551	0.358854	0.48046
A2MP1	0.406077	1.25119	0.602983	2.075	0.0379864	NA
A4GALT	2855.14	0.00622262	0.158626	0.0392283	0.968708	0.979067
A4GNT	0.133403	0.280965	0.473232	0.593716	0.552702	NA
AA06	0.028617	-0.0526493	0.395416	-0.133149	0.894076	NA
AAAS	205.046	-0.185458	0.108876	-1.70339	0.0884945	0.158754
AACS	477.559	-0.231945	0.102635	-2.2599	0.0238276	0.0535781
AACSP1	1.8888	-0.548772	0.479284	-1.14498	0.252216	0.365987
AADAC	37.1433	-1.40277	0.318689	-4.40168	1.07414e-05	7.68027e-05
AADACL2	7.82417	-1.01713	0.362121	-2.8088	0.00497267	0.0144985
AADACL3	0.131963	0.0434853	0.551517	0.0788468	0.937154	NA
AADACL4	0.0561105	0.0686839	0.395416	0.1737	0.862101	NA
AADAT	53.5731	-1.02086	0.242733	-4.2057	2.6027e-05	0.000163987
AAED1	103.879	-0.132575	0.206705	-0.641375	0.521279	0.633801
AAGAB	492.097	0.171149	0.0636213	2.69012	0.00714264	0.0196531
AAK1	419.376	0.140175	0.0809262	1.73213	0.0832506	0.151014
AAMDC	84.229	-0.728792	0.115411	-6.31475	2.70606e-10	5.66468e-09
AAMP	1215.47	0.111755	0.0641668	1.74163	0.0815725	0.148493
AANAT	1.62212	1.25754	0.50198	2.50517	0.0122394	0.0307913
AAR2	411.74	0.108885	0.0508402	2.14172	0.0322164	0.0691668
AARD	0.459608	0.819816	0.604023	1.35726	0.174699	0.273533
AARS	769.383	0.078607	0.091725	0.856985	0.391453	0.512912
AARS2	154.242	0.239436	0.0984044	2.43318	0.0149667	0.0363731
AARSD1	8.58075	-0.0895223	0.23333	-0.383673	0.701221	0.785989
AASDH	91.5855	-0.435057	0.120894	-3.59867	0.000319854	0.00141558
AASDHPPT	240.511	-0.176336	0.0917125	-1.92271	0.0545168	0.106695
AASS	105.286	-0.409586	0.134456	-3.04625	0.00231712	0.00752051
AATF	390.714	0.224777	0.0820613	2.73913	0.00616018	0.0173256
AATK	14.576	1.54301	0.288036	5.35702	8.46058e-08	1.0743e-06
AATK-AS1	0.153731	-0.274319	0.555355	-0.493953	0.62134	NA
ABAT	346.034	-0.24573	0.133944	-1.83458	0.0665681	0.125802
ABCA1	353.457	1.76444	0.244732	7.20968	5.60816e-13	1.94563e-11
ABCA10	3.91267	-0.292306	0.362153	-0.807135	0.419589	0.538952
ABCA11P	46.5574	-0.186432	0.13793	-1.35165	0.176488	0.275731
ABCA12	199.312	-0.169583	0.25236	-0.67199	0.50159	0.616388
ABCA13	4719.89	-0.314472	0.169037	-1.86038	0.0628321	0.119978
ABCA17P	1.07196	-0.0993833	0.512649	-0.193862	0.846284	0.896332
ABCA2	368.466	-0.507642	0.172742	-2.93873	0.0032956	0.0101766
ABCA3	95.7832	-0.977388	0.200185	-4.88243	1.04788e-06	1.00274e-05
ABCA4	62.3934	-1.12939	0.177942	-6.34694	2.19642e-10	4.66638e-09
ABCA5	299.462	-0.809047	0.178189	-4.54038	5.61536e-06	4.36918e-05
ABCA6	5.08704	0.772804	0.444416	1.73892	0.0820486	0.149228
ABCA7	744.749	-0.0594657	0.149426	-0.397961	0.690659	0.777632
ABCA8	0.747103	0.100121	0.521888	0.191843	0.847865	0.897625
ABCA9	2.62032	-0.114938	0.497782	-0.2309	0.817392	0.875622
ABCB1	22.7204	1.30704	0.252522	5.17593	2.26774e-07	2.58855e-06
ABCB10	216.193	-0.479112	0.0862118	-5.55738	2.73857e-08	3.92684e-07
ABCB11	321.973	-0.794681	0.277389	-2.86486	0.00417198	0.0124281
ABCB4	7.67662	-0.147432	0.278215	-0.52992	0.596167	0.699955
ABCB5	2.63651	0.00286777	0.455038	0.00630226	0.994972	0.996639
ABCB6	307.025	-0.361361	0.130773	-2.76327	0.00572253	0.0163101
ABCB7	194.292	-0.194448	0.0734555	-2.64715	0.00811722	0.0218575
ABCB8	328.184	0.103156	0.0924387	1.11594	0.264449	0.380667
ABCB9	42.2357	0.356712	0.149826	2.38084	0.0172734	0.0409845
ABCC1	928.489	0.00470418	0.110291	0.0426525	0.965979	0.977267
ABCC10	259.178	0.0249462	0.0819631	0.304359	0.760855	0.833156
ABCC11	5.96126	0.558497	0.357057	1.56417	0.117778	0.200271
ABCC12	0.241267	0.0475998	0.607827	0.0783115	0.93758	NA
ABCC13	0.856883	1.23261	0.563995	2.18549	0.0288527	0.0629891
ABCC2	23.1617	-0.714851	0.260217	-2.74713	0.00601188	0.0169858
ABCC3	179.876	0.23408	0.192815	1.21401	0.224743	0.333702
ABCC4	360.189	-0.285893	0.208446	-1.37154	0.170205	0.267858
ABCC5	535.324	-0.718903	0.181166	-3.96819	7.24191e-05	0.000395529
ABCC5-AS1	2.23449	-0.350547	0.420994	-0.832666	0.405033	0.525392
ABCC6	150.198	-0.658703	0.212094	-3.10572	0.00189818	0.00634646
ABCC6P1	10.3119	-0.340818	0.335215	-1.01671	0.309289	0.429785
ABCC6P2	23.5602	-1.07966	0.305952	-3.52885	0.000417364	0.00176734
ABCC8	0.26576	-0.457526	0.60704	-0.7537	0.451029	NA
ABCC9	25.5419	-1.65859	0.361977	-4.58204	4.60457e-06	3.669e-05
ABCD1	187.743	1.81209	0.182451	9.93195	3.02286e-23	4.78645e-21
ABCD2	46.5103	-1.10108	0.300325	-3.6663	0.000246082	0.00113181
ABCD3	1187.32	-0.591243	0.133257	-4.43687	9.12765e-06	6.68903e-05
ABCD4	274.493	-0.145941	0.0796553	-1.83215	0.0669286	0.126385
ABCE1	311.138	-0.18465	0.0800922	-2.30547	0.0211403	0.0485191
ABCF1	686.589	0.438085	0.0956864	4.57834	4.68672e-06	3.72804e-05
ABCF2	480.736	0.155056	0.0727481	2.13141	0.0330555	0.0706002
ABCF3	549.825	0.027221	0.0533194	0.510526	0.609683	0.711271
ABCG1	733.805	0.209589	0.13165	1.59201	0.111382	0.191469
ABCG2	4.14817	-0.243095	0.430691	-0.564431	0.572461	0.679573
ABCG4	0.179173	-0.218039	0.578383	-0.37698	0.706188	NA
ABCG5	1.3664	-0.501671	0.483595	-1.03738	0.299559	0.419664
ABCG8	0.197458	-0.214994	0.585214	-0.367378	0.713337	NA
ABHD1	1.19523	-0.209232	0.497061	-0.420939	0.6738	0.764289
ABHD10	238.52	-0.663591	0.110747	-5.99197	2.0731e-09	3.68229e-08
ABHD11	495.349	-0.0738687	0.107172	-0.689254	0.490663	0.606528
ABHD12	424.8	0.25507	0.0881585	2.89331	0.003812	0.0115206
ABHD12B	182.318	-1.14342	0.278375	-4.10748	3.99991e-05	0.000238348
ABHD13	170.376	0.0159542	0.143441	0.111225	0.911438	0.940733
ABHD14A	106.503	-0.66563	0.170833	-3.89639	9.76383e-05	0.000509535
ABHD14A-ACY1	0.262663	-0.48054	0.608064	-0.790279	0.429365	NA
ABHD14B	439.573	-0.605631	0.142118	-4.26145	2.03103e-05	0.000132535
ABHD15	269.562	-0.251378	0.0889668	-2.82552	0.00472037	0.0138633
ABHD16A	753.347	0.412416	0.0933459	4.41814	9.95518e-06	7.2071e-05
ABHD16B	54.5408	-0.325562	0.156087	-2.08577	0.0369994	0.0775308
ABHD2	4764.34	-0.642296	0.145522	-4.41373	1.01606e-05	7.33285e-05
ABHD3	222.536	0.246682	0.141798	1.73967	0.0819171	0.149032
ABHD4	390.821	0.278739	0.140716	1.98086	0.047607	0.0952139
ABHD5	402.724	0.0422056	0.137609	0.306706	0.759067	0.831902
ABHD6	234.258	-0.461535	0.122635	-3.7635	0.000167554	0.000809417
ABHD8	131.82	-0.0767719	0.133739	-0.574045	0.565937	0.674031
ABI1	1120.4	0.2676	0.0764696	3.49943	0.000466247	0.00194037
ABI2	424.03	-0.548853	0.133562	-4.10935	3.96778e-05	0.000236799
ABI3	134.666	2.19092	0.263803	8.30515	9.96915e-17	5.77151e-15
ABI3BP	9.71452	-0.608767	0.362747	-1.67821	0.0933052	0.165699
ABL1	948.8	0.143882	0.0691968	2.07931	0.0375888	0.0785705
ABL2	235.5	0.351934	0.104167	3.37855	0.000728696	0.0028072
ABLIM1	3814.41	-0.391026	0.142597	-2.74217	0.00610344	0.0172078
ABLIM2	31.1425	0.000954961	0.287046	0.00332685	0.997346	0.998208
ABLIM3	29.435	1.46665	0.39429	3.71973	0.000199436	0.0009435
ABO	130.602	-0.765598	0.313232	-2.44419	0.0145178	0.0354603
ABP1	10.6671	-0.608161	0.380513	-1.59826	0.109984	0.189435
ABR	1467.92	0.39787	0.098337	4.04598	5.21038e-05	0.000297832
ABRA	0.146494	0.417718	0.55732	0.749512	0.453548	NA
ABRACL	247.467	0.207715	0.146528	1.41758	0.156314	0.250804
ABT1	323.423	0.115077	0.0686162	1.6771	0.0935222	0.166037
ABTB1	169.145	0.14012	0.113684	1.23253	0.217749	0.325535
ABTB2	50.4215	0.909392	0.272162	3.34136	0.0008337	0.00314309
ACAA1	481.298	0.229683	0.0716825	3.20417	0.00135452	0.00475082
ACAA2	60.8993	0.558994	0.19042	2.93559	0.00332918	0.0102572
ACACA	1073.26	-0.520218	0.141745	-3.6701	0.000242458	0.00111736
ACACB	242.031	-0.359582	0.145498	-2.47139	0.0134589	0.0333521
ACAD10	248.439	-0.426635	0.125145	-3.40914	0.00065168	0.00255947
ACAD11	30.1342	-0.597534	0.202687	-2.94806	0.0031977	0.00991577
ACAD8	486.642	0.399011	0.150022	2.65968	0.00782156	0.0211929
ACAD9	330.76	-0.0740482	0.0756888	-0.978324	0.327914	0.449296
ACADL	5.04136	-0.580043	0.353741	-1.63974	0.10106	0.176776
ACADM	370.4	-0.600988	0.141828	-4.23745	2.26072e-05	0.000145323
ACADS	269.175	-0.281467	0.0880494	-3.1967	0.00139012	0.00486554
ACADSB	302.342	-0.548605	0.128489	-4.26967	1.95758e-05	0.000128512
ACADVL	1822.88	0.135764	0.103303	1.31423	0.188767	0.290747
ACAN	1.06916	1.49547	0.538851	2.7753	0.00551516	0.0158385
ACAP1	162.863	0.988945	0.191384	5.16733	2.37461e-07	2.69229e-06
ACAP2	562.631	0.099666	0.118405	0.841738	0.399934	0.520783
ACAP3	246.345	-0.199969	0.128772	-1.55289	0.120449	0.20397
ACAT1	233.325	-0.657377	0.15635	-4.20453	2.61626e-05	0.000164524
ACAT2	256.472	-0.396933	0.148713	-2.66912	0.00760506	0.0207041
ACBD3	778.421	0.0910591	0.06764	1.34623	0.178228	0.277866
ACBD4	72.7757	-0.43499	0.128618	-3.38204	0.000719497	0.00278102
ACBD5	476.495	0.0491386	0.0635589	0.77312	0.439451	0.558655
ACBD6	188.579	-0.264563	0.129136	-2.04872	0.0404893	0.0834786
ACBD7	103.428	-0.688183	0.249446	-2.75884	0.00580064	0.0164845
ACCS	97.0588	-0.702726	0.190885	-3.68141	0.000231949	0.00107427
ACCSL	0.0345389	0.142929	0.395416	0.361465	0.717752	NA
ACD	114.494	-0.0114156	0.0914457	-0.124835	0.900655	0.933303
ACE	247.455	-0.036096	0.172051	-0.209799	0.833825	0.887338
ACE2	148.099	1.43766	0.226902	6.33602	2.35782e-10	4.97506e-09
ACER1	0.294346	-0.884192	0.610026	-1.44943	0.147217	NA
ACER2	195.877	-0.0462857	0.137266	-0.337198	0.735968	0.81478
ACER3	175.863	0.361046	0.139712	2.58421	0.0097601	0.0254849
ACHE	47.1026	3.52743	0.419914	8.40036	4.45121e-17	2.75797e-15
ACIN1	1092.78	0.355807	0.0553707	6.4259	1.31089e-10	2.89804e-09
ACLY	1360.45	0.0848011	0.0628988	1.34821	0.177589	0.277078
ACMSD	0.503361	-0.0254864	0.580473	-0.0439063	0.964979	0.976729
ACN9	71.5294	-0.550432	0.167561	-3.28497	0.00101992	0.00371948
ACO1	296.45	-0.779332	0.165674	-4.70402	2.55085e-06	2.17875e-05
ACO2	1297.25	-0.285163	0.0768372	-3.71126	0.000206229	0.000970925
ACOT1	54.0571	-0.643242	0.250065	-2.57229	0.0101027	0.0262243
ACOT11	95.049	-0.198696	0.132943	-1.4946	0.135018	0.223475
ACOT12	0	NA	NA	NA	NA	NA
ACOT13	293.136	-0.169962	0.0820372	-2.07177	0.0382872	0.0797604
ACOT2	170.877	-0.10509	0.116216	-0.904257	0.365859	0.488076
ACOT4	56.0005	0.403562	0.175285	2.30232	0.0213173	0.0487923
ACOT6	0.460388	-0.18324	0.607915	-0.301423	0.763092	0.83498
ACOT7	233.99	0.454201	0.118649	3.82811	0.000129131	0.00064902
ACOT8	131.825	-0.282357	0.0992631	-2.84453	0.00444764	0.0131541
ACOT9	346.477	0.783925	0.14899	5.26161	1.42801e-07	1.71676e-06
ACOX1	823.922	-0.167111	0.0863068	-1.93624	0.0528379	0.103892
ACOX2	66.6332	-0.143216	0.229031	-0.625314	0.531765	0.643551
ACOX3	434.112	0.169821	0.113932	1.49054	0.136083	0.224735
ACOXL	3.33743	-0.100859	0.355391	-0.283798	0.776565	0.845975
ACP1	659.253	-0.272311	0.0641936	-4.24202	2.21516e-05	0.00014294
ACP2	1032.08	1.00857	0.121494	8.30145	1.02845e-16	5.92629e-15
ACP5	328.785	0.947234	0.166132	5.70169	1.18623e-08	1.82374e-07
ACP6	202.887	-0.801492	0.156763	-5.11277	3.17461e-07	3.47183e-06
ACPL2	108.496	-0.10352	0.105199	-0.984035	0.325098	0.446495
ACPP	97.1057	0.343058	0.188208	1.82276	0.0683398	0.128573
ACPT	0.432535	0.267336	0.595353	0.449038	0.653404	NA
ACR	1.73546	0.25703	0.495525	0.518702	0.603969	0.706429
ACRBP	13.116	0.806858	0.25449	3.17049	0.00152184	0.00524727
ACRC	2.84075	0.656523	0.352315	1.86346	0.0623979	0.119297
ACRV1	1.52514	-1.09235	0.512676	-2.13068	0.0331153	0.0707116
ACSBG1	134.985	-1.27923	0.273364	-4.67957	2.87476e-06	2.41422e-05
ACSBG2	1.19813	-0.850161	0.507108	-1.67649	0.0936423	0.166158
ACSF2	250.131	-0.690436	0.163071	-4.23395	2.29626e-05	0.000147148
ACSF3	281.977	-0.103544	0.109335	-0.94704	0.343618	0.464594
ACSL1	867.079	1.04758	0.200514	5.22448	1.74642e-07	2.05687e-06
ACSL3	1435.18	0.331871	0.0858102	3.8675	0.000109956	0.000565219
ACSL4	395.537	0.572951	0.144985	3.9518	7.75668e-05	0.000418707
ACSL5	1111.09	0.845577	0.156593	5.39984	6.67016e-08	8.68997e-07
ACSL6	11.6218	0.601009	0.332113	1.80965	0.0703501	0.131674
ACSM1	12.6138	-0.110673	0.373863	-0.296025	0.767211	0.838101
ACSM2A	0.0980316	-0.337898	0.450274	-0.750427	0.452997	NA
ACSM2B	0.0223332	-0.0531214	0.395416	-0.134343	0.893131	NA
ACSM3	22.0801	-0.310083	0.260977	-1.18816	0.234771	0.345462
ACSM4	0.380683	0.172361	0.609097	0.282978	0.777194	NA
ACSM5	2.951	1.38029	0.451478	3.05727	0.00223365	0.00728276
ACSS1	555.128	-0.544667	0.15176	-3.589	0.000331951	0.00145971
ACSS2	574.856	0.062676	0.0936017	0.669604	0.50311	0.617669
ACSS3	109.455	-0.773935	0.255337	-3.03103	0.00243718	0.00784967
ACTA1	13.0756	0.373636	0.26602	1.40454	0.160158	0.255475
ACTA2	59.0605	0.669713	0.232169	2.88459	0.00391926	0.0118106
ACTB	30960.5	0.990214	0.186644	5.30536	1.12451e-07	1.37601e-06
ACTBL2	12.5594	1.77872	0.378358	4.70114	2.58707e-06	2.20562e-05
ACTC1	4.48809	0.135249	0.338967	0.399003	0.689891	0.777003
ACTG1	31092.8	0.49188	0.199902	2.46061	0.0138703	0.0341884
ACTG1P4	38.1123	0.0726622	0.23454	0.309807	0.756708	0.830201
ACTG2	4.9858	-0.0483803	0.372867	-0.129752	0.896763	0.93079
ACTL10	56.6344	0.227876	0.157588	1.44603	0.148169	0.24047
ACTL6A	306.23	-0.103096	0.0564375	-1.82673	0.0677398	0.127639
ACTL6B	0.479016	-0.422157	0.612226	-0.689544	0.490481	0.606433
ACTL7A	0.0460601	-0.126894	0.395416	-0.320913	0.748276	NA
ACTL7B	0.341289	-0.00251704	0.609915	-0.00412687	0.996707	NA
ACTL8	0	NA	NA	NA	NA	NA
ACTL9	0.153298	0.0792786	0.564092	0.140542	0.888232	NA
ACTN1	1195.86	0.254591	0.104721	2.43113	0.0150516	0.0365464
ACTN1-AS1	0.768004	-0.675153	0.587127	-1.14993	0.250174	0.363517
ACTN2	3.01189	0.620383	0.442143	1.40313	0.160579	0.255992
ACTN3	7.76755	0.372807	0.350767	1.06284	0.287857	0.407024
ACTN4	8477.39	0.198746	0.096452	2.06057	0.0393441	0.0816042
ACTR10	472.142	-0.0478453	0.062678	-0.763351	0.445254	0.564367
ACTR1A	933.466	0.288924	0.0896783	3.22178	0.00127398	0.00449729
ACTR1B	745.471	-0.342807	0.0932645	-3.67565	0.000237248	0.00109498
ACTR2	2006.76	0.287672	0.0931029	3.08983	0.00200271	0.00663726
ACTR3	1659.05	0.6944	0.154263	4.5014	6.75064e-06	5.12971e-05
ACTR3B	73.7772	-0.773252	0.143431	-5.39112	7.00198e-08	9.07124e-07
ACTR3BP2	0.0475909	0.264262	0.395416	0.668314	0.503933	NA
ACTR3BP5	0.0240373	-0.0531214	0.395416	-0.134343	0.893131	NA
ACTR3C	38.6534	-0.143456	0.140346	-1.02216	0.306706	0.427093
ACTR5	69.8811	-0.164114	0.120326	-1.36391	0.172597	0.270954
ACTR6	178.196	0.0632982	0.147028	0.430517	0.66682	0.758456
ACTR8	252.507	0.0834398	0.0791303	1.05446	0.291672	0.411289
ACTRT1	0.0313264	-0.0526493	0.395416	-0.133149	0.894076	NA
ACTRT2	0.0282214	-0.0526493	0.395416	-0.133149	0.894076	NA
ACTRT3	15.8809	-0.255365	0.199957	-1.2771	0.201566	0.306636
ACVR1	432.241	-0.0454704	0.0653936	-0.695334	0.486846	0.603258
ACVR1B	848.847	-0.153555	0.0766164	-2.0042	0.0450484	0.0911597
ACVR1C	2.53491	0.341599	0.424907	0.803939	0.421432	0.540907
ACVR2A	191.86	-0.0456986	0.0978107	-0.467215	0.640346	0.73711
ACVR2B	92.9724	-0.497176	0.133943	-3.71185	0.000205749	0.000969158
ACVR2B-AS1	9.55772	-0.119754	0.267699	-0.447345	0.654626	0.748895
ACVRL1	46.5528	0.970508	0.257073	3.77522	0.000159866	0.000777139
ACY1	26.8773	-0.247891	0.195794	-1.26608	0.205484	0.311267
ACY3	28.0033	0.10761	0.277553	0.387711	0.69823	0.783276
ACYP1	48.4063	-0.769141	0.220552	-3.48734	0.000487853	0.00201605
ACYP2	90.1446	-0.540452	0.160322	-3.37105	0.000748831	0.00286866
ADA	42.0642	1.99678	0.27535	7.25179	4.11294e-13	1.45345e-11
ADAD1	0.0526214	0.0686839	0.395416	0.1737	0.862101	NA
ADAD2	11.6297	-1.32412	0.277303	-4.77499	1.79714e-06	1.60529e-05
ADAL	73.3552	-0.419858	0.151526	-2.77087	0.00559074	0.0160134
ADAM10	954.498	0.204117	0.0928982	2.19721	0.0280056	0.0614221
ADAM11	1.74358	0.744151	0.407823	1.82469	0.0680474	0.128159
ADAM12	13.3523	0.413979	0.285293	1.45107	0.146762	0.238501
ADAM15	2197.6	-0.135911	0.146911	-0.925124	0.354901	0.476442
ADAM17	316.618	0.706784	0.112675	6.27279	3.5464e-10	7.28388e-09
ADAM18	0	NA	NA	NA	NA	NA
ADAM19	309.067	2.97485	0.374501	7.94351	1.96543e-15	9.78805e-14
ADAM1A	13.8485	-0.344342	0.200538	-1.71709	0.0859628	0.155083
ADAM2	0.0679871	-0.0137324	0.425419	-0.0322796	0.974249	NA
ADAM20	0.864032	-0.828334	0.596239	-1.38927	0.164752	0.261206
ADAM20P1	0.657821	0.451284	0.567332	0.795449	0.426352	0.545747
ADAM21	0.706423	-0.171309	0.609399	-0.281112	0.778625	0.847222
ADAM21P1	0.0473202	0.0686839	0.395416	0.1737	0.862101	NA
ADAM22	18.7592	-1.06603	0.23759	-4.48684	7.22888e-06	5.45953e-05
ADAM23	9.89694	-1.31042	0.400636	-3.27085	0.00107226	0.00387831
ADAM28	1718.83	0.899313	0.148448	6.0581	1.37736e-09	2.54406e-08
ADAM29	0.269414	0.279789	0.582993	0.479918	0.631286	NA
ADAM30	0.141998	0.475665	0.467826	1.01676	0.309269	NA
ADAM32	16.6976	-0.332725	0.380505	-0.874431	0.381883	0.503961
ADAM33	0.401243	0.670981	0.596663	1.12455	0.260778	NA
ADAM3A	0.063688	0.0686839	0.395416	0.1737	0.862101	NA
ADAM5	0	NA	NA	NA	NA	NA
ADAM6	0.0343145	-0.0526493	0.395416	-0.133149	0.894076	NA
ADAM7	0.150204	-0.4707	0.575409	-0.818027	0.413342	NA
ADAM8	430.991	1.37086	0.267607	5.12268	3.01224e-07	3.32171e-06
ADAM9	1625.04	0.306398	0.132272	2.31642	0.0205352	0.0473119
ADAMDEC1	70.6603	2.72099	0.287495	9.46447	2.95057e-21	3.35352e-19
ADAMTS1	13.5134	2.37691	0.40253	5.90494	3.52767e-09	5.97929e-08
ADAMTS10	4.5169	-0.240074	0.323726	-0.741598	0.458331	0.576916
ADAMTS12	2.59734	0.14905	0.556939	0.267624	0.788989	0.855384
ADAMTS13	22.0402	-0.488492	0.250775	-1.94793	0.0514233	0.101499
ADAMTS14	17.4423	0.373152	0.382275	0.976135	0.328997	0.450348
ADAMTS15	4.5222	-0.110696	0.369551	-0.299541	0.764527	0.836179
ADAMTS16	1.42539	-0.183161	0.467009	-0.392201	0.69491	0.78071
ADAMTS17	53.7943	-0.194403	0.182843	-1.06322	0.287681	0.406868
ADAMTS18	0.930804	0.904976	0.550772	1.6431	0.100361	0.175737
ADAMTS19	0.635985	-1.81661	0.602457	-3.01533	0.00256699	0.00820355
ADAMTS2	15.6987	3.90105	0.447409	8.7192	2.80168e-18	2.0845e-16
ADAMTS20	0.0865391	0.232259	0.444764	0.522207	0.601526	NA
ADAMTS3	13.4317	0.0128543	0.337732	0.0380605	0.969639	0.979659
ADAMTS4	2.71792	0.213998	0.449055	0.476551	0.633682	0.731257
ADAMTS5	0.288447	-0.260136	0.612179	-0.424935	0.670884	NA
ADAMTS6	3.09387	0.516164	0.473447	1.09023	0.275613	0.393194
ADAMTS7	7.13073	-0.513156	0.351273	-1.46085	0.144057	0.235056
ADAMTS8	16.1976	-0.444515	0.256326	-1.73418	0.0828862	0.15047
ADAMTS9	43.3295	-0.139519	0.371132	-0.375928	0.706971	0.790663
ADAMTS9-AS2	0.744018	-1.9403	0.612354	-3.1686	0.00153175	0.00527457
ADAMTSL1	0.966772	0.513	0.494664	1.03707	0.299704	0.419802
ADAMTSL2	0.787862	0.814499	0.556162	1.4645	0.143057	0.233949
ADAMTSL3	128.931	0.710838	0.224318	3.16889	0.00153022	0.00527028
ADAMTSL4	57.8995	2.68481	0.307596	8.72836	2.58402e-18	1.93812e-16
ADAMTSL5	32.6251	0.438955	0.20361	2.15586	0.0310944	0.0671081
ADAP1	237.8	0.188287	0.0920351	2.04582	0.0407746	0.0838949
ADAP2	106.163	2.09606	0.241265	8.68779	3.6955e-18	2.66393e-16
ADAR	5080.51	1.15641	0.137684	8.39896	4.50455e-17	2.78171e-15
ADARB1	47.8453	-0.0763149	0.148631	-0.513452	0.607635	0.709597
ADARB2	43.642	-0.380961	0.220156	-1.73042	0.0835556	0.151437
ADARB2-AS1	0.738725	0.0882571	0.609446	0.144815	0.884857	0.923389
ADAT1	241.546	-0.195924	0.0842845	-2.32456	0.0200957	0.0465076
ADAT2	21.1954	-0.0846366	0.20269	-0.417567	0.676264	0.76622
ADAT3	34.1768	0.0457544	0.18929	0.241716	0.809	0.870104
ADC	64.0142	-0.275605	0.182544	-1.5098	0.131094	0.218463
ADCK1	62.846	0.0280117	0.136482	0.205242	0.837383	0.890038
ADCK2	322.721	-0.19982	0.118618	-1.68457	0.092072	0.164044
ADCK3	338.311	-0.629734	0.149405	-4.21494	2.49843e-05	0.000158243
ADCK4	504.893	-0.283795	0.109873	-2.58293	0.00979644	0.0255654
ADCK5	74.7761	-0.0707415	0.125726	-0.562665	0.573663	0.680433
ADCY1	3.16246	-0.250523	0.402956	-0.621713	0.53413	0.645444
ADCY10	3.42805	0.374387	0.396715	0.943718	0.345314	0.466376
ADCY10P1	4.28279	-0.435905	0.413174	-1.05502	0.291418	0.410994
ADCY2	333.915	-0.239197	0.23963	-0.998192	0.318186	0.43938
ADCY3	174.666	0.85569	0.154262	5.547	2.90606e-08	4.13499e-07
ADCY4	29.673	0.185568	0.304954	0.608512	0.542848	0.652997
ADCY5	21.2003	1.1573	0.306597	3.77466	0.000160227	0.00077869
ADCY6	612.27	-0.0116821	0.0986429	-0.118428	0.905729	0.936723
ADCY7	229.397	1.50429	0.219449	6.85485	7.1388e-12	2.0378e-10
ADCY8	0.113858	-0.116906	0.513737	-0.227559	0.819989	NA
ADCY9	498.372	-0.237758	0.112578	-2.11194	0.0346916	0.0735183
ADCYAP1	4.88244	-0.276739	0.504998	-0.548	0.583692	0.689371
ADCYAP1R1	0.187734	-0.190069	0.595733	-0.31905	0.749689	NA
ADD1	2013.12	0.0145309	0.0446284	0.325598	0.744729	0.821045
ADD2	3.18018	1.77232	0.378868	4.67795	2.89761e-06	2.43121e-05
ADD3	983.815	0.274365	0.099875	2.74708	0.00601278	0.0169858
ADGB	257.438	-1.09903	0.251564	-4.36878	1.24944e-05	8.71228e-05
ADH1A	60.2922	-0.933303	0.38209	-2.44263	0.0145808	0.0355708
ADH1B	112.634	-0.481744	0.308363	-1.56227	0.118225	0.20094
ADH1C	7546.35	-0.51602	0.302065	-1.70831	0.0875791	0.157416
ADH4	2.45901	-1.44262	0.449522	-3.20922	0.00133094	0.00467697
ADH5	745.051	-0.224448	0.064373	-3.48667	0.000489074	0.00201975
ADH6	110.328	-2.08194	0.329634	-6.31592	2.68554e-10	5.62808e-09
ADH7	3123.53	-0.90339	0.252908	-3.57201	0.000354256	0.00154169
ADHFE1	47.8274	-0.490925	0.189237	-2.59424	0.00948008	0.02488
ADI1	1047.57	-0.426152	0.152161	-2.80066	0.00509981	0.0148105
ADIG	0	NA	NA	NA	NA	NA
ADIPOQ	0.272889	-0.0130444	0.61185	-0.0213197	0.982991	NA
ADIPOQ-AS1	1.99571	-0.513395	0.588666	-0.872133	0.383136	0.505014
ADIPOR1	1996.2	-0.0895175	0.0620049	-1.44372	0.148819	0.241357
ADIPOR2	680.183	0.108674	0.078847	1.37829	0.168114	0.265221
ADIRF	532.729	-0.721281	0.214134	-3.36836	0.000756169	0.00289165
ADK	172.866	-0.225297	0.0838241	-2.68773	0.00719395	0.0197767
ADM	181.856	2.30949	0.280852	8.22316	1.98215e-16	1.10274e-14
ADM2	61.8821	0.423014	0.279854	1.51155	0.130647	0.217875
ADM5	7.45746	0.622893	0.307004	2.02894	0.0424646	0.0868129
ADNP	933.026	-0.0814864	0.0639524	-1.27417	0.202602	0.307758
ADNP2	313.947	0.340697	0.0703281	4.84439	1.27003e-06	1.18951e-05
ADO	175.633	0.217854	0.0978406	2.22662	0.0259725	0.0578047
ADORA1	1.73175	-0.172429	0.524221	-0.328923	0.742214	0.819113
ADORA2A	41.0796	1.72421	0.254821	6.76636	1.32064e-11	3.54582e-10
ADORA2A-AS1	1.92021	2.22881	0.462122	4.82299	1.41419e-06	1.30735e-05
ADORA2B	336.459	0.0506272	0.168997	0.299574	0.764502	0.836179
ADORA3	15.9252	0.691408	0.290954	2.37635	0.017485	0.0413885
ADPGK	472.338	0.884274	0.136004	6.50183	7.9347e-11	1.84903e-09
ADPGK-AS1	3.58346	1.17681	0.353048	3.33329	0.000858241	0.00321634
ADPRH	169.803	0.891387	0.163101	5.46526	4.6224e-08	6.26442e-07
ADPRHL1	128.146	-1.10422	0.230814	-4.78404	1.7181e-06	1.54663e-05
ADPRHL2	391.709	0.626552	0.11995	5.22343	1.75635e-07	2.0633e-06
ADPRM	40.6519	0.324659	0.147376	2.20293	0.0275999	0.0607408
ADRA1A	0.149878	-0.332366	0.508876	-0.653137	0.513668	NA
ADRA1B	1.60488	-0.331346	0.5425	-0.610776	0.541348	0.6517
ADRA1D	0.953718	-0.348985	0.566411	-0.616134	0.537806	0.648574
ADRA2A	189.094	-2.14164	0.370869	-5.77467	7.71061e-09	1.223e-07
ADRA2B	14.5005	1.1082	0.515356	2.15036	NA	NA
ADRA2C	9.6161	-1.32509	0.407031	-3.25551	0.00113188	0.00406458
ADRB1	123.537	-0.279893	0.164363	-1.70289	0.0885878	0.158862
ADRB2	128.989	1.36283	0.243276	5.60197	2.11929e-08	3.12595e-07
ADRB3	0.208629	-0.264762	0.605986	-0.43691	0.662176	NA
ADRBK1	1393.69	0.416353	0.0968257	4.30002	1.7078e-05	0.000114178
ADRBK2	184.73	0.472512	0.138791	3.40449	0.000662883	0.00259303
ADRM1	1014.97	0.290899	0.0774628	3.75534	0.000173107	0.000832767
ADSL	250.183	0.00169284	0.0759672	0.0222839	0.982221	0.987552
ADSS	753.197	-0.244715	0.0910702	-2.6871	0.00720754	0.0198082
ADSSL1	201.442	-1.17608	0.16337	-7.19886	6.07171e-13	2.09055e-11
ADTRP	183.393	0.310163	0.306761	1.01109	0.311973	0.432801
AEBP1	23.1901	0.690824	0.310592	2.22422	0.0261338	0.0580639
AEBP2	213.865	0.0813602	0.0918162	0.88612	0.375553	0.497746
AEN	140.005	0.531269	0.11534	4.60609	4.10307e-06	3.30781e-05
AES	5441.7	-0.199822	0.0717316	-2.78568	0.00534148	0.0154186
AFAP1	436.364	0.0906921	0.114642	0.791092	0.42889	0.548239
AFAP1-AS1	1.99029	0.187418	0.448768	0.417627	0.67622	0.766217
AFAP1L1	56.9763	-0.0123279	0.286326	-0.0430555	0.965657	0.977156
AFAP1L2	44.3992	-0.118029	0.190634	-0.61914	0.535824	0.646942
AFF1	1061.88	0.426041	0.106648	3.99483	6.47397e-05	0.000358555
AFF2	6.5769	-0.258509	0.389867	-0.66307	0.507286	0.621354
AFF3	22.0972	-0.637598	0.251024	-2.53999	0.0110856	0.028386
AFF4	1275.83	0.419894	0.105138	3.99376	6.50342e-05	0.000359971
AFG3L1P	53.3257	0.506061	0.157018	3.22295	0.00126878	0.00448234
AFG3L2	672.242	-0.0695819	0.0608326	-1.14383	0.252696	0.36654
AFM	0	NA	NA	NA	NA	NA
AFMID	139.406	-0.262051	0.146134	-1.79323	0.0729365	0.135692
AFP	0.110272	0.188685	0.459598	0.410544	0.681407	NA
AFTPH	693.947	-0.0804068	0.0520446	-1.54496	0.122356	0.206672
AGA	232.448	-0.314766	0.136961	-2.29822	0.0215494	0.0492626
AGAP1	791.866	-0.173124	0.0845238	-2.04823	0.0405376	0.0835372
AGAP11	10.8475	-0.823312	0.312549	-2.63419	0.00843387	0.0225723
AGAP2	50.6559	1.82036	0.22712	8.01499	1.10142e-15	5.65233e-14
AGAP3	462.385	0.102672	0.0620669	1.65421	0.0980839	0.172319
AGAP4	8.68222	0.0182502	0.312538	0.0583934	0.953435	0.968226
AGAP5	10.6414	0.0169758	0.277727	0.0611242	0.95126	0.966706
AGAP6	26.0114	-0.0400247	0.225729	-0.177313	0.859263	0.90581
AGAP7	3.05698	0.263516	0.367913	0.716244	0.473841	0.591901
AGAP8	3.06593	0.102456	0.458202	0.223604	0.823066	0.879766
AGAP9	3.31168	-0.340321	0.398887	-0.853176	0.393562	0.514801
AGBL1	1.36141	1.23902	0.501204	2.47209	0.0134326	0.0333092
AGBL2	284.788	-0.980361	0.265864	-3.68746	0.000226506	0.00105248
AGBL3	27.5919	-1.35424	0.225385	-6.00856	1.87173e-09	3.35355e-08
AGBL4	26.4421	-1.01482	0.299189	-3.3919	0.000694108	0.00270035
AGBL5	577.117	-0.671706	0.141594	-4.74389	2.09652e-06	1.83554e-05
AGER	22.4289	0.550302	0.228459	2.40876	0.016007	0.0384574
AGFG1	467.093	0.57483	0.122948	4.67538	2.93409e-06	2.45736e-05
AGFG2	455.277	0.186574	0.116585	1.60032	0.109527	0.188824
AGGF1	326.786	-0.0714962	0.0726127	-0.984624	0.324809	0.446263
AGK	241.207	0.205462	0.0901047	2.28026	0.0225921	0.051229
AGL	440.197	-0.594744	0.121979	-4.8758	1.08367e-06	1.03325e-05
AGMAT	29.6656	-0.0393612	0.172889	-0.227668	0.819905	0.877603
AGMO	1.33463	-1.59715	0.553891	-2.8835	0.0039328	0.0118412
AGO1	517.966	-0.0933872	0.077182	-1.20996	0.226294	0.335708
AGO2	199.219	0.538528	0.126235	4.26607	1.98944e-05	0.000130327
AGO3	48.7847	0.641432	0.166617	3.84974	0.000118244	0.000601317
AGO4	413.012	-0.0154636	0.0888327	-0.174076	0.861806	0.907083
AGPAT1	529.498	-0.280822	0.0846684	-3.31673	0.000910788	0.00338074
AGPAT2	927.403	-0.0096581	0.115197	-0.0838399	0.933184	0.954514
AGPAT3	1460.37	0.048163	0.079276	0.607535	0.543496	0.653521
AGPAT4	124.017	-0.19636	0.216305	-0.907793	0.363988	0.485999
AGPAT4-IT1	3.02754	0.648479	0.428091	1.51481	0.12982	0.216836
AGPAT5	173.375	-0.314446	0.138093	-2.27706	0.0227827	0.0515791
AGPAT6	657.425	0.152258	0.0727376	2.09325	0.0363268	0.0763721
AGPAT9	101.565	-0.501055	0.217518	-2.30351	0.0212504	0.0487017
AGPHD1	36.0913	-0.630253	0.181472	-3.473	0.000514666	0.00210619
AGPS	428.607	-0.173056	0.0936992	-1.84694	0.0647562	0.122968
AGR2	16657.3	-0.151913	0.191073	-0.795048	0.426585	0.545933
AGR3	577.952	-0.788634	0.19038	-4.14243	3.43643e-05	0.000209006
AGRN	2655.21	0.405185	0.0827093	4.89891	9.63708e-07	9.29878e-06
AGRP	0.833965	0.34037	0.556024	0.61215	0.540439	0.650901
AGSK1	2.32871	-0.705775	0.448122	-1.57496	0.115266	0.196812
AGT	3.39227	-0.219434	0.418103	-0.524832	0.5997	0.702811
AGTPBP1	191.888	-0.347396	0.102995	-3.37294	0.000743704	0.00285197
AGTR1	0.0882115	-0.30171	0.438155	-0.688592	0.49108	NA
AGTR2	0.031172	-0.0526493	0.395416	-0.133149	0.894076	NA
AGTRAP	517.743	0.160863	0.129148	1.24557	0.212924	0.319762
AGXT	0.97361	0.712197	0.560988	1.26954	0.204248	0.309877
AGXT2	0.0618697	-0.126894	0.395416	-0.320913	0.748276	NA
AGXT2L1	0.0724413	-0.0064336	0.429394	-0.014983	0.988046	NA
AGXT2L2	179.184	0.460726	0.13186	3.49404	0.000475762	0.00197313
AHCTF1	374.279	-0.132164	0.0785009	-1.68359	0.0922603	0.16421
AHCTF1P1	47.2103	-0.466535	0.306177	-1.52374	0.127573	0.213767
AHCY	760.102	-0.294991	0.106823	-2.76148	0.00575394	0.0163794
AHCYL1	1328.29	-0.111005	0.0470009	-2.36177	0.0181878	0.042787
AHCYL2	1378.36	0.171326	0.110742	1.54707	0.121846	0.205885
AHDC1	359.212	-0.332832	0.0925736	-3.59532	0.000323988	0.00143012
AHI1	208.112	-0.459893	0.108858	-4.22469	2.39272e-05	0.000152643
AHNAK	9809.87	-0.462897	0.133544	-3.46624	0.000527788	0.0021518
AHNAK2	749.809	-0.595727	0.256245	-2.32484	0.0200807	0.0464786
AHR	1676.87	0.531207	0.10829	4.9054	9.32389e-07	9.02478e-06
AHRR	9.84319	1.00312	0.305824	3.28007	0.00103783	0.00377292
AHSA1	1315.44	-0.202127	0.106828	-1.89208	0.0584798	0.113101
AHSA2	109.403	-0.293059	0.28481	-1.02896	0.303498	0.423803
AHSG	1.4431	-1.85713	0.600186	-3.09426	0.00197304	0.0065577
AHSP	0.260202	-0.910299	0.562318	-1.61883	0.105483	NA
AICDA	0.816493	1.24932	0.612399	2.04005	0.0413457	0.0849191
AIDA	92.4875	0.406855	0.140425	2.89732	0.00376364	0.0113949
AIF1	172.556	2.56445	0.238766	10.7404	6.57255e-27	1.79063e-24
AIF1L	72.2191	0.0400508	0.208437	0.192148	0.847626	0.897424
AIFM1	355.365	-0.0962144	0.0822915	-1.16919	0.242327	0.354162
AIFM2	215.222	0.53389	0.095822	5.57169	2.52287e-08	3.65295e-07
AIFM3	13.3741	-0.322583	0.266971	-1.20831	0.226928	0.336434
AIG1	195.377	-0.271527	0.0979842	-2.77113	0.00558623	0.0160053
AIM1	1620.73	0.239101	0.121037	1.97544	0.0482187	0.09624
AIM1L	110.259	0.663025	0.300256	2.2082	0.0272302	0.060077
AIM2	66.0727	3.1765	0.355825	8.92713	4.37207e-19	3.63215e-17
AIMP1	357.847	0.0260461	0.0639829	0.407079	0.68395	0.772312
AIMP2	165.146	-0.104966	0.0819691	-1.28055	0.20035	0.305237
AIP	258.192	0.493633	0.133372	3.70117	0.000214606	0.00100399
AIPL1	0.495086	-0.747739	0.611145	-1.22351	0.221139	0.329353
AIRE	0.205823	0.459928	0.529899	0.867953	0.38542	NA
AIRN	0.178901	-0.368107	0.55662	-0.661326	0.508403	NA
AJAP1	50.0759	-0.602441	0.267832	-2.24932	0.0244919	0.0548986
AJUBA	146.885	0.320578	0.190843	1.6798	0.0929959	0.165229
AK1	480.191	-0.552993	0.151451	-3.65131	0.000260902	0.00118817
AK2	768.939	0.319011	0.104275	3.05932	0.00221837	0.00724697
AK3	523.352	-0.309072	0.112806	-2.73985	0.00614676	0.0173036
AK4	70.0883	0.576146	0.294184	1.95846	0.0501764	0.0993979
AK5	0.98668	-0.387803	0.560213	-0.692243	0.488785	0.605054
AK7	971.506	-0.914226	0.218284	-4.18824	2.81125e-05	0.000175004
AK8	330.733	-0.984687	0.240017	-4.10257	4.08591e-05	0.00024275
AKAP1	527.925	-0.120944	0.102656	-1.17815	0.238737	0.349935
AKAP10	283.986	0.232661	0.0702377	3.31247	0.000924751	0.00342776
AKAP11	577.735	-0.0539137	0.105944	-0.50889	0.610829	0.711959
AKAP12	240.129	0.611803	0.252745	2.42063	0.0154934	0.0374373
AKAP13	1668.48	0.412137	0.107878	3.82041	0.000133228	0.000666176
AKAP14	362.704	-1.08204	0.244898	-4.41833	9.94646e-06	7.2036e-05
AKAP17A	5.27164	-0.35008	0.346599	-1.01004	0.312476	0.433173
AKAP2	0.842966	2.15898	0.592195	3.64573	0.000266634	0.0012104
AKAP3	43.3089	-0.105725	0.189754	-0.557172	0.57741	0.683783
AKAP4	0.0778989	-0.00131393	0.436942	-0.0030071	0.997601	NA
AKAP5	17.0888	1.26449	0.256478	4.9302	8.21446e-07	8.11633e-06
AKAP6	366.569	-0.738472	0.249904	-2.95502	0.00312647	0.00973134
AKAP7	38.0971	0.433463	0.184664	2.34731	0.0189098	0.0441601
AKAP8	329.451	0.26707	0.0903513	2.9559	0.00311753	0.00971006
AKAP8L	388.691	-0.0820006	0.112957	-0.725944	0.467873	0.586258
AKAP9	2611.84	-0.85167	0.159207	-5.34945	8.82239e-08	1.11413e-06
AKD1	259.32	-0.702539	0.195818	-3.58771	0.000333593	0.00146449
AKIP1	105.92	0.261748	0.103811	2.52139	0.0116891	0.0295756
AKIRIN1	576.951	0.145765	0.0769107	1.89525	0.0580598	0.112383
AKIRIN2	247.422	1.01586	0.134879	7.53165	5.01026e-14	2.08117e-12
AKNA	1120.85	0.446116	0.153888	2.89897	0.00374392	0.0113457
AKNAD1	0.292455	-0.243969	0.602754	-0.404757	0.685656	NA
AKR1A1	2630.95	-0.11832	0.110917	-1.06674	0.286087	0.405048
AKR1B1	272.558	-0.105971	0.111974	-0.946391	0.343949	0.464906
AKR1B10	218.914	0.264404	0.240554	1.09915	0.271704	0.388724
AKR1B15	7.97804	-0.578407	0.368187	-1.57096	0.116192	0.198065
AKR1C1	563.139	-0.176896	0.226319	-0.781624	0.434436	0.553646
AKR1C2	1166.2	-0.595079	0.277385	-2.14532	0.0319276	0.0686344
AKR1C3	643.924	-0.52254	0.16787	-3.11276	0.00185345	0.00621596
AKR1C4	6.60001	-0.533129	0.270292	-1.97242	0.0485614	0.0968092
AKR1C6P	0.141013	0.0407392	0.554287	0.0734984	0.94141	NA
AKR1CL1	0.929013	-0.748735	0.55563	-1.34754	0.177805	0.277298
AKR1D1	0.203982	-0.594519	0.584139	-1.01777	0.308787	NA
AKR1E2	7.46248	-0.270397	0.339902	-0.795514	0.426315	0.545737
AKR7A2	458.808	-0.476204	0.158421	-3.00594	0.00264765	0.00843079
AKR7A2P1	5.96941	-0.773796	0.324407	-2.38526	0.017067	0.0405656
AKR7A3	27.2034	-0.543306	0.27287	-1.99108	0.046472	0.0934485
AKR7L	8.09764	-0.81978	0.313698	-2.61328	0.00896778	0.0237305
AKT1	1956.56	0.150278	0.0930847	1.61443	0.106435	0.184575
AKT1S1	394.375	-0.123522	0.0947797	-1.30326	0.192488	0.295445
AKT2	1016.12	0.118834	0.0521072	2.28056	0.0225745	0.0511953
AKT3	66.538	0.0506908	0.166227	0.304948	0.760406	0.832842
AKTIP	146.298	-0.176131	0.102404	-1.71995	0.0854412	0.154367
ALAD	447.81	-0.256698	0.0964244	-2.66217	0.00776385	0.0210683
ALAS1	944.894	-0.0859022	0.0924305	-0.929371	0.352697	0.474273
ALAS2	0.62165	-0.420065	0.56237	-0.746954	0.455091	0.57399
ALB	1.0827	-1.63837	0.567233	-2.88835	0.00387269	0.0116887
ALCAM	5148.11	-0.5107	0.0981416	-5.2037	1.95358e-07	2.2748e-06
ALDH16A1	382.082	0.0347861	0.0991751	0.350754	0.725773	0.80624
ALDH18A1	734.28	-0.199618	0.108002	-1.84828	0.0645626	0.122713
ALDH1A1	15136	-0.659253	0.202921	-3.24882	0.00115884	0.00414693
ALDH1A2	13.3103	2.68095	0.477133	5.61886	1.92222e-08	2.85802e-07
ALDH1A3	828.551	0.241953	0.279346	0.866141	0.386413	0.508068
ALDH1B1	102.111	-0.181276	0.144945	-1.25066	0.21106	0.317548
ALDH1L1	830.912	-0.672274	0.166284	-4.04293	5.27877e-05	0.000301091
ALDH1L1-AS1	1.48086	-0.627054	0.467925	-1.34007	0.180221	0.280381
ALDH1L1-AS2	7.35599	0.0913743	0.290035	0.315046	0.752727	0.827401
ALDH1L2	19.8807	-0.788838	0.275398	-2.86435	0.00417863	0.0124359
ALDH2	1698.58	-0.443521	0.17126	-2.58976	0.0096044	0.0251564
ALDH3A1	14761	-0.649388	0.31386	-2.06903	0.0385428	0.0802207
ALDH3A2	1684.88	-0.421803	0.170725	-2.47066	0.0134865	0.0334027
ALDH3B1	3833.92	-0.985912	0.183174	-5.38237	7.35104e-08	9.47389e-07
ALDH3B2	539.283	0.263802	0.14268	1.84891	0.0644708	0.122577
ALDH4A1	188.683	-0.405378	0.143155	-2.83173	0.00462966	0.0136281
ALDH5A1	267.646	-0.644584	0.172847	-3.72922	0.000192075	0.00091381
ALDH6A1	132.396	-0.313759	0.156737	-2.00182	0.0453046	0.091598
ALDH7A1	346.449	-0.904748	0.163192	-5.54408	2.95503e-08	4.1886e-07
ALDH8A1	1.14758	0.745304	0.498247	1.49585	0.134693	0.223106
ALDH9A1	758.076	-0.551569	0.0903543	-6.10451	1.03115e-09	1.95929e-08
ALDOA	11309.9	0.116979	0.125462	0.932384	0.351138	0.472586
ALDOB	11.27	0.547721	0.29021	1.88732	0.0591167	0.114095
ALDOC	75.7488	-0.184212	0.216938	-0.849148	0.395799	0.516752
ALG1	232.135	-0.184776	0.109852	-1.68205	0.0925598	0.164628
ALG10	39.8176	0.140584	0.152459	0.922109	0.356472	0.478217
ALG10B	60.7263	-0.304261	0.154847	-1.96492	0.0494239	0.0982432
ALG11	89.0806	0.183061	0.0920316	1.98911	0.0466892	0.0937936
ALG12	286.045	0.0871124	0.0814642	1.06933	0.284919	0.403717
ALG13	172.249	-0.200075	0.0832782	-2.40249	0.0162838	0.0390113
ALG14	112.174	-0.373535	0.16255	-2.29798	0.021563	0.0492816
ALG1L	74.6131	-0.535205	0.247871	-2.1592	0.0308343	0.0666087
ALG1L2	3.43013	0.319073	0.422702	0.754841	0.450344	0.569221
ALG1L9P	6.192	-0.563705	0.31903	-1.76693	0.0772391	0.141972
ALG2	366.794	0.103495	0.0747521	1.38451	0.166201	0.262829
ALG3	247.405	0.0938621	0.112189	0.836641	0.402794	0.523551
ALG5	309.705	-0.130455	0.0873553	-1.49338	0.135337	0.223742
ALG6	90.6207	-0.133743	0.137956	-0.969462	0.332315	0.453341
ALG8	187.832	-0.0852502	0.0882005	-0.96655	0.333769	0.454725
ALG9	163.244	-0.145053	0.0879094	-1.65003	0.0989362	0.173586
ALK	4.14325	-0.594468	0.351788	-1.68985	0.091057	0.162517
ALKBH1	108.875	0.0961261	0.0885555	1.08549	0.277705	0.395538
ALKBH2	66.1791	-0.0783979	0.113879	-0.688431	0.491181	0.606925
ALKBH3	209.317	-0.241303	0.0713458	-3.38216	0.000719171	0.00278034
ALKBH4	91.2496	-0.0162223	0.101782	-0.159383	0.873368	0.915418
ALKBH5	1459.54	-0.318796	0.084056	-3.79266	0.000149041	0.000732592
ALKBH6	67.3675	0.0187872	0.133149	0.141099	0.887792	0.925458
ALKBH7	358.286	-0.466013	0.143602	-3.24518	0.00117377	0.00418904
ALKBH8	58.51	-0.302645	0.133327	-2.26995	0.0232109	0.0523949
ALLC	0.0419555	0.142929	0.395416	0.361465	0.717752	NA
ALMS1	580.855	-0.287701	0.153618	-1.87284	0.0610907	0.117318
ALMS1P	12.3441	0.690404	0.330118	2.09139	0.0364932	0.0766089
ALOX12	16	0.196234	0.184672	1.0626	0.287961	0.407141
ALOX12B	2.05192	1.41654	0.501113	2.82678	0.00470187	0.0138155
ALOX12P2	40.1168	0.129756	0.203295	0.638267	0.5233	0.635632
ALOX15	22417.5	-1.37973	0.298603	-4.6206	3.82623e-06	3.11581e-05
ALOX15B	50.9126	-0.79514	0.350801	-2.26664	0.023412	0.0528038
ALOX15P1	141.482	-1.69046	0.317977	-5.3163	1.05899e-07	1.30618e-06
ALOX5	173.399	1.73439	0.248985	6.96585	3.26438e-12	9.97953e-11
ALOX5AP	149.869	0.953172	0.285304	3.3409	0.000835083	0.00314638
ALOXE3	8.63478	0.856711	0.347949	2.46218	0.0138096	0.0340481
ALPI	0.0872111	0.255446	0.444562	0.574601	0.565561	NA
ALPK1	424.779	0.68241	0.130127	5.24417	1.5699e-07	1.86675e-06
ALPK2	1.78493	0.260021	0.518783	0.501213	0.616221	0.716553
ALPK3	197.61	0.129684	0.176898	0.733098	0.463499	0.581799
ALPL	4518.89	0.121538	0.283429	0.428814	0.668058	0.759431
ALPP	0.646938	0.185481	0.574286	0.322976	0.746714	0.822646
ALPPL2	5.92818	0.274107	0.380798	0.719822	0.471634	0.589814
ALS2	291.071	-0.0494639	0.0850568	-0.581539	0.560877	0.669339
ALS2CL	314.296	-0.0215396	0.141375	-0.152358	0.878905	0.919401
ALS2CR11	2.03779	0.058782	0.42044	0.139811	0.88881	0.92613
ALS2CR12	115.062	-0.833667	0.292035	-2.85469	0.00430792	0.0127775
ALS2CR8	76.2614	-0.404831	0.155526	-2.60298	0.00924164	0.0243266
ALX1	1.01323	0.39664	0.59337	0.668454	0.503844	0.618365
ALX3	18.7534	-0.186486	0.158825	-1.17416	0.240331	0.3518
ALX4	1.23314	-0.0975148	0.54013	-0.180539	0.856729	0.904111
ALYREF	340.967	0.121872	0.0764137	1.5949	0.110735	0.190533
AMACR	40.0452	-0.474575	0.172668	-2.74848	0.00598724	0.0169266
AMBN	0.0980237	-0.0501848	0.39766	-0.1262	0.899573	NA
AMBP	0.166364	-0.389537	0.554106	-0.703	0.482056	NA
AMBRA1	463.441	0.358133	0.0870509	4.11407	3.88747e-05	0.000232997
AMD1	996.062	0.222655	0.148333	1.50105	0.133343	0.221354
AMDHD1	2.6449	0.6145	0.420239	1.46226	0.14367	0.234628
AMDHD2	101.073	0.0963976	0.134874	0.714726	0.474778	0.592745
AMELX	0.25263	-1.04031	0.581078	-1.79031	0.0734043	NA
AMELY	0	NA	NA	NA	NA	NA
AMER1	107.115	1.25139	0.186542	6.70835	1.96835e-11	5.1651e-10
AMER2	0.0958832	0.0776499	0.445896	0.174144	0.861753	NA
AMER3	0.56084	0.244486	0.583757	0.418814	0.675352	0.765483
AMFR	1004.9	-0.299139	0.0737546	-4.05586	4.99495e-05	0.000287469
AMH	1.44127	0.305704	0.473837	0.645168	0.518818	0.631762
AMHR2	1.39199	-0.70667	0.572275	-1.23484	0.216889	0.324457
AMICA1	168.364	0.563008	0.237315	2.3724	0.0176729	0.0417558
AMIGO1	56.162	-0.745084	0.158072	-4.71356	2.43421e-06	2.09458e-05
AMIGO2	64.9328	-1.02683	0.216784	-4.73666	2.17271e-06	1.89152e-05
AMIGO3	52.5592	0.391532	0.154799	2.5293	0.0114292	0.0290449
AMMECR1	195.278	-0.111229	0.118368	-0.939689	0.347377	0.468499
AMMECR1L	233.977	0.16159	0.0857503	1.88442	0.0595079	0.114647
AMN	75.3834	-0.131427	0.197192	-0.666493	0.505096	0.619359
AMN1	68.6076	-0.406777	0.13129	-3.09831	0.00194629	0.00648115
AMOT	945.467	0.16596	0.172218	0.963663	0.335215	0.456162
AMOTL1	83.2841	-0.419448	0.234627	-1.78773	0.0738202	0.136991
AMOTL2	450.22	1.11795	0.178561	6.26088	3.82802e-10	7.81033e-09
AMPD1	24.7648	-1.07035	0.260351	-4.11119	3.93624e-05	0.000235235
AMPD2	260.434	0.332744	0.0908484	3.66263	0.000249637	0.00114563
AMPD3	621.418	0.0396426	0.0849282	0.466778	0.640659	0.737287
AMPH	2.65117	0.517361	0.353274	1.46447	0.143064	0.233949
AMT	61.624	-0.949677	0.269499	-3.52386	0.00042531	0.00179565
AMTN	9.75082	-0.274968	0.478944	-0.574114	0.565891	0.674019
AMY1A	1.20733	-0.551314	0.530228	-1.03977	0.298448	0.418391
AMY1B	0	NA	NA	NA	NA	NA
AMY1C	0	NA	NA	NA	NA	NA
AMY2A	0.611661	-0.763852	0.609323	-1.25361	0.209985	0.31648
AMY2B	22.9215	-0.764314	0.299402	-2.5528	0.010686	0.0274956
AMZ1	1.87405	1.11974	0.453401	2.46965	0.0135244	0.0334741
AMZ2	461.953	-0.504558	0.115453	-4.37026	1.24101e-05	8.66926e-05
AMZ2P1	66.2674	-0.65873	0.167808	-3.92551	8.65476e-05	0.000459553
ANAPC1	193.802	-0.1562	0.0817343	-1.91106	0.0559963	0.109139
ANAPC10	78.6741	-0.0631936	0.124974	-0.505653	0.6131	0.713651
ANAPC11	383.193	-0.104156	0.111436	-0.934669	0.349959	0.471418
ANAPC13	352.866	-0.134987	0.0921461	-1.46492	0.142943	0.233833
ANAPC15	74.3297	-0.440097	0.174302	-2.52491	0.0115727	0.0293251
ANAPC16	867.145	-0.630387	0.0968903	-6.5062	7.70774e-11	1.80068e-09
ANAPC1P1	1.27051	-0.170075	0.523534	-0.324859	0.745288	0.821515
ANAPC2	404.783	-0.0412791	0.0650686	-0.634394	0.525824	0.638028
ANAPC4	143.276	-0.0833585	0.121433	-0.686454	0.492427	0.60814
ANAPC5	1124.86	-0.509692	0.0940048	-5.42198	5.89413e-08	7.77186e-07
ANAPC7	430.369	-0.0152914	0.0643351	-0.237684	0.812126	0.871997
ANG	193.018	-1.05964	0.199944	-5.2997	1.15993e-07	1.41281e-06
ANGEL1	162.3	-0.0707344	0.0828152	-0.854123	0.393037	0.514474
ANGEL2	175.109	0.0518808	0.0888469	0.583935	0.559264	0.668059
ANGPT1	15.2957	0.0417973	0.240484	0.173805	0.862019	0.907167
ANGPT2	3.50148	0.487632	0.343159	1.42101	0.155315	0.24949
ANGPT4	0.337449	0.653484	0.610942	1.06963	0.284784	NA
ANGPTL1	6.24903	1.10917	0.331375	3.34719	0.00081635	0.00308521
ANGPTL2	72.4481	0.536242	0.313254	1.71185	0.0869252	0.156545
ANGPTL3	0.0533292	-0.126422	0.395416	-0.319719	0.749181	NA
ANGPTL4	35.7145	0.490281	0.357939	1.36973	0.17077	0.268587
ANGPTL5	5.66236	-1.90861	0.438855	-4.34906	1.3672e-05	9.42639e-05
ANGPTL6	2.65488	0.560137	0.395566	1.41604	0.156764	0.251381
ANGPTL7	0.399615	0.208931	0.603206	0.346368	0.729066	NA
ANHX	0.0345389	0.142929	0.395416	0.361465	0.717752	NA
ANK1	67.2107	1.6873	0.311546	5.4159	6.09811e-08	8.01799e-07
ANK2	13.4056	-0.076185	0.348193	-0.218801	0.826805	0.882135
ANK3	1498.87	-0.475164	0.139487	-3.40651	0.000658002	0.00257941
ANKAR	17.9127	-0.394236	0.203395	-1.93827	0.05259	0.10346
ANKDD1A	59.4418	0.724647	0.316195	2.29177	0.0219191	0.049972
ANKDD1B	75.5875	-1.01604	0.300544	-3.38067	0.000723089	0.00279257
ANKEF1	205.527	-0.0412616	0.0887475	-0.464933	0.64198	0.738394
ANKFN1	93.5087	-0.946295	0.293642	-3.22262	0.00127026	0.00448585
ANKFY1	1167.6	0.904059	0.130527	6.92623	4.32214e-12	1.2894e-10
ANKH	80.5605	0.130766	0.181411	0.720827	0.471016	0.589239
ANKHD1	60.7011	-0.0235503	0.133104	-0.176932	0.859562	0.906014
ANKHD1-EIF4EBP3	37.6842	-0.38997	0.149596	-2.60683	0.00913856	0.0240861
ANKIB1	590.258	0.279216	0.0901902	3.09585	0.00196248	0.00652727
ANKK1	102.235	-0.60594	0.178353	-3.39743	0.000680231	0.00265081
ANKLE1	2.96136	1.29133	0.358135	3.60572	0.000311291	0.00138264
ANKLE2	705.263	0.167927	0.082817	2.02769	0.0425914	0.0870355
ANKMY1	594.959	-0.937931	0.217104	-4.32018	1.55899e-05	0.000105408
ANKMY2	300.211	-0.518813	0.0926866	-5.5975	2.1746e-08	3.19482e-07
ANKRA2	252.053	-0.128863	0.0916261	-1.4064	0.159606	0.254857
ANKRD1	0.26229	1.55504	0.608657	2.55487	0.0106226	NA
ANKRD10	190.55	-0.00714538	0.148007	-0.0482774	0.961495	0.974274
ANKRD11	1101.13	0.0049857	0.0717072	0.0695286	0.944569	0.962306
ANKRD12	732.729	0.272692	0.124608	2.1884	0.0286402	0.0626062
ANKRD13A	1140.11	0.559769	0.104153	5.37446	7.68113e-08	9.82061e-07
ANKRD13B	11.9382	0.111823	0.246785	0.45312	0.650462	0.745005
ANKRD13C	250.517	-0.132995	0.0674631	-1.97138	0.0486804	0.0970257
ANKRD13D	311.663	0.143779	0.0850808	1.68991	0.0910456	0.162512
ANKRD16	68.9107	-0.524266	0.168288	-3.11529	0.00183767	0.00617061
ANKRD17	1102.21	0.337684	0.0697896	4.83861	1.30753e-06	1.22217e-05
ANKRD18A	38.1566	-0.801543	0.268692	-2.98312	0.00285322	0.00899723
ANKRD18B	31.7766	-0.694852	0.233882	-2.97095	0.00296884	0.00930955
ANKRD18DP	0.571061	-0.220798	0.600921	-0.367433	0.713296	0.796104
ANKRD19P	31.0291	0.0534879	0.136664	0.391383	0.695514	0.781057
ANKRD2	2.33325	-0.128053	0.472722	-0.270884	0.78648	0.853514
ANKRD20A1	0	NA	NA	NA	NA	NA
ANKRD20A11P	2.1456	0.0294699	0.44858	0.0656959	0.94762	0.964223
ANKRD20A12P	0.152065	-0.50337	0.484039	-1.03994	0.298369	NA
ANKRD20A19P	1.60907	-0.478251	0.490458	-0.975111	0.329505	0.45081
ANKRD20A2	0.0212766	-0.0526493	0.395416	-0.133149	0.894076	NA
ANKRD20A3	0	NA	NA	NA	NA	NA
ANKRD20A4	1.64265	-1.06019	0.539208	-1.9662	0.0492756	0.098029
ANKRD20A5P	13.4051	1.68433	0.312818	5.38438	7.26963e-08	9.38517e-07
ANKRD20A8P	3.01598	-0.771294	0.427405	-1.8046	0.0711375	0.132919
ANKRD20A9P	3.3525	-0.0580827	0.356326	-0.163005	0.870515	0.913513
ANKRD22	333.875	2.2741	0.271092	8.38867	4.91681e-17	3.00623e-15
ANKRD23	21.8635	-0.372994	0.224366	-1.66244	0.0964251	0.170082
ANKRD24	15.4451	-0.369294	0.278105	-1.32789	0.184214	0.285155
ANKRD26	151.592	-0.649064	0.15021	-4.32105	1.55286e-05	0.000105109
ANKRD26P1	0.0607404	0.0691561	0.395416	0.174894	0.861163	NA
ANKRD26P3	0.770269	-0.478866	0.591593	-0.809452	0.418255	0.537612
ANKRD27	373.954	-0.043279	0.0911712	-0.4747	0.635001	0.732322
ANKRD28	913.638	-0.519633	0.0895019	-5.80583	6.40481e-09	1.0291e-07
ANKRD29	9.93879	-0.33639	0.324506	-1.03662	0.299912	0.419968
ANKRD30A	0.655518	-0.844302	0.591462	-1.42748	0.153441	0.247337
ANKRD30B	0.16859	0.200004	0.590585	0.338654	0.73487	NA
ANKRD30BL	13.4797	0.926483	0.431065	2.14929	0.0316113	0.0680413
ANKRD30BP2	0.572569	-0.934614	0.610195	-1.53167	0.125605	0.211024
ANKRD30BP3	0.164198	-0.0174781	0.555454	-0.0314663	0.974898	NA
ANKRD31	9.63544	-0.969324	0.349989	-2.76958	0.00561278	0.016069
ANKRD32	93.909	-0.19837	0.165743	-1.19685	0.231366	0.341645
ANKRD33	0.152941	0.870936	0.569968	1.52804	0.126502	NA
ANKRD33B	16.9942	1.23085	0.284188	4.33111	1.48359e-05	0.000101085
ANKRD34A	15.9902	-0.481763	0.202638	-2.37746	0.0174323	0.0412876
ANKRD34B	0.785823	-0.0817181	0.601397	-0.13588	0.891916	0.928006
ANKRD34C	0.074144	-0.244275	0.434868	-0.561723	0.574305	NA
ANKRD35	377.691	-0.924898	0.185867	-4.97613	6.48669e-07	6.59888e-06
ANKRD36	81.3347	0.129747	0.278837	0.465317	0.641705	0.738314
ANKRD36B	51.4966	0.336645	0.221102	1.52258	0.127864	0.214194
ANKRD36BP1	65.3227	0.677083	0.199202	3.39898	0.000676374	0.00263744
ANKRD36BP2	4.79106	-0.299195	0.404231	-0.740157	0.459205	0.577734
ANKRD37	127.168	-0.500068	0.165656	-3.01871	0.00253853	0.00812381
ANKRD39	69.3885	-0.287738	0.147938	-1.94499	0.0517759	0.102021
ANKRD40	285.299	0.177808	0.0606291	2.93272	0.00336007	0.0103403
ANKRD42	359.166	-0.437895	0.161542	-2.71072	0.00671366	0.0186585
ANKRD44	99.1366	1.14887	0.181998	6.31255	2.74473e-10	5.73084e-09
ANKRD45	420.409	-0.21009	0.201133	-1.04453	0.29624	0.41602
ANKRD46	82.2797	0.0406509	0.107546	0.377986	0.705441	0.789333
ANKRD49	74.0175	0.108558	0.132835	0.817236	0.413794	0.533097
ANKRD50	343.611	0.0358929	0.131676	0.272584	0.785173	0.852394
ANKRD52	801.643	0.131631	0.076544	1.71968	0.0854911	0.154383
ANKRD53	22.7342	-0.396499	0.258163	-1.53585	0.124575	0.209598
ANKRD54	562.246	-0.448783	0.152597	-2.94097	0.00327185	0.0101159
ANKRD55	2.34405	-1.0766	0.455616	-2.36295	0.0181302	0.0426615
ANKRD6	234.136	-0.673675	0.11357	-5.93178	2.9967e-09	5.17881e-08
ANKRD61	3.37269	-0.414469	0.375937	-1.1025	0.270246	0.387176
ANKRD62P1-PARP4P3	0.715448	0.781114	0.541125	1.4435	0.14888	0.241392
ANKRD63	0.0989395	-0.462318	0.508427	-0.90931	0.363186	NA
ANKRD65	489.919	-0.548748	0.123318	-4.44985	8.59306e-06	6.34243e-05
ANKRD66	373.16	-1.22542	0.251968	-4.8634	1.15384e-06	1.09284e-05
ANKRD7	1.59418	-1.12048	0.499387	-2.24372	0.0248505	0.0556216
ANKRD9	75.6234	-0.390294	0.226697	-1.72166	0.0851317	0.153943
ANKS1A	735.993	0.0249959	0.0881259	0.283639	0.776687	0.846008
ANKS1B	6.32764	0.335277	0.347305	0.965368	0.334361	0.455334
ANKS3	82.3645	-0.211058	0.116671	-1.80899	0.0704518	0.131811
ANKS4B	0.646816	0.148318	0.576495	0.257275	0.796966	0.861457
ANKS6	463.463	-0.346523	0.131196	-2.64126	0.00825986	0.0221739
ANKUB1	394.542	-1.0109	0.265111	-3.81313	0.000137218	0.000682774
ANKZF1	334.971	-0.167956	0.124114	-1.35323	0.175981	0.275148
ANLN	131.742	0.191887	0.271973	0.705539	0.480475	0.597842
ANO1	412.211	-0.196096	0.411794	-0.476199	0.633932	0.731409
ANO10	238.795	-0.28157	0.155168	-1.81462	0.0695825	0.130435
ANO2	8.21695	-0.305267	0.303527	-1.00573	0.314544	0.435389
ANO3	3.50307	0.427509	0.417011	1.02517	0.305281	0.425716
ANO4	6.17718	0.297305	0.389133	0.764019	0.444856	0.5639
ANO5	1.23989	1.26402	0.55585	2.27402	0.0229645	0.0519337
ANO6	701.237	-0.218159	0.0628211	-3.4727	0.000515258	0.00210768
ANO7	23.9435	-0.937284	0.290031	-3.23167	0.0012307	0.0043603
ANO8	115.224	-0.0943759	0.192604	-0.489999	0.624135	0.723379
ANO9	135.491	-0.0802434	0.121086	-0.6627	0.507523	0.621489
ANP32A	597.382	-0.124492	0.0685572	-1.81588	0.0693889	0.130151
ANP32A-IT1	1.91592	0.525181	0.412254	1.27393	0.202689	0.307839
ANP32AP1	9.65212	-0.337512	0.245913	-1.37248	0.169913	0.267426
ANP32B	593.383	0.0948566	0.0986178	0.96186	0.33612	0.457158
ANP32C	16.8189	-0.6469	0.339364	-1.90622	0.0566223	0.110118
ANP32D	0.848634	-0.489459	0.540329	-0.905854	0.365013	0.487123
ANP32E	304.669	-0.020984	0.106692	-0.196679	0.844079	0.894793
ANPEP	2335.06	-0.31667	0.229771	-1.3782	0.168141	0.265241
ANTXR1	549.716	-0.555497	0.138048	-4.02393	5.72345e-05	0.000322386
ANTXR2	212.231	0.395155	0.151536	2.60766	0.00911635	0.0240481
ANXA1	17250.2	0.0918654	0.166676	0.551161	0.581523	0.687424
ANXA10	6.51647	3.65428	0.497727	7.34194	2.10523e-13	7.92714e-12
ANXA11	5808.38	0.0216878	0.105402	0.205763	0.836976	0.889707
ANXA13	0.525113	0.0982476	0.594881	0.165155	0.868822	0.912408
ANXA2	14071.3	-0.0474916	0.12122	-0.391782	0.695219	0.780821
ANXA2P1	109.559	-0.394519	0.214313	-1.84086	0.0656424	0.124307
ANXA2P2	2554.55	-0.530537	0.239052	-2.21934	0.0264634	0.0586648
ANXA2P3	45.4513	-0.0755146	0.147497	-0.511975	0.608669	0.710446
ANXA2R	13.3403	1.01879	0.264031	3.85861	0.000114034	0.000582625
ANXA3	1262.95	0.548732	0.160046	3.42859	0.000606725	0.00241829
ANXA4	724.231	0.281173	0.152476	1.84404	0.065177	0.123564
ANXA5	2086.53	0.00362884	0.0998291	0.0363506	0.971003	0.980476
ANXA6	243.107	1.39802	0.1973	7.08577	1.38269e-12	4.4549e-11
ANXA7	1919.79	-0.0735065	0.0635954	-1.15585	0.247744	0.360662
ANXA8	0.331035	-0.345791	0.610548	-0.566362	0.571148	NA
ANXA8L1	0	NA	NA	NA	NA	NA
ANXA8L2	47.8715	-0.134631	0.289747	-0.464652	0.642181	0.738525
ANXA9	68.2666	-0.152744	0.202482	-0.754361	0.450632	0.569547
AOAH	86.8941	2.52181	0.270682	9.31651	1.20235e-20	1.25846e-18
AOAH-IT1	0.374616	0.122001	0.575075	0.212147	0.831992	NA
AOC2	14.8902	-0.358753	0.20973	-1.71055	0.0871645	0.156904
AOC3	3.82107	0.18204	0.319097	0.570484	0.56835	0.676252
AOC4	0.0382316	0.142457	0.395416	0.360271	0.718645	NA
AOX1	6.83555	-0.245421	0.328934	-0.746111	0.4556	0.574297
AOX2P	0.419406	-0.435499	0.604299	-0.720668	0.471114	NA
AP1AR	126.732	0.358334	0.148576	2.41178	0.0158748	0.0381745
AP1B1	1725.77	0.216446	0.0658458	3.28716	0.00101203	0.00369434
AP1B1P1	0.693886	0.121102	0.555196	0.218124	0.827332	0.882443
AP1G1	1444.07	0.0339536	0.0649399	0.522847	0.601081	0.703895
AP1G2	841.345	0.174294	0.0811593	2.14755	0.0317495	0.0682991
AP1M1	302.394	0.388731	0.103172	3.76779	0.000164701	0.000797504
AP1M2	1009.22	-0.393564	0.0946808	-4.15674	3.22817e-05	0.000197703
AP1S1	422.03	-0.111174	0.0944663	-1.17686	0.239251	0.350579
AP1S2	19.0817	1.46706	0.275424	5.32655	1.00094e-07	1.24369e-06
AP1S3	138.817	-0.0602201	0.106055	-0.567822	0.570156	0.677749
AP2A1	981.425	-0.0756076	0.0716491	-1.05525	0.291312	0.410937
AP2A2	609.595	0.104566	0.0768044	1.36146	0.17337	0.271914
AP2B1	3233.05	-0.303175	0.141756	-2.13871	0.0324591	0.0696113
AP2M1	2192.89	-0.0703845	0.0770539	-0.913445	0.361009	0.482682
AP2S1	522.904	0.124279	0.100761	1.23341	0.217422	0.325125
AP3B1	731.519	-0.0504815	0.0611996	-0.824868	0.409447	0.529375
AP3B2	10.9196	-0.0391023	0.280935	-0.139186	0.889303	0.926303
AP3D1	1895.46	0.459009	0.109446	4.19391	2.74184e-05	0.000171374
AP3M1	460.768	-0.0277058	0.0700692	-0.395407	0.692543	0.778853
AP3M2	175.745	-0.523766	0.157175	-3.33237	0.000861099	0.00322473
AP3S1	95.3156	0.184497	0.181098	1.01877	0.308314	0.428751
AP3S2	44.4956	0.120514	0.131506	0.916416	0.359449	0.481083
AP4B1	186.887	0.422221	0.145036	2.91114	0.00360111	0.0109727
AP4B1-AS1	3.29562	0.189863	0.378893	0.501098	0.616302	0.716601
AP4E1	154.963	0.184002	0.12439	1.47923	0.13908	0.228909
AP4M1	194.375	-0.382819	0.133645	-2.86444	0.00417747	0.0124359
AP4S1	44.5383	-0.367157	0.131016	-2.80239	0.00507254	0.014748
AP5B1	482.758	1.20486	0.13977	8.6203	6.67774e-18	4.68606e-16
AP5M1	339.482	-0.135975	0.0812453	-1.67364	0.0942016	0.166987
AP5S1	156.045	0.0700985	0.0932081	0.752064	0.452012	0.571057
AP5Z1	344.114	0.430853	0.0931981	4.62298	3.78259e-06	3.08474e-05
APAF1	209.455	0.676714	0.140571	4.81402	1.47926e-06	1.35869e-05
APBA1	53.6817	-0.887736	0.223876	-3.9653	7.33039e-05	0.000398951
APBA2	18.8237	1.11289	0.245638	4.53062	5.88102e-06	4.54345e-05
APBA3	97.6209	0.0812977	0.139925	0.58101	0.561234	0.669548
APBB1	371.592	-0.935249	0.189711	-4.92985	8.22914e-07	8.11784e-06
APBB1IP	97.7928	1.99888	0.237176	8.42785	3.52077e-17	2.22614e-15
APBB2	142.084	-0.197531	0.147819	-1.33631	0.181449	0.281723
APBB3	78.9673	0.147725	0.159425	0.926612	0.354128	0.475576
APC	389.172	0.00106185	0.0965834	0.0109941	0.991228	0.993857
APC2	32.5946	-0.174851	0.175761	-0.994823	0.319822	0.441014
APCDD1	285.038	-0.799212	0.168437	-4.74488	2.08629e-06	1.82745e-05
APCDD1L	0.323001	0.237292	0.596299	0.397942	0.690673	NA
APCDD1L-AS1	0.287341	1.2943	0.60743	2.13078	0.0331072	NA
APCS	0	NA	NA	NA	NA	NA
APEH	942.187	-0.0906695	0.07409	-1.22377	0.221037	0.329228
APEX1	776.248	-0.161613	0.0815728	-1.98121	0.0475681	0.0951464
APEX2	250.399	0.16765	0.106563	1.57326	0.115659	0.197347
APH1A	1650	0.159878	0.0791685	2.01947	0.0434383	0.0884717
APH1B	146.809	-0.236761	0.14099	-1.67928	0.0930981	0.165376
API5	838.909	-0.0581876	0.0535629	-1.08634	0.277328	0.39515
APIP	124.045	-0.347762	0.124011	-2.80428	0.00504293	0.0146757
APITD1	24.4772	-0.436101	0.19676	-2.21641	0.0266632	0.0590159
APITD1-CORT	4.47335	-1.06441	0.359505	-2.96078	0.00306862	0.00957866
APLF	12.514	0.0140556	0.226466	0.0620648	0.950511	0.966282
APLN	1.00108	0.10865	0.527446	0.205993	0.836796	0.889567
APLNR	1.69417	-0.479501	0.54074	-0.886749	0.375214	0.497368
APLP1	2.90691	-0.136997	0.422697	-0.324101	0.745861	0.822
APLP2	7401.03	-0.273887	0.0709359	-3.86105	0.000112901	0.000577953
APMAP	592.415	-0.270965	0.0705858	-3.83881	0.000123633	0.000626438
APOA1	1.44434	-0.709571	0.470199	-1.50909	0.131277	0.218649
APOA1BP	490.374	-0.406937	0.100949	-4.03113	5.55087e-05	0.000314097
APOA2	0.02606	0.142457	0.395416	0.360271	0.718645	NA
APOA4	0.0534107	0.0691561	0.395416	0.174894	0.861163	NA
APOA5	0.351652	-0.0513491	0.611285	-0.0840018	0.933055	NA
APOB	2.72554	-0.711397	0.430455	-1.65266	0.0983995	0.172775
APOBEC1	0.549926	2.02842	0.610412	3.32303	0.000890468	0.00331528
APOBEC2	6.23895	-0.725246	0.311585	-2.3276	0.0199332	0.0461834
APOBEC3A	154.853	3.84306	0.419133	9.16908	4.77063e-20	4.46367e-18
APOBEC3A_B	0.224753	0.846155	0.576408	1.46798	0.14211	NA
APOBEC3B	64.4474	2.03718	0.299917	6.79248	1.10221e-11	3.00288e-10
APOBEC3C	304.169	0.609357	0.0915767	6.65406	2.85108e-11	7.26536e-10
APOBEC3D	107.196	1.18381	0.188194	6.29037	3.16705e-10	6.54831e-09
APOBEC3F	170.015	1.11684	0.184985	6.03745	1.56568e-09	2.85209e-08
APOBEC3G	423.053	1.62146	0.217029	7.4712	7.94667e-14	3.20741e-12
APOBEC3H	6.81457	1.76782	0.352627	5.0133	5.35046e-07	5.53448e-06
APOBEC4	367.885	-0.789665	0.263834	-2.99304	0.00276211	0.00875165
APOBR	187.498	1.19298	0.190846	6.25099	4.07865e-10	8.2943e-09
APOC1	62.8738	1.45768	0.310956	4.68773	2.76247e-06	2.3358e-05
APOC1P1	0.767975	0.893416	0.564939	1.58144	0.113778	0.194721
APOC2	0	NA	NA	NA	NA	NA
APOC3	0.031172	-0.0526493	0.395416	-0.133149	0.894076	NA
APOC4	0	NA	NA	NA	NA	NA
APOC4-APOC2	0.115667	0.168203	0.514092	0.327185	0.743528	NA
APOD	912.644	-0.454994	0.312915	-1.45405	0.145933	0.237425
APOE	326.089	1.34533	0.333259	4.03691	5.41609e-05	0.000307504
APOF	0.470389	-0.344899	0.612184	-0.563391	0.573169	0.679977
APOH	0.0799606	-0.00332988	0.438684	-0.00759062	0.993944	NA
APOL1	4977.37	2.25376	0.267951	8.41108	4.06264e-17	2.53416e-15
APOL2	1348.49	2.25674	0.254696	8.86054	7.9628e-19	6.33128e-17
APOL3	763.895	2.65063	0.272101	9.74137	2.00837e-22	2.86208e-20
APOL4	835.404	2.27775	0.314478	7.24296	4.38988e-13	1.54028e-11
APOL5	0.373796	0.76478	0.610628	1.25245	0.210406	NA
APOL6	3216.06	1.72919	0.2066	8.36973	5.77492e-17	3.49628e-15
APOLD1	43.8761	-0.454817	0.171847	-2.64664	0.00812951	0.0218874
APOM	30.2192	-0.599074	0.191048	-3.13572	0.00171434	0.00581043
APOO	324.859	-0.283578	0.137471	-2.06283	0.0391292	0.0812221
APOOL	190.925	-0.218318	0.105655	-2.06632	0.038798	0.0806612
APOPT1	134.566	-0.0625389	0.0907452	-0.68917	0.490716	0.606553
APP	4663.2	-0.0563202	0.0997096	-0.564842	0.572181	0.679371
APPBP2	411.83	-0.0428176	0.075767	-0.565122	0.571991	0.679212
APPL1	314.336	0.0163719	0.0909799	0.179951	0.857191	0.904347
APPL2	887.528	-0.885459	0.126999	-6.97218	3.12076e-12	9.55624e-11
APRT	625.701	-0.192653	0.105191	-1.83146	0.0670318	0.126524
APTX	222.928	-0.0630489	0.0574188	-1.09805	0.272182	0.389227
AQP1	23.258	-1.10245	0.249365	-4.42103	9.82311e-06	7.13379e-05
AQP10	26.9085	-1.03909	0.303679	-3.42166	0.000622397	0.00246854
AQP11	9.04227	-0.537408	0.273314	-1.96626	0.049268	0.098028
AQP12A	0.0242241	-0.0531214	0.395416	-0.134343	0.893131	NA
AQP12B	0.0465573	-0.127367	0.395416	-0.322107	0.747371	NA
AQP2	29.56	-0.113238	0.326724	-0.346586	0.728902	0.808824
AQP3	25381.9	0.411303	0.156307	2.63137	0.00850402	0.0227207
AQP4	59.3746	-1.00538	0.214587	-4.68521	2.7968e-06	2.36052e-05
AQP4-AS1	22.6074	-1.14036	0.275766	-4.13524	3.54577e-05	0.000215162
AQP5	3214.17	0.0671333	0.181831	0.369208	0.711973	0.795073
AQP6	12.0337	-0.47946	0.264443	-1.8131	0.0698171	0.130782
AQP7	33.4324	-1.33624	0.225314	-5.93057	3.01887e-09	5.21226e-08
AQP7P1	0.79262	-0.483903	0.552512	-0.875824	0.381126	0.503279
AQP7P3	0.114626	-0.190533	0.5142	-0.370543	0.710978	NA
AQP8	0.729289	-0.35034	0.602687	-0.581297	0.561041	0.669409
AQP9	275.044	3.07396	0.400616	7.67307	1.67929e-14	7.37218e-13
AQPEP	0.433413	0.375411	0.61121	0.61421	0.539076	NA
AQR	536.014	-0.0950897	0.0619163	-1.53578	0.124593	0.209608
AR	78.4074	-0.409491	0.358241	-1.14306	0.253014	0.366943
ARAF	732.736	0.207039	0.0860537	2.40592	0.0161316	0.0386967
ARAP1	1478.71	0.283282	0.0763277	3.71139	0.000206121	0.000970667
ARAP2	533.594	0.792739	0.159264	4.97753	6.44017e-07	6.55913e-06
ARAP3	156.764	0.0533553	0.100663	0.530039	0.596085	0.699903
ARC	1.58813	1.18617	0.470293	2.52218	0.011663	0.0295175
ARCN1	2027.65	0.0669931	0.0653765	1.02473	0.305492	0.425946
AREG	5.41249	0.925145	0.377413	2.45128	0.0142349	0.0349062
ARF1	5338.7	0.11965	0.0920219	1.30024	0.19352	0.296669
ARF3	2193.89	0.317322	0.0642645	4.93775	7.90283e-07	7.86293e-06
ARF4	1567.41	0.0392036	0.111546	0.351457	0.725246	0.805848
ARF5	1058.5	-0.213953	0.0763803	-2.80115	0.00509202	0.0147953
ARF6	1148.07	0.489732	0.11088	4.41676	1.0019e-05	7.24481e-05
ARFGAP1	603.928	0.116372	0.0864502	1.34611	0.178267	0.277901
ARFGAP2	825.29	0.161021	0.0542972	2.96555	0.00302147	0.00944897
ARFGAP3	896.273	0.309577	0.118038	2.6227	0.00872368	0.0231939
ARFGEF1	1432.24	-0.191574	0.0824239	-2.32425	0.0201122	0.0465341
ARFGEF2	927.55	0.0676822	0.079688	0.849341	0.395692	0.516721
ARFIP1	431.249	0.183478	0.0704361	2.60489	0.00919036	0.0242088
ARFIP2	1158.88	-0.493775	0.0898835	-5.4935	3.94046e-08	5.44783e-07
ARFRP1	201.814	0.370812	0.0866949	4.27721	1.89251e-05	0.000125083
ARG1	1.19923	-0.482775	0.50577	-0.954534	0.339813	0.460969
ARG2	255.313	0.42878	0.181249	2.3657	0.017996	0.0424002
ARGFX	0.157409	-0.30981	0.554572	-0.558647	0.576403	NA
ARGFXP2	0.893943	-0.155977	0.551518	-0.282814	0.777319	0.846257
ARGLU1	276.558	0.141388	0.132191	1.06957	0.284813	0.403614
ARHGAP1	1185.25	0.186605	0.110055	1.69556	0.0899692	0.160901
ARHGAP10	52.9314	0.592765	0.202254	2.9308	0.00338091	0.0103975
ARHGAP11A	47.285	0.596153	0.163665	3.64252	0.000269984	0.00122381
ARHGAP11B	4.50883	0.999772	0.326801	3.05927	0.00221879	0.00724707
ARHGAP12	485.828	0.136905	0.103014	1.329	0.183849	0.28471
ARHGAP15	35.801	1.90748	0.239819	7.95382	1.8084e-15	9.03029e-14
ARHGAP17	373.279	1.00335	0.126896	7.90682	2.64055e-15	1.28734e-13
ARHGAP18	1302.66	-0.45685	0.171385	-2.66564	0.00768411	0.0208848
ARHGAP19	72.7953	0.0619693	0.119766	0.517419	0.604864	0.707119
ARHGAP19-SLIT1	0.130051	0.295012	0.402784	0.732432	0.463905	NA
ARHGAP20	188.71	1.06272	0.227657	4.66808	3.04026e-06	2.53597e-05
ARHGAP21	755.284	-0.186146	0.103583	-1.79707	0.072324	0.134728
ARHGAP22	17.9641	0.511988	0.254463	2.01203	0.0442168	0.0898104
ARHGAP23	1139.17	0.15907	0.114725	1.38653	0.165586	0.262102
ARHGAP24	213.156	-0.329347	0.119049	-2.7665	0.00566624	0.0161945
ARHGAP25	173.025	1.91952	0.236134	8.12896	4.32978e-16	2.33179e-14
ARHGAP26	439.403	0.786144	0.125678	6.25523	3.96926e-10	8.08071e-09
ARHGAP26-AS1	1.74426	0.12326	0.519009	0.237491	0.812276	0.872108
ARHGAP27	444.168	0.317991	0.13067	2.43354	0.0149519	0.0363419
ARHGAP28	12.9719	-0.833857	0.280334	-2.97451	0.00293452	0.00921597
ARHGAP29	129.189	-0.42686	0.142817	-2.98886	0.00280019	0.0088496
ARHGAP30	392.328	1.57184	0.195538	8.03853	9.09202e-16	4.69189e-14
ARHGAP31	183.203	1.55459	0.256359	6.06411	1.32687e-09	2.47051e-08
ARHGAP32	1781.69	-0.107366	0.0676328	-1.58748	0.112403	0.192963
ARHGAP33	21.6295	-0.0692724	0.327991	-0.211202	0.83273	0.886465
ARHGAP35	1444.13	-0.176618	0.10375	-1.70235	0.0886896	0.159011
ARHGAP36	0.0513807	0.0686839	0.395416	0.1737	0.862101	NA
[truncated: 22,702 more rows]

## Sheet: STable 4
Table S4. DAVID enrichment for Virus High DEGs
[truncated: 841 more rows]

[truncated: 6 more sheets: STable 5, STable 6, STable 7, STable 8, STable 9, STable 10]
